# Supplementary material for: Transcriptome analysis of mRNAs, lncRNAs, and miRNAs in the skeletal muscle of Tibetan chickens at different developmental stages
Source: Front Physiol. 2023 Jul 26;14:1225349. doi: 10.3389/fphys.2023.1225349 (PMC10410567; doi:10.3389/fphys.2023.1225349)
Supplement: Supplementary file 1 [file DataSheet1.ZIP]

Archive with 17 entries (17 files):
- Supplementary Data S1.xlsx
- Supplementary Data S10.xlsx
- Supplementary Data S11.xlsx
- Supplementary Data S12.xlsx
- Supplementary Data S13.xlsx
- Supplementary Data S14.xlsx
- Supplementary Data S15.xlsx
- Supplementary Data S16.xlsx
- Supplementary Data S2.xlsx
- Supplementary Data S3.xlsx
- Supplementary Data S4.xlsx
- Supplementary Data S5.xlsx
- Supplementary Data S6.xlsx
- Supplementary Data S7.xlsx
- Supplementary Data S8.xlsx
- Supplementary Data S9.xlsx
- Supplementary Figure S1-3.pdf
