# Supplementary material for: Transcriptome analysis of mRNAs, lncRNAs, and miRNAs in the skeletal muscle of Tibetan chickens at different developmental stages
Source: Front Physiol. 2023 Jul 26;14:1225349. doi: 10.3389/fphys.2023.1225349 (PMC10410567; doi:10.3389/fphys.2023.1225349)
Supplement: Supplementary file 1 [file DataSheet1.ZIP › Supplementary Data S1.xlsx]

## Sheet: Sheet1
Table S1. Primer information of RT-qPCR used in the study
Gene Name	Sequence of Primer (5´→3´)	Product Length/bp	Tm/℃
MYL3	F: ACCTAAGAAGGCGCCTGAAC	229	57
	R: CCCCAAAGCCCTCAAGACAT
CSRP3	F: CCTGCAACAAGGGTCACCAA	185	58
	R: TCCCACAAATAGCACAGCGG
LDB3	F: GGTGATATCCCAGCACGACT	128	57
	R: GTTGAAGTCCTTGCCCCCTT
MYH1B	F: GTGGAGCAGAAGCAGAGGC	171	57
	R: CATTTGGGATGATGCAGCGG
KLHL31	F: ACATATTTCTGAGGAGGCGAGC	185	57
	R: AGCTGAAACCATTGCCTCCA
MAT1A	F: CCTGGAGTCATTGTCAGGGAT	106	56
	R: TTTTAGGCACCTCCCACGAG
ENSGALT00000102361	F: CTGCCACCAGGAATCTCGTT	128	57
	R: CGCAATACTGTGAAGCTGCC
NONGGAT000245.2	F: GGGAGAAGACACTGCCTTGA	174	57
	R: ATCTGTGCCCCCATTGTGTT
ENSGALT00000107014	F: GGGAGAATTGGATCTCTGGGA	177	57
	R: CCCAGCTTATCAACAGGCTCA
ENSGALT00000104754	F: GTGGGTCATTCAGAGAAAATGGC	194	57
	R: ACTTGCCCATCTCTCCTCAG
MSTRG.22805.1	F: TTGGAAAGAAAGCAGAGGCCA	189	57
	R: CAAACTTCAGTGGCACAGCC
MSTRG.6624.1	F: GAGGATGGACTGATCGACGC	192	57
	R: GAGGCGCTGAAGGAATACGA
GAPDH	F: CTGCCCAGAACATCATCCCA	139	58
	R: CGGCAGGTCAGGTCAACAAC
gga-miR-210a-5p	RT: GTCGTATCCAGTGCAGGGTCCGAGGTATTCGCACTGGATACGACCAATGT
	F: GCGAGCCACTGACTAACGC	66	59
gga-miR-133a-5p	RT: GTCGTATCCAGTGCAGGGTCCGAGGTATTCGCACTGGATACGACGATTTG
	F: CGCGAGCTGGTAAAATGGAAC	67	58
gga-miR-1a-3p	RT: GTCGTATCCAGTGCAGGGTCCGAGGTATTCGCACTGGATACGACTACATA
	F: GCGCGTGGAATGTAAAGAAG	66	59
gga-miR-184-3p	RT: GTCGTATCCAGTGCAGGGTCCGAGGTATTCGCACTGGATACGACACCCTT
	F: CGCGTGGACGGAGAACTGAT	66	60
gga-miR-133a-3p	RT: GTCGTATCCAGTGCAGGGTCCGAGGTATTCGCACTGGATACGACACAGCT
	F: CGTTGGTCCCCTTCAACC	66	58
gga-miR-1662	RT: GTCGTATCCAGTGCAGGGTCCGAGGTATTCGCACTGGATACGACATCCCA
	F: GCGCGTTGACATCATCATACT	66	59
miRNA universal reverse primer	R: AGTGCAGGGTCCGAGGTATT
U6	RT: AACGCTTCACGAATTTGCGT
	F: CTCGCTTCGGCAGCACA	80	60
	R: AACGCTTCACGAATTTGCGT
