# Supplementary material for: Transcriptome analysis of mRNAs, lncRNAs, and miRNAs in the skeletal muscle of Tibetan chickens at different developmental stages
Source: Front Physiol. 2023 Jul 26;14:1225349. doi: 10.3389/fphys.2023.1225349 (PMC10410567; doi:10.3389/fphys.2023.1225349)
Supplement: Supplementary file 1 [file DataSheet1.ZIP › Supplementary Data S10.xlsx]

## Sheet: DE lncRNA
Table S10a. The top 20 up-regulation and down-regulated lncRNAs in E14 vs E18
Category	LncRNA id	Log2(Fold Change)	Padjust
Up	XR_001467243.2	7.90867	0.00342138
	XR_001470014.2	7.83379	0.00613397
	MSTRG.21984.2	7.71673	0.00634874
	MSTRG.21491.6	7.7167	0.00345614
	ENSGALT00000101776	7.64167	0.00760065
	XR_001467842.2	7.53663	0.000390542
	XR_003074777.1	7.45913	0.000146758
	ENSGALT00000103321	7.40033	0.0125983
	XR_003072920.1	7.39663	0.0116754
	XR_001467384.2	7.23439	0.000700277
Down	XR_001470011.2	-8.79942	1.57303e-10
	MSTRG.1173.3	-8.47602	4.24638e-09
	XR_003075866.1	-7.74946	3.68557e-05
	XR_003074343.1	-7.4384	0.00772453
	XR_001468227.2	-7.13286	0.0208401
	XR_003074396.1	-7.11264	0.0178745
	ENSGALT00000062420	-7.06317	0.000128856
	ENSGALT00000107079	-6.96521	0.00148472
	XR_003076370.1	-6.94869	0.0212379
	XR_003075390.1	-6.93001	0.000852259

## Sheet: DE miRNA
Table S10b. The top 20 up-regulation and down-regulated miRNAs in E14 vs E18
Category	LncRNA id	Log2(Fold Change)	Padjust
Up	gga-miR-2184a-5p	2.31981	4.24551e-24
	gga-miR-1b-3p	2.28826	2.59916e-25
	gga-miR-1a-3p	1.97223	2.68699e-21
	gga-miR-146b-5p	1.7195	2.61891e-14
	gga-miR-146a-5p	1.64045	7.08364e-11
	gga-miR-133a-3p	1.43596	1.22786e-16
	gga-miR-1c	1.39424	0.000772
	gga-miR-126-3p	1.38502	2.16151e-14
	gga-miR-30b-5p	1.37735	2.61891e-14
	gga-miR-146b-3p	1.27379	1.31012e-05
Down	4_13343	-5.90186	0.00369285
	gga-miR-1684b-3p	-1.52601	0.000830577
	gga-miR-184-3p	-1.41933	0.0192578
	gga-miR-458a-3p	-1.40751	0.000616083
	gga-miR-92-5p	-1.27473	1.19921e-05
	gga-miR-1416-5p	-1.21907	1.72257e-07
	gga-miR-1662	-1.21857	2.10867e-06
	gga-let-7a-2-3p	-1.15175	0.0496626
	gga-miR-1329-3p	-1.12209	0.0458917
	gga-miR-222a	-1.06266	7.46415e-06
