# Supplementary material for: Transcriptome analysis of mRNAs, lncRNAs, and miRNAs in the skeletal muscle of Tibetan chickens at different developmental stages
Source: Front Physiol. 2023 Jul 26;14:1225349. doi: 10.3389/fphys.2023.1225349 (PMC10410567; doi:10.3389/fphys.2023.1225349)
Supplement: Supplementary file 1 [file DataSheet1.ZIP › Supplementary Data S11.xlsx]

## Sheet: DE mRNA
Table 11a. The list of common DE mRNA
Gene id	Gene name	Log2FC(10vs14)	Padjust(10vs14)	Regulate(10vs14)	Log2FC(10vs18)	Padjust(10vs18)	Regulate(10vs18)	Log2FC(14vs18)	Padjust(14vs18)	Regulate(14vs18)
ENSGALG00000000112	PLP1	2.00288	4.18114e-10	up	3.45525	6.44342e-29	up	1.45387	4.46159e-05	up
ENSGALG00000000277	GnRH-I	-1.15042	0.0232232	down	-5.31215	3.74078e-14	down	-4.16081	8.03651e-06	down
ENSGALG00000000399	DUSP28	1.38122	2.97224e-08	up	2.62333	4.11741e-39	up	1.24203	3.50656e-11	up
ENSGALG00000000529	LIMD2	-1.67212	1.82086e-32	down	-3.04261	1.16451e-62	down	-1.36977	5.26914e-09	down
ENSGALG00000000560		2.5029	2.41757e-13	up	4.44078	3.06941e-111	up	1.93799	5.70558e-11	up
ENSGALG00000000585	MYL4	-1.60755	4.92763e-46	down	-4.1136	2.98397e-122	down	-2.50542	2.38815e-29	down
ENSGALG00000000690	GDPD4	-2.9191	8.10914e-37	down	-6.82488	1.08149e-54	down	-3.91148	5.81286e-10	down
ENSGALG00000000824		1.11525	0.00541072	up	3.28559	1.84362e-31	up	2.17165	8.34218e-15	up
ENSGALG00000001006	TP73	-2.10335	1.18846e-14	down	-3.27272	4.06805e-23	down	-1.16414	0.0323924	down
ENSGALG00000001021	MYOCD	1.62333	1.78676e-08	up	3.1949	2.4097e-39	up	1.57149	9.45807e-11	up
ENSGALG00000001031		-1.00103	0.0173332	down	1.22426	0.0105132	up	2.2286	1.04397e-05	up
ENSGALG00000001048	OLFML2A	1.61622	3.5612e-26	up	2.6811	3.09946e-71	up	1.06566	1.89507e-09	up
ENSGALG00000001101	MBD3	-1.07227	1.46621e-07	down	-2.0998	1.20108e-35	down	-1.0269	1.7073e-06	down
ENSGALG00000001122	CALN1	-1.46483	0.00103897	down	-3.56103	1.44061e-10	down	-2.10036	0.0144617	down
ENSGALG00000001304		1.16712	0.000138104	up	2.59245	1.99521e-74	up	1.42735	4.98744e-07	up
ENSGALG00000001311	ARHGAP44	1.58394	0.0132868	up	2.79548	2.42746e-11	up	1.2121	0.027944	up
ENSGALG00000001405	IRF6	-2.79505	0.0273776	down	-5.08876	2.84772e-55	down	-2.28619	0.0176805	down
ENSGALG00000001449	STRA6	-2.36531	3.78943e-10	down	-5.19484	2.34615e-34	down	-2.83837	4.42957e-05	down
ENSGALG00000001620		2.92997	5.47159e-23	up	4.32622	3.85766e-82	up	1.39424	1.56233e-08	up
ENSGALG00000001621	CLDN5	1.02213	5.22519e-09	up	2.38449	2.14983e-39	up	1.364	8.47777e-11	up
ENSGALG00000001709	MUSTN1	1.31215	7.51305e-09	up	4.00846	8.69698e-92	up	2.69681	3.27704e-54	up
ENSGALG00000001793	MYL10	1.47217	1.36782e-12	up	3.2568	1.1427e-13	up	1.78539	0.000845741	up
ENSGALG00000001918	DNAJB5	1.78964	1.22483e-07	up	3.53466	3.61934e-13	up	1.74631	0.00350666	up
ENSGALG00000001936	MYO7B	4.2037	0.00330964	up	7.08901	3.3746e-13	up	2.90332	8.09689e-08	up
ENSGALG00000001977	LDB3	2.14495	4.53661e-49	up	4.31713	8.70237e-225	up	2.17291	2.75884e-39	up
ENSGALG00000002132	KCNIP1	4.17774	1.91204e-14	up	6.59234	9.77836e-67	up	2.4203	0.0060021	up
ENSGALG00000002198	FHOD1	1.22954	8.29195e-06	up	3.72161	1.82681e-146	up	2.4943	2.5346e-26	up
ENSGALG00000002242	GALNT9	-1.21136	1.86323e-05	down	-2.26553	7.95767e-15	down	-1.05425	0.00986367	down
ENSGALG00000002479	MAT1A	1.39388	2.41032e-12	up	-1.31274	3.94539e-06	down	-2.70663	3.83478e-25	down
ENSGALG00000002551	CFAP70	1.71248	0.00052817	up	3.09087	2.10823e-14	up	1.37816	0.000452506	up
ENSGALG00000002563	TPM4	-1.17052	2.06012e-08	down	-2.93664	1.51185e-60	down	-1.76532	5.36374e-13	down
ENSGALG00000002579	RIMBP2	2.49692	7.63619e-32	up	3.73452	1.18658e-66	up	1.23815	1.57308e-17	up
ENSGALG00000002597	MSS51	3.32463	1.21924e-09	up	5.32436	1.66757e-40	up	1.98825	2.70871e-11	up
ENSGALG00000002621	SLC25A42	1.62794	3.6896e-27	up	3.4374	2.40616e-133	up	1.81033	4.74937e-29	up
ENSGALG00000002638		1.82061	1.27732e-23	up	3.82577	7.73399e-178	up	2.00607	1.02613e-29	up
ENSGALG00000002643		1.02353	0.0395864	up	2.10345	6.65339e-08	up	1.08169	0.0105929	up
ENSGALG00000002907	MYL1	1.66824	3.19762e-29	up	3.5043	5.06466e-71	up	1.837	1.39029e-22	up
ENSGALG00000003059	HLF	1.26209	2.84528e-06	up	3.0292	3.17683e-100	up	1.76926	1.24899e-14	up
ENSGALG00000003073	RHOBTB1	-1.42485	5.7023e-19	down	-2.42777	3.44985e-38	down	-1.00211	0.000324569	down
ENSGALG00000003193	CRABP-I	-3.32771	1.53175e-41	down	-5.10905	1.37544e-11	down	-1.77843	0.000177554	down
ENSGALG00000003261	PTRF	1.53419	7.01234e-25	up	3.1898	2.26199e-201	up	1.65661	7.66687e-29	up
ENSGALG00000003283		2.02525	0.000427461	up	5.28772	1.26268e-90	up	3.26362	1.30301e-36	up
ENSGALG00000003473	SFRP1	-1.23933	5.46974e-10	down	-2.62976	1.5234e-84	down	-1.38929	5.82081e-10	down
ENSGALG00000003521	TPM1	1.15312	2.64439e-29	up	3.02899	1.25191e-58	up	1.87685	5.05892e-22	up
ENSGALG00000003778	TMEM38A	1.56713	1.82086e-32	up	3.14125	7.01601e-150	up	1.57512	3.90388e-26	up
ENSGALG00000003802	OTUD7A	1.41754	2.33617e-13	up	2.88324	9.41469e-97	up	1.46676	1.2085e-15	up
ENSGALG00000003816	NT5C1A	2.31122	7.13434e-13	up	6.6349	3.59402e-210	up	4.32422	2.0962e-70	up
ENSGALG00000003886	SGCD	1.12259	4.12468e-11	up	2.92099	1.50808e-151	up	1.79995	7.87482e-29	up
ENSGALG00000003923	COL6A3	2.24377	7.59732e-20	up	3.71869	2.44367e-95	up	1.47569	9.39606e-09	up
ENSGALG00000003925	MYPN	2.26532	2.46321e-53	up	4.40287	1.37602e-140	up	2.13792	5.15291e-36	up
ENSGALG00000004028	MATN4	-2.83517	3.76899e-18	down	-1.47053	7.06212e-06	down	1.36552	0.000365122	up
ENSGALG00000004044	CSRP3	3.34225	1.24747e-09	up	5.73893	2.84998e-99	up	2.39763	0.000480517	up
ENSGALG00000004096	CHRNA7	-1.26081	0.000153572	down	-2.42471	3.55714e-11	down	-1.16623	0.0342258	down
ENSGALG00000004141	LBFABP	4.70633	2.05431e-15	up	2.70099	0.00339548	up	-2.01201	0.000471117	down
ENSGALG00000004249	GRHL3	-1.40813	3.40048e-06	down	-3.40388	6.37965e-34	down	-1.99105	1.7955e-05	down
ENSGALG00000004274	TWIST2	-1.73154	2.87183e-10	down	-3.10922	4.20735e-65	down	-1.37713	7.39702e-05	down
ENSGALG00000004309	GDAP1L1	-1.47357	3.33049e-06	down	-3.29931	5.65134e-18	down	-1.82406	0.00304532	down
ENSGALG00000004320	FAT2	-2.61837	2.61436e-05	down	-5.43252	3.2752e-59	down	-2.82487	1.87065e-05	down
ENSGALG00000004376	KCNJ2	1.07943	0.000251305	up	3.62534	6.71938e-48	up	2.547	2.97628e-24	up
ENSGALG00000004472	ASTN1	-1.40277	0.0100234	down	-4.40574	5.52638e-07	down	-3.00906	0.00966163	down
ENSGALG00000004491	DMGDH	1.64159	1.80067e-24	up	-1.95372	1.4374e-26	down	-3.59515	2.29052e-96	down
ENSGALG00000004503		1.43371	7.0386e-17	up	2.82993	7.58783e-98	up	1.39699	3.44268e-14	up
ENSGALG00000004518		1.39699	0.00821266	up	-1.99499	3.90384e-13	down	-3.39257	8.22309e-40	down
ENSGALG00000004613	P2RX5	1.52186	1.29751e-24	up	2.95205	6.42883e-86	up	1.43097	1.74086e-21	up
ENSGALG00000004620	LAMC1	1.02864	3.35228e-14	up	2.22436	3.61756e-136	up	1.1968	2.95801e-16	up
ENSGALG00000004722	ASPN	1.10495	1.1195e-05	up	2.2119	5.51271e-22	up	1.10753	0.000165154	up
ENSGALG00000004740	TMOD2	-1.04869	3.99862e-08	down	-2.20273	1.61368e-21	down	-1.15133	0.000117049	down
ENSGALG00000004860	RASD1	1.14696	0.0093531	up	3.75748	8.32285e-39	up	2.61054	1.10656e-16	up
ENSGALG00000005007		3.09556	0.00289336	up	4.61453	1.92083e-06	up	1.52114	0.0429174	up
ENSGALG00000005043		2.32078	5.03383e-09	up	4.35835	1.94401e-59	up	2.03559	7.0994e-16	up
ENSGALG00000005077	F8	2.39401	8.21936e-07	up	4.65602	1.16979e-56	up	2.26076	3.13941e-12	up
ENSGALG00000005147	AMY1A	1.12398	5.50161e-09	up	3.42866	7.70007e-142	up	2.30618	1.53769e-39	up
ENSGALG00000005207	SYNPO2L	1.52004	1.42334e-31	up	3.05963	1.32148e-109	up	1.54012	2.02455e-22	up
ENSGALG00000005226	MYOZ1	2.90803	2.72626e-58	up	5.43324	2.11271e-255	up	2.52642	9.00113e-38	up
ENSGALG00000005259	VIPR1	-1.04013	0.0136901	down	-2.94318	4.36288e-08	down	-1.89981	0.00687828	down
ENSGALG00000005284	LRRC39	1.09245	0.000445805	up	2.62603	1.97017e-44	up	1.53586	1.19705e-09	up
ENSGALG00000005292	KLHL40	1.01901	3.47941e-15	up	2.24647	5.72618e-32	up	1.22823	1.0378e-09	up
ENSGALG00000005360	CA4	2.0993	0.0214553	up	6.45658	2.3941e-46	up	4.35775	1.01204e-08	up
ENSGALG00000005448	MYL3	2.61927	2.43178e-22	up	3.95467	3.55337e-54	up	1.33639	0.0106625	up
ENSGALG00000005519	TLL2	-1.20415	4.56505e-05	down	-3.63772	3.84711e-59	down	-2.43095	5.49312e-12	down
ENSGALG00000005537	ASB14	3.0149	1.96776e-19	up	4.35445	5.00543e-39	up	1.34039	6.3753e-06	up
ENSGALG00000005550	ST6GAL1	1.38661	1.09509e-12	up	4.03597	1.22891e-74	up	2.6511	1.04181e-27	up
ENSGALG00000005554	ADIPOQ	3.91069	2.23407e-14	up	6.42865	7.45198e-263	up	2.52605	2.26654e-07	up
ENSGALG00000005739	SCD	-1.27006	6.1054e-06	down	-2.32577	3.8991e-17	down	-1.05263	0.0126934	down
ENSGALG00000005747		2.11763	1.69172e-09	up	3.64982	4.00149e-32	up	1.53307	2.90015e-08	up
ENSGALG00000005754		5.40956	1.81937e-11	up	7.38518	2.15433e-28	up	1.98345	1.8807e-11	up
ENSGALG00000005814		1.53195	2.83349e-08	up	2.75376	3.12269e-40	up	1.22169	1.35491e-06	up
ENSGALG00000005843	EEF1A2	2.5752	6.26806e-82	up	3.5743	2.78242e-80	up	1.00029	7.36108e-08	up
ENSGALG00000005849	PPDPF	1.38019	1.2271e-14	up	3.43704	2.89529e-91	up	2.05806	7.01875e-26	up
ENSGALG00000005957		1.93089	4.21697e-09	up	3.07761	3.22477e-17	up	1.14603	0.0012269	up
ENSGALG00000005972	KBTBD12	2.93231	0.000284273	up	6.4831	7.86057e-42	up	3.5487	1.67566e-16	up
ENSGALG00000005974	COL6A1	1.31415	4.62536e-09	up	2.73624	2.53425e-119	up	1.42321	5.53851e-10	up
ENSGALG00000006027	TM6SF1	2.11392	8.4985e-26	up	4.28324	1.44088e-140	up	2.17006	2.57678e-37	up
ENSGALG00000006041	BNC1	-2.97117	3.86974e-19	down	-5.51732	1.53166e-18	down	-2.54115	0.0196621	down
ENSGALG00000006190	FHL1	2.56255	6.68314e-08	up	4.95061	3.05559e-120	up	2.38937	2.55969e-22	up
ENSGALG00000006260	KLHL30	1.22363	1.32957e-09	up	2.82703	3.73911e-59	up	1.60406	1.18994e-26	up
ENSGALG00000006273	MYLK2	3.13101	1.88926e-18	up	5.56067	1.37246e-109	up	2.43308	2.94143e-18	up
ENSGALG00000006326	MIF	-1.27193	1.73e-11	down	-2.27898	4.12469e-64	down	-1.00623	8.85185e-06	down
ENSGALG00000006344	GSTT1	1.53891	8.23002e-18	up	4.25211	3.43007e-183	up	2.71412	2.45238e-46	up
ENSGALG00000006409	PODXL	1.21184	9.93346e-15	up	2.82471	1.39763e-51	up	1.61452	5.60471e-16	up
ENSGALG00000006491	ANKRD1	-1.80632	1.77344e-05	down	2.67076	3.5777e-14	up	4.47369	5.87535e-11	up
ENSGALG00000006544		2.74089	5.07394e-25	up	4.40143	3.75682e-86	up	1.6622	7.85357e-16	up
ENSGALG00000006562	MCF2	1.29017	1.64136e-10	up	3.07474	3.03447e-153	up	1.78612	1.50118e-21	up
ENSGALG00000006572	TNNT3	2.23215	2.11038e-75	up	4.38856	3.47959e-131	up	2.15712	1.29696e-32	up
ENSGALG00000006575	VIPR2	2.10508	5.83867e-06	up	4.36237	3.01682e-42	up	2.26208	3.92982e-12	up
ENSGALG00000006591	TNNI2	1.91926	2.05016e-77	up	3.70589	3.12227e-96	up	1.78747	2.37749e-23	up
ENSGALG00000006637		1.47227	2.7888e-07	up	2.67541	1.39435e-35	up	1.20234	1.04069e-07	up
ENSGALG00000006755	USP2	1.34413	1.26275e-12	up	2.89425	2.02042e-52	up	1.55105	1.27366e-16	up
ENSGALG00000006775	TGM2	1.30876	4.07011e-14	up	2.60013	6.50936e-60	up	1.29245	2.16996e-13	up
ENSGALG00000006776	KLHDC8B	1.81044	0.00458649	up	3.04907	9.80924e-10	up	1.23992	0.0124663	up
ENSGALG00000006802	LAMB2	1.21695	1.85256e-11	up	2.43535	1.60554e-124	up	1.21926	1.50111e-11	up
ENSGALG00000006805	PLSCR1	1.52459	1.95814e-08	up	3.25658	6.27336e-59	up	1.73215	3.10276e-12	up
ENSGALG00000006912	CPEB3	1.28	6.7094e-15	up	2.35681	4.15165e-58	up	1.07789	6.53963e-11	up
ENSGALG00000006922		2.90265	0.0306095	up	5.22398	1.35579e-09	up	2.29318	0.000354289	up
ENSGALG00000006997	BRINP1	-1.77421	9.72371e-12	down	-5.3796	2.11399e-43	down	-3.61008	1.38232e-11	down
ENSGALG00000007080		-1.7072	8.57705e-10	down	-3.21548	1.4291e-24	down	-1.51073	0.00413417	down
ENSGALG00000007110		2.93606	2.01184e-26	up	4.56812	9.69273e-183	up	1.63251	2.54229e-12	up
ENSGALG00000007335	KBTBD13	4.38457	1.09526e-09	up	6.75964	5.16743e-38	up	2.38507	2.74756e-13	up
ENSGALG00000007349	RASL12	1.92216	9.38256e-12	up	3.14479	1.58721e-31	up	1.22413	5.64723e-06	up
ENSGALG00000007357	BCL6	1.51161	4.79898e-15	up	2.77739	2.66336e-111	up	1.26613	3.34872e-12	up
ENSGALG00000007364	TOB1	1.16696	6.61739e-12	up	2.76663	1.92302e-67	up	1.60052	7.45657e-21	up
ENSGALG00000007381		1.02069	0.000157967	up	2.50855	5.08728e-37	up	1.48985	3.37998e-08	up
ENSGALG00000007409	SCN4B	1.18347	6.11487e-07	up	2.21124	2.79276e-31	up	1.0284	3.27636e-06	up
ENSGALG00000007412	MPZL2	-1.70541	1.00705e-05	down	-3.61021	2.03354e-17	down	-1.90386	0.00980639	down
ENSGALG00000007419	MASP1	-2.81359	0.00176315	down	-5.25088	4.86672e-25	down	-2.44448	0.0145127	down
ENSGALG00000007593	JAKMIP2	-1.0334	2.95265e-06	down	-2.82073	7.64596e-56	down	-1.78862	1.5252e-10	down
ENSGALG00000007646		1.12587	1.69444e-11	up	2.42936	3.00023e-82	up	1.30464	1.54107e-14	up
ENSGALG00000007681	HTR2B	-1.142	0.000477729	down	-2.44369	3.50129e-11	down	-1.30114	0.0103357	down
ENSGALG00000007786	DOK5	1.10577	0.00851256	up	4.63628	5.88512e-163	up	3.52961	1.16255e-37	up
ENSGALG00000007917	LAMB4	-1.30974	4.37816e-09	down	-3.20026	5.75465e-34	down	-1.88876	6.18303e-09	down
ENSGALG00000007980	KCNG1	1.29536	0.011147	up	2.33528	1.76208e-12	up	1.0367	0.0120292	up
ENSGALG00000008148	MYBPC3	-1.61352	1.84196e-10	down	-4.19763	3.21105e-58	down	-2.58541	4.0957e-14	down
ENSGALG00000008177	NOS1	1.87732	0.0397219	up	4.55812	6.33693e-19	up	2.69364	3.88761e-08	up
ENSGALG00000008185	AOX1	1.32816	2.05009e-06	up	2.62647	8.64334e-32	up	1.29844	1.15525e-07	up
ENSGALG00000008188	TRIM36	1.38375	4.63082e-07	up	-3.10138	7.63319e-22	down	-4.48411	2.01423e-62	down
ENSGALG00000008204	FEM1C	1.88631	1.80346e-21	up	3.49126	1.82477e-113	up	1.60496	6.70154e-18	up
ENSGALG00000008306	FGL2	1.79516	0.00014742	up	3.78704	5.25044e-20	up	1.99301	6.68094e-07	up
ENSGALG00000008308	BHLHE40	1.74924	6.15048e-24	up	4.45006	6.23131e-95	up	2.70281	2.04237e-38	up
ENSGALG00000008351	CAV3	2.34309	2.61378e-89	up	3.38016	2.41482e-183	up	1.03796	4.46314e-16	up
ENSGALG00000008362	SSTR4	-1.47717	0.00578954	down	-4.59284	1.09752e-11	down	-3.11814	0.00276266	down
ENSGALG00000008367	MDK	-1.36041	8.14679e-19	down	-3.43001	2.12505e-146	down	-2.06926	1.21394e-31	down
ENSGALG00000008398	MPP4	1.46796	0.00148962	up	2.5653	4.40068e-11	up	1.09889	0.00600508	up
ENSGALG00000008439	CD36	1.28734	8.70443e-06	up	4.34057	1.34785e-120	up	3.05486	3.24368e-40	up
ENSGALG00000008486	CACNA2D1	1.23713	1.77182e-11	up	2.31064	4.21095e-53	up	1.07418	9.62903e-10	up
ENSGALG00000008536		1.40064	3.7105e-10	up	4.21882	4.61705e-190	up	2.81902	3.78181e-41	up
ENSGALG00000008593	ATP1B4	3.17515	1.99302e-34	up	4.46751	3.55435e-108	up	1.29482	9.28749e-09	up
ENSGALG00000008601	AHSG	4.59532	1.70175e-41	up	6.15994	2.19496e-101	up	1.56586	1.18105e-12	up
ENSGALG00000008604	TMEM255A	1.63227	1.56864e-16	up	3.17912	7.03522e-60	up	1.54773	3.14155e-12	up
ENSGALG00000008629	MRC1	1.41797	2.79552e-05	up	2.73383	6.22584e-40	up	1.31827	1.20478e-05	up
ENSGALG00000008656	ICOS	-1.28323	0.00316114	down	-3.76724	1.51171e-12	down	-2.48057	0.0011827	down
ENSGALG00000008659	HACD1	1.88928	8.15157e-33	up	3.01978	7.63571e-77	up	1.13109	3.7307e-11	up
ENSGALG00000008741	PROKR1	3.24846	4.80871e-12	up	5.91411	2.87873e-57	up	2.66544	8.87022e-05	up
ENSGALG00000008805	LMOD2	2.52711	6.43464e-22	up	4.92119	3.04191e-96	up	2.39497	5.63582e-07	up
ENSGALG00000008814	ASB15	2.66149	5.10451e-08	up	4.49335	4.81718e-41	up	1.84137	4.22481e-10	up
ENSGALG00000008821	NDUFA5	1.22747	7.48162e-19	up	2.99766	7.26166e-124	up	1.77091	4.89709e-29	up
ENSGALG00000008890	ADGRL4	1.11402	1.80352e-11	up	2.84404	1.18406e-51	up	1.73094	2.71769e-19	up
ENSGALG00000008902	GIPC2	1.59482	0.000136208	up	2.97513	3.68215e-16	up	1.38181	9.59715e-06	up
ENSGALG00000008914	NRAP	2.03581	1.83454e-05	up	4.51328	1.46429e-128	up	2.47843	5.15814e-08	up
ENSGALG00000008945	NEXN	1.40288	6.29224e-12	up	2.54274	1.95752e-66	up	1.14016	2.82433e-07	up
ENSGALG00000008998	FAM179A	1.44915	0.00209402	up	3.04357	1.18802e-10	up	1.59539	0.000983633	up
ENSGALG00000009024	CLIP4	2.10135	2.18974e-28	up	3.5875	1.43638e-66	up	1.48721	3.22764e-15	up
ENSGALG00000009048	ABLIM1	1.64325	4.66029e-18	up	2.90486	5.82678e-105	up	1.26242	1.32566e-10	up
ENSGALG00000009050	CAPN3	2.90659	4.32387e-22	up	4.49979	4.22368e-79	up	1.59349	1.50906e-07	up
ENSGALG00000009063		1.9459	0.00359451	up	4.78613	5.49298e-27	up	2.84127	1.59245e-11	up
ENSGALG00000009082	COQ8A	1.82087	1.54836e-40	up	3.30103	8.33514e-215	up	1.48107	1.31585e-22	up
ENSGALG00000009129	DLX5	-1.98205	2.50339e-06	down	-4.01576	2.26019e-13	down	-2.01684	0.0377985	down
ENSGALG00000009219	C3H1orf95	2.18579	0.000107796	up	3.57639	1.62947e-12	up	1.39145	0.00421449	up
ENSGALG00000009302	EMX2	-1.25537	0.000387691	down	-3.41327	6.44748e-17	down	-2.1615	0.000511919	down
ENSGALG00000009435	PPP1R3A	2.56818	9.01222e-50	up	3.87328	1.89623e-115	up	1.30569	5.13854e-23	up
ENSGALG00000009446	LSMEM1	2.0244	5.77096e-21	up	3.97752	2.49252e-145	up	1.95331	1.026e-23	up
ENSGALG00000009450	DUSP10	1.01854	2.59842e-09	up	2.36189	7.70588e-43	up	1.34389	3.21309e-12	up
ENSGALG00000009458		-1.2927	2.20675e-09	down	-2.67488	8.61036e-18	down	-1.38322	0.000336243	down
ENSGALG00000009509	CALCR	-1.34842	0.0233213	down	1.4826	1.1058e-05	up	2.83076	2.07903e-09	up
ENSGALG00000009519	ARG2	-2.64505	2.51587e-19	down	-4.76334	3.76231e-58	down	-2.12174	1.47448e-05	down
ENSGALG00000009601	NELL2	-1.70958	6.18424e-12	down	-3.43837	1.1398e-84	down	-1.73004	2.07008e-09	down
ENSGALG00000009700	PDK4	3.74441	2.08357e-40	up	7.17111	4.76816e-285	up	3.42921	9.30498e-35	up
ENSGALG00000009719	PCDH10	-1.31152	2.04162e-05	down	-3.43356	1.38704e-31	down	-2.12391	4.80102e-06	down
ENSGALG00000009791	PROX1	1.16619	4.00538e-05	up	2.17441	1.02615e-09	up	1.00972	0.00917228	up
ENSGALG00000009805	PPM1H	-1.42166	0.000655175	down	-3.66417	3.4301e-21	down	-2.2442	0.000697256	down
ENSGALG00000009875	HMGA2	-1.12349	1.12651e-07	down	-2.58667	6.22243e-32	down	-1.46421	1.03094e-05	down
ENSGALG00000009884	SYT14	1.35998	0.00112879	up	2.87712	2.29514e-11	up	1.51776	0.000284619	up
ENSGALG00000009945	CPM	1.46024	1.84854e-12	up	3.78043	8.05196e-167	up	2.32125	5.48713e-33	up
ENSGALG00000010001	EGLN3	2.32875	1.2424e-19	up	3.35619	2.65135e-40	up	1.02863	0.000224223	up
ENSGALG00000010029	BEST3	2.63002	0.000476195	up	3.83861	6.95164e-13	up	1.20278	0.0228822	up
ENSGALG00000010226		-1.30671	8.95566e-10	down	-2.42687	3.95157e-16	down	-1.12122	0.00698425	down
ENSGALG00000010290	VEGFA	1.19576	5.46643e-12	up	2.56244	2.10128e-126	up	1.36815	7.22122e-16	up
ENSGALG00000010357	P2RY1	2.00141	2.07752e-21	up	3.02548	8.42263e-78	up	1.0261	3.03247e-08	up
ENSGALG00000010364	AADAC	1.36488	0.0024563	up	4.09987	2.7321e-65	up	2.7357	2.66332e-20	up
ENSGALG00000010379	SNCA	2.63163	4.03652e-07	up	5.32885	2.43238e-44	up	2.69701	1.51734e-12	up
ENSGALG00000010623	ORC1	-1.00573	1.63619e-05	down	-2.31022	6.78361e-35	down	-1.30418	1.36057e-05	down
ENSGALG00000010669	TDP1	-1.24656	3.76778e-16	down	-2.44374	6.21045e-58	down	-1.19681	3.7907e-08	down
ENSGALG00000010692	LRP8	-1.4841	1.4624e-08	down	-3.00263	1.90985e-19	down	-1.51878	0.00356175	down
ENSGALG00000010718		1.41769	5.53889e-05	up	2.57653	6.79863e-21	up	1.15992	6.78736e-05	up
ENSGALG00000010747	FBLN5	1.51124	6.91717e-10	up	3.06085	3.60901e-131	up	1.55007	2.04608e-11	up
ENSGALG00000010935	PTPRQ	1.16235	0.0214938	up	2.46261	3.08375e-09	up	1.30144	0.00173731	up
ENSGALG00000011008	MAP3K21	-1.14623	2.42677e-08	down	-2.6995	9.16485e-31	down	-1.55156	8.91314e-06	down
ENSGALG00000011013	PCNX2	-1.78887	3.14487e-20	down	-2.86524	2.59799e-35	down	-1.07996	0.00589302	down
ENSGALG00000011086	ACTA1	3.23581	5.33793e-53	up	5.75049	0	up	2.51603	3.81235e-29	up
ENSGALG00000011269	EPYC	-2.09884	1.23653e-15	down	-4.22836	9.43951e-40	down	-2.12862	1.10873e-07	down
ENSGALG00000011353	TNNI3K	1.23934	1.91098e-05	up	2.43581	7.63108e-12	up	1.19666	0.00195419	up
ENSGALG00000011406	NTN4	1.1994	0.000592798	up	2.89223	4.9234e-30	up	1.69152	2.32553e-10	up
ENSGALG00000011419	DUSP4	-1.56179	6.13701e-10	down	-3.54393	5.63177e-21	down	-1.97684	0.000306054	down
ENSGALG00000011447	GADL1	2.02594	1.16993e-09	up	4.1871	2.41357e-64	up	2.16162	1.06076e-21	up
ENSGALG00000011532	CYP27C1	-1.04278	1.26202e-05	down	-3.66391	5.453e-37	down	-2.61964	4.8543e-11	down
ENSGALG00000011618	ADSS1	1.3665	2.10071e-16	up	2.99037	2.62969e-64	up	1.6249	2.94051e-16	up
ENSGALG00000011635	TFCP2L1	2.00863	0.00128919	up	3.50603	5.50774e-39	up	1.49106	0.0033232	up
ENSGALG00000011740	MGP	1.64564	0.0075084	up	4.76238	1.1381e-23	up	3.11789	1.54488e-30	up
ENSGALG00000011991	MYOZ2	1.75294	5.52039e-30	up	2.82204	2.19067e-27	up	1.0697	9.685e-05	up
ENSGALG00000012015	NDST4	-1.99337	9.11907e-06	down	-4.91148	4.44781e-11	down	-2.91932	0.0105587	down
ENSGALG00000012155	EGF	2.20576	9.92275e-33	up	3.88425	4.74812e-154	up	1.68029	5.72927e-28	up
ENSGALG00000012211	PDLIM5	1.05333	3.35089e-08	up	3.49981	1.2636e-163	up	2.44746	2.47459e-40	up
ENSGALG00000012594	NTRK2	3.23065	6.49852e-17	up	4.84238	1.21979e-171	up	1.61307	1.66524e-06	up
ENSGALG00000012612	FBP2	2.92556	6.69611e-12	up	6.08797	4.01112e-132	up	3.16941	8.90106e-10	up
ENSGALG00000012683	RNF144B	1.33622	0.00457076	up	2.39769	8.85574e-15	up	1.0622	0.0105977	up
ENSGALG00000012732	PHACTR1	-1.97399	1.59417e-06	down	-3.96741	1.94458e-12	down	-2.00053	0.0427589	down
ENSGALG00000012783	MYBPC1	2.75515	1.26716e-53	up	3.8648	2.13619e-81	up	1.11023	1.15525e-07	up
ENSGALG00000012847		1.6472	2.02644e-05	up	4.77735	4.54962e-111	up	3.13342	8.58726e-10	up
ENSGALG00000012952	BASP1	-1.03994	4.77556e-16	down	-2.82554	9.30776e-96	down	-1.78507	2.7273e-25	down
ENSGALG00000013039	BID	-1.04877	3.14889e-11	down	-2.08823	1.12288e-60	down	-1.03872	1.31681e-07	down
ENSGALG00000013149	MOCOS	1.14601	0.00278625	up	2.36686	3.61745e-18	up	1.22253	0.000249695	up
ENSGALG00000013193	IRX2	-3.46326	0.0103159	down	-8.79544	3.82005e-12	down	-5.32576	0.0195584	down
ENSGALG00000013212		-2.47859	1.15548e-11	down	-7.59651	3.01472e-09	down	-5.11945	0.00228074	down
ENSGALG00000013414	PDLIM3	1.11687	0.0266171	up	4.15794	0	up	3.0415	9.13772e-12	up
ENSGALG00000013606	FGL1	1.61774	2.8348e-09	up	3.32009	7.26166e-124	up	1.70326	6.2431e-12	up
ENSGALG00000013615	MTUS1	1.03022	1.06021e-05	up	2.90449	5.75195e-112	up	1.87517	2.51192e-17	up
ENSGALG00000013634	LRRC2	6.08355	2.48723e-18	up	9.72477	7.34531e-98	up	3.65736	1.12962e-09	up
ENSGALG00000013640	MBP	3.76865	1.01991e-06	up	6.09052	1.74304e-31	up	2.32332	0.0144637	up
ENSGALG00000013775	CDH19	1.51682	1.29002e-07	up	2.60277	1.07529e-20	up	1.08726	0.000417237	up
ENSGALG00000013968	SGCB	1.33454	1.71964e-13	up	2.67157	3.14086e-138	up	1.33801	1.38346e-13	up
ENSGALG00000013999	FBXO40	1.77156	1.03037e-10	up	4.11638	5.23082e-47	up	2.34615	1.21926e-17	up
ENSGALG00000014042	SSPN	1.47002	6.76732e-17	up	2.72611	4.29715e-141	up	1.2565	1.047e-12	up
ENSGALG00000014221	YIPF7	3.79634	3.38494e-08	up	6.74777	2.65157e-83	up	2.97662	7.04522e-18	up
ENSGALG00000014261	UCHL1	-1.19981	1.05096e-05	down	-3.50281	7.36695e-42	down	-2.30321	2.60752e-14	down
ENSGALG00000014453	FAM46C	1.16077	1.34032e-06	up	2.44708	1.05077e-26	up	1.28706	2.83195e-10	up
ENSGALG00000014463	ACTN2	1.95795	3.65808e-36	up	3.41957	3.39858e-111	up	1.46223	7.60142e-36	up
ENSGALG00000014615	LAMA1	-1.69818	6.98357e-24	down	-2.79929	1.04483e-46	down	-1.10002	2.49821e-05	down
ENSGALG00000014673	RFESD	2.02056	0.000122729	up	3.5151	2.37102e-18	up	1.4968	0.000111416	up
ENSGALG00000014681	PCSK1	3.53021	3.53365e-12	up	6.9982	4.49326e-135	up	3.46107	2.41463e-27	up
ENSGALG00000014759	STYK1	2.14986	0.000903277	up	3.85331	6.55099e-20	up	1.70616	4.41088e-05	up
ENSGALG00000014848		2.75452	1.02038e-20	up	5.28602	2.56382e-211	up	2.53517	1.08142e-25	up
ENSGALG00000014861	NIM1K	1.26639	0.0400677	up	2.59668	2.05176e-07	up	1.32928	0.00413417	up
ENSGALG00000014873	GJA1	-1.50046	6.93231e-37	down	-2.79602	3.69615e-84	down	-1.29435	3.32608e-15	down
ENSGALG00000014897		-1.01999	3.68796e-13	down	-2.52538	8.5961e-20	down	-1.50443	2.6608e-07	down
ENSGALG00000014934	HS3ST1	1.36542	2.5197e-05	up	3.64659	9.14791e-45	up	2.28259	1.58936e-15	up
ENSGALG00000014994	CRHBP	-2.89483	4.43806e-50	down	-9.37034	1.18716e-26	down	-6.47807	1.77467e-11	down
ENSGALG00000015008	ZNF366	1.41595	0.00313324	up	4.75718	2.5642e-41	up	3.34137	2.30182e-21	up
ENSGALG00000015018	CASQ2	1.80922	1.31905e-34	up	3.36186	2.1922e-150	up	1.55367	6.9999e-26	up
ENSGALG00000015094	ZBTB20	1.46821	0.000201636	up	3.1462	2.00243e-27	up	1.6813	9.16041e-10	up
ENSGALG00000015211	DTNA	1.52456	6.3908e-28	up	2.77372	7.86421e-48	up	1.25021	9.30521e-10	up
ENSGALG00000015358	MYH15	-2.38538	1.01201e-38	down	-5.91851	1.83801e-145	down	-3.53347	3.44162e-34	down
ENSGALG00000015372	ATP5I	1.11861	5.70368e-07	up	2.77014	4.03606e-34	up	1.6523	6.39731e-29	up
ENSGALG00000015599	SOHO-1	-1.38552	0.00381299	down	-3.91715	1.24279e-12	down	-2.5257	0.00125928	down
ENSGALG00000015602	CKMT2	4.67631	3.32442e-29	up	10.0952	5.48183e-70	up	5.42971	6.47189e-110	up
ENSGALG00000015624	VCAN	-1.15321	4.56623e-10	down	-2.23988	3.37582e-48	down	-1.08667	2.19253e-07	down
ENSGALG00000016281	DMD	1.44961	1.16811e-23	up	2.56207	2.75551e-62	up	1.11286	3.41811e-13	up
ENSGALG00000016300	TINAG	1.77791	6.90251e-05	up	3.67495	2.68398e-29	up	1.89684	5.48896e-09	up
ENSGALG00000016301		3.78733	7.06063e-05	up	5.67345	2.35704e-13	up	1.88654	0.00110919	up
ENSGALG00000016309	KLHL31	1.54867	2.84565e-22	up	2.78988	1.79815e-78	up	1.2418	1.52205e-19	up
ENSGALG00000016388	KLHL34	2.55541	8.88643e-06	up	5.16926	3.93036e-40	up	2.61576	5.58329e-12	up
ENSGALG00000016442	RRM2	-1.06357	1.31845e-15	down	-2.44862	2.03781e-31	down	-1.3851	1.28909e-09	down
ENSGALG00000016444	ODC1	-1.06945	1.30658e-18	down	-2.1104	2.72083e-39	down	-1.0408	8.44184e-08	down
ENSGALG00000016459	LRATD1	-1.38468	2.77234e-07	down	-3.19771	3.03137e-20	down	-1.8089	0.000203011	down
ENSGALG00000016563	ASB9	-1.25718	8.58525e-06	down	-2.35186	2.35204e-25	down	-1.09461	0.00697409	down
ENSGALG00000016584	EGFL6	-1.24865	2.58168e-09	down	-2.60781	8.14775e-28	down	-1.3593	3.08294e-06	down
ENSGALG00000016620	PNOC	6.50733	9.96502e-05	up	9.9747	1.57574e-38	up	3.50379	2.87148e-06	up
ENSGALG00000016680	TFAP2B	-3.68508	1.82329e-14	down	-8.62104	2.01816e-11	down	-4.92087	0.0235448	down
ENSGALG00000016791	SLC9A2	3.99462	3.74135e-25	up	6.21836	5.62507e-126	up	2.22241	1.13011e-16	up
ENSGALG00000016803	ST6GAL2	-1.84753	1.29427e-12	down	-3.81582	4.80034e-109	down	-1.96893	1.29439e-10	down
ENSGALG00000016820	GAS6	1.17846	2.41389e-08	up	2.38792	1.71028e-52	up	1.20982	3.03111e-09	up
ENSGALG00000016905	SLITRK1	1.82845	0.000448411	up	2.99919	1.2998e-11	up	1.17225	0.0115739	up
ENSGALG00000016969		1.24882	0.0492949	up	2.62129	9.70715e-06	up	1.37245	0.0141135	up
ENSGALG00000017075	FRY	1.40916	1.73923e-11	up	3.00805	4.13672e-56	up	1.59963	3.10989e-20	up
ENSGALG00000017077	HSPH1	-1.64074	2.53744e-13	down	-3.02049	1.92397e-35	down	-1.38197	0.000137635	down
ENSGALG00000017091	FLT1	1.29842	7.13651e-14	up	2.57178	3.78982e-34	up	1.27484	5.20485e-08	up
ENSGALG00000017168	SLN	3.30823	0.000167124	up	7.01728	5.59191e-23	up	3.70914	1.64301e-05	up
ENSGALG00000017169	ELMOD1	-1.6125	0.000487748	down	-4.24469	1.24759e-11	down	-2.63275	0.00148689	down
ENSGALG00000017191	ANGPTL5	2.6114	1.82972e-05	up	5.68674	2.23866e-81	up	3.06981	8.22901e-05	up
ENSGALG00000017272	VWF	1.06497	4.87806e-07	up	2.6974	4.16624e-64	up	1.63395	5.15001e-15	up
ENSGALG00000017274	CD9	2.11183	1.38652e-08	up	3.57132	2.51525e-40	up	1.46117	0.026147	up
ENSGALG00000017316	UCP3	3.22125	0.0451901	up	6.3233	5.46758e-10	up	3.11921	6.76344e-05	up
ENSGALG00000017332	KLHL35	-1.6486	0.000108226	down	-4.16253	1.96333e-16	down	-2.50555	0.00236705	down
ENSGALG00000017347	HBBR	-3.98481	2.82034e-09	down	-5.77697	2.37065e-77	down	-1.78478	0.0145127	down
ENSGALG00000017715	TINAGL1	1.13015	2.78591e-07	up	3.02754	6.91795e-58	up	1.89848	3.806e-23	up
ENSGALG00000018700	PLPP7	2.03338	7.01064e-19	up	3.27862	1.32641e-25	up	1.24633	8.96706e-05	up
ENSGALG00000019060	MMP27	-1.71428	2.73137e-12	down	-3.83576	3.48202e-62	down	-2.12081	4.00644e-09	down
ENSGALG00000019157	SMPX	2.55334	4.66029e-18	up	5.56164	5.46724e-244	up	3.00984	1.30602e-10	up
ENSGALG00000019719	KRT24	-4.48522	5.48999e-05	down	-8.90194	1.93923e-74	down	-4.40848	1.88528e-06	down
ENSGALG00000019761		1.24548	0.028736	up	5.36166	1.66952e-127	up	4.11123	5.5735e-10	up
ENSGALG00000021074	MYOC	-1.31845	0.00913744	down	2.22355	1.56368e-11	up	3.54034	2.24153e-21	up
ENSGALG00000021128	FSCN1	-1.32159	5.86953e-11	down	-2.57466	9.61182e-75	down	-1.25289	1.04646e-08	down
ENSGALG00000021272	SCN2B	1.11416	0.0475358	up	2.30459	5.07958e-09	up	1.19134	0.00852988	up
ENSGALG00000021399		1.28445	2.80498e-06	up	3.45691	8.35995e-95	up	2.17401	5.99228e-23	up
ENSGALG00000022557	CLDN3	-3.16882	0.0294795	down	-7.75195	1.19924e-09	down	-4.57865	0.037769	down
ENSGALG00000022875		1.15674	0.00398558	up	2.58197	3.73863e-19	up	1.42618	1.18505e-05	up
ENSGALG00000023338	CBX2	-1.14547	3.95196e-08	down	-2.43368	6.58327e-37	down	-1.28801	6.87514e-06	down
ENSGALG00000023436	HDC	2.51334	0.0072309	up	5.05786	3.93737e-18	up	2.53885	6.94565e-05	up
ENSGALG00000023517	AGPAT2	1.58836	2.93707e-13	up	2.64927	1.35737e-43	up	1.06233	1.52392e-05	up
ENSGALG00000023580	CLDN19	2.71515	1.62894e-09	up	3.7705	3.77366e-22	up	1.05594	0.0163694	up
ENSGALG00000023772	HSPB7	2.78299	3.57643e-09	up	5.32964	8.4784e-54	up	2.54215	1.39383e-15	up
ENSGALG00000023886	ZNF804A	1.37538	0.0217767	up	2.82397	1.82896e-08	up	1.44842	0.00606273	up
ENSGALG00000023904	FIBIN	-1.70602	4.28155e-21	down	-2.8512	5.44145e-58	down	-1.14448	3.18982e-14	down
ENSGALG00000023933	G0S2	2.59219	4.43658e-31	up	4.68973	5.60929e-60	up	2.09883	7.30841e-17	up
ENSGALG00000024298	ADAMTSL5	1.76942	0.000533669	up	4.78592	6.61624e-103	up	3.01762	2.82259e-20	up
ENSGALG00000024428	C18H17ORF67	-1.30468	0.0112204	down	1.47385	0.0379363	up	2.77916	9.91474e-05	up
ENSGALG00000025842	TPM2	1.21064	5.70785e-12	up	2.33752	1.31918e-37	up	1.12766	9.66105e-13	up
ENSGALG00000025921		2.98398	0.000125622	up	5.48674	1.61553e-36	up	2.48571	7.80583e-10	up
ENSGALG00000026081	RBM38	1.05584	2.77006e-16	up	2.73369	4.71638e-99	up	1.67869	2.73634e-32	up
ENSGALG00000026214	LRTM2	2.33776	0.000432588	up	4.88405	8.30202e-30	up	2.54666	0.00391647	up
ENSGALG00000026264	MAFA	1.43178	3.45727e-06	up	3.33123	2.29404e-22	up	1.89993	5.27315e-09	up
ENSGALG00000026452	CAVIN4	3.20448	9.96283e-63	up	4.53476	1.44397e-124	up	1.33072	6.68664e-14	up
ENSGALG00000026536	IP6K3	2.20813	1.44856e-19	up	4.53196	1.17178e-81	up	2.32446	1.55471e-28	up
ENSGALG00000026572	RGS5	1.53955	1.91381e-20	up	2.8147	3.21358e-55	up	1.27654	2.59178e-10	up
ENSGALG00000026590	KLF13	1.85797	2.22694e-09	up	4.25126	5.15816e-161	up	2.39238	5.4488e-25	up
ENSGALG00000026716	CELF5	-1.34551	1.13021e-07	down	-2.84536	9.12428e-16	down	-1.49585	0.00414132	down
ENSGALG00000026875		2.72574	6.34919e-34	up	4.78946	3.96692e-162	up	2.0651	3.13297e-28	up
ENSGALG00000026896		1.22304	4.35605e-08	up	2.37737	7.04501e-39	up	1.15453	1.63562e-06	up
ENSGALG00000027069	TSC22D4	1.95949	1.87293e-12	up	4.46377	7.03053e-160	up	2.50728	4.2452e-25	up
ENSGALG00000027166	ART7B	1.40974	0.0282522	up	3.80945	3.21138e-24	up	2.40179	1.32114e-09	up
ENSGALG00000027184	OLFML1	1.39271	1.98686e-09	up	2.73662	3.40566e-42	up	1.34528	3.59563e-11	up
ENSGALG00000027353	C10orf71	2.21849	2.84274e-20	up	4.11822	1.86977e-105	up	1.90024	3.15483e-15	up
ENSGALG00000027374	KLF9	2.21747	0.0110772	up	6.24739	1.47013e-44	up	4.02071	2.46721e-32	up
ENSGALG00000027629	GNG2	-1.07978	6.04003e-08	down	-2.14403	1.70302e-31	down	-1.06491	0.000233051	down
ENSGALG00000027643	RD3L	1.58204	3.37134e-05	up	3.13734	5.57125e-24	up	1.55496	1.24889e-13	up
ENSGALG00000027742		1.40016	0.0319704	up	4.14322	1.42577e-24	up	2.74711	7.24163e-21	up
ENSGALG00000027771	CACNG1	1.39971	6.04808e-43	up	3.04726	5.65812e-101	up	1.64864	4.9221e-26	up
ENSGALG00000027887		-1.63865	1.72095e-11	down	-3.0909	1.59215e-53	down	-1.45124	3.20573e-10	down
ENSGALG00000028041		-2.00051	5.03091e-39	down	-3.34104	1.47037e-65	down	-1.34055	3.76016e-07	down
ENSGALG00000028174		1.65299	1.21108e-19	up	2.73995	3.09906e-61	up	1.08763	2.06275e-12	up
ENSGALG00000028210		4.08137	1.99148e-39	up	5.62083	4.20798e-181	up	1.53525	9.51926e-09	up
ENSGALG00000028236	PRRX2	-1.48571	3.50126e-10	down	-2.77771	1.83348e-68	down	-1.29221	2.17875e-05	down
ENSGALG00000028284	PTX3	-1.64751	4.13445e-12	down	-2.80723	1.83518e-30	down	-1.16115	0.00166201	down
ENSGALG00000028560	OC3	4.31056	0.0106587	up	6.84938	2.0794e-08	up	2.53119	0.000280578	up
ENSGALG00000028801	YPEL2	1.62055	2.60015e-13	up	3.48491	3.82127e-46	up	1.86596	2.98408e-12	up
ENSGALG00000028821	GLIPR2	-1.03143	6.89568e-05	down	-2.40838	1.1365e-55	down	-1.37648	2.10032e-07	down
ENSGALG00000028871	SLC38A3	2.40182	4.89846e-08	up	5.10232	3.69352e-90	up	2.69726	2.07745e-17	up
ENSGALG00000028949	CORO6	1.40323	1.46302e-09	up	3.0237	4.99589e-101	up	1.62172	3.74295e-14	up
ENSGALG00000029140	CRABP2	-1.8214	1.15726e-29	down	-3.7571	4.71263e-61	down	-1.93731	3.54879e-09	down
ENSGALG00000029150	AK1	1.02668	1.24302e-14	up	3.59726	1.22675e-38	up	2.57123	5.10819e-21	up
ENSGALG00000029198	YDJC	-1.10264	0.000141506	down	-2.36182	5.8837e-25	down	-1.25782	0.000944194	down
ENSGALG00000029203	TNNT1	1.79696	7.52794e-15	up	3.196	2.66583e-25	up	1.40057	0.0154908	up
ENSGALG00000029354	GMIP	-1.06082	0.00167015	down	-2.19081	1.69794e-16	down	-1.12892	0.0166281	down
ENSGALG00000029416	TRPC6	1.52156	6.08753e-09	up	2.66163	1.97479e-37	up	1.14101	3.50552e-08	up
ENSGALG00000029694	SNTA1	1.10084	1.53728e-16	up	2.70073	5.61514e-121	up	1.60101	3.29156e-27	up
ENSGALG00000029827		2.54555	0.0494961	up	4.49191	1.32262e-07	up	1.9512	0.0032146	up
ENSGALG00000030027	MCAM	1.32732	1.09684e-13	up	2.33095	9.10527e-48	up	1.00448	1.24337e-07	up
ENSGALG00000030064		1.08126	1.45104e-09	up	2.44876	1.82706e-71	up	1.36882	2.4724e-14	up
ENSGALG00000030372	MPZ	4.72204	2.21923e-13	up	7.19278	9.84833e-83	up	2.48358	0.00140687	up
ENSGALG00000030834	ATP8B1	-1.83116	0.0126899	down	-5.844	1.14929e-06	down	-4.01781	0.0275487	down
ENSGALG00000030879	AR	1.51953	4.73997e-09	up	2.98257	7.76652e-135	up	1.4647	9.62903e-10	up
ENSGALG00000030886	PTGDS	1.7737	4.56645e-07	up	3.30356	2.41314e-27	up	1.53068	8.30935e-06	up
ENSGALG00000030996		3.4886	0.00820209	up	5.42078	1.5061e-08	up	1.93509	0.00461363	up
ENSGALG00000031122	NTNG1	-1.00307	9.10416e-07	down	-2.02597	5.41854e-19	down	-1.02297	0.00141622	down
ENSGALG00000031284	PTPRM	1.02164	2.17177e-07	up	2.18315	9.57661e-53	up	1.16259	5.76466e-08	up
ENSGALG00000031425	PMP22	2.08477	4.15665e-39	up	3.2519	4.27409e-180	up	1.16817	2.93672e-11	up
ENSGALG00000031860		1.86805	8.19187e-06	up	4.21751	6.43014e-58	up	2.35599	5.74457e-20	up
ENSGALG00000031960	LEF1	-2.99173	2.90145e-84	down	-5.26231	1.50776e-96	down	-2.26978	1.30305e-10	down
ENSGALG00000031996		1.39044	2.53745e-15	up	2.68719	2.46891e-71	up	1.29823	5.45763e-15	up
ENSGALG00000032220	ELN	1.28414	1.18382e-05	up	3.7214	3.49217e-136	up	2.43827	4.2748e-21	up
ENSGALG00000032385	PFKFB4	3.09992	1.86389e-17	up	5.72919	5.26844e-74	up	2.6323	9.28854e-20	up
ENSGALG00000032404	MYH1C	4.62081	1.19517e-147	up	6.66394	0	up	2.04383	3.44052e-28	up
ENSGALG00000032453	FABP9	4.67739	1.11996e-07	up	6.96713	9.58531e-26	up	2.2928	0.0202303	up
ENSGALG00000032619	SYPL2	4.2204	4.27251e-146	up	6.38511	0	up	2.16566	3.30865e-43	up
ENSGALG00000032647	CLASP2	1.06841	1.36802e-09	up	2.25683	2.19538e-84	up	1.18948	9.99089e-11	up
ENSGALG00000032974	ADAMTS2	1.87709	1.67335e-18	up	2.91715	1.46263e-134	up	1.0412	4.09671e-06	up
ENSGALG00000033034		1.10683	2.10663e-07	up	2.748	2.10958e-48	up	1.64256	2.95801e-16	up
ENSGALG00000033118	FAM83H	-1.32431	0.000148456	down	-2.82775	3.76214e-27	down	-1.50384	0.00104123	down
ENSGALG00000033271	PFKM	2.06732	5.23884e-26	up	4.21878	1.23549e-96	up	2.15272	6.34555e-20	up
ENSGALG00000033295	CAV2	1.16727	1.9625e-09	up	2.83194	1.20303e-39	up	1.6666	3.2904e-13	up
ENSGALG00000033303		1.26173	0.0168837	up	2.32092	3.05923e-11	up	1.05963	0.0227685	up
ENSGALG00000033351	CTHRC1	-1.14599	1.57566e-06	down	-3.12089	4.38056e-09	down	-1.97279	6.57803e-10	down
ENSGALG00000033405	DBN1	-1.29623	4.06723e-09	down	-2.91844	2.91027e-79	down	-1.62279	1.91165e-10	down
ENSGALG00000033461		4.05656	1.03189e-17	up	6.72404	1.14672e-72	up	2.66677	9.77022e-29	up
ENSGALG00000033700	CA3A	5.91242	1.38791e-11	up	7.80883	5.16637e-45	up	1.89824	0.0177226	up
ENSGALG00000033867	PCOLCE	1.06591	1.99237e-05	up	2.2327	1.87702e-25	up	1.1673	6.93612e-06	up
ENSGALG00000034344	MTHFD2	1.52026	1.06431e-20	up	3.29867	7.87481e-52	up	1.78008	2.22734e-14	up
ENSGALG00000034397		2.14739	1.65202e-09	up	3.55011	2.5032e-50	up	1.40167	1.67955e-05	up
ENSGALG00000034427	SCN4A	5.03618	9.32852e-22	up	8.15299	1.1565e-144	up	3.12916	4.35329e-28	up
ENSGALG00000034688	TIMELESS	-1.00158	6.39798e-05	down	-2.26128	8.27153e-17	down	-1.25898	0.000482257	down
ENSGALG00000034741	ETNPPL	2.69316	1.20027e-50	up	4.79884	2.20096e-96	up	2.10666	1.18497e-22	up
ENSGALG00000035191	PRLHR2	-2.66132	2.77006e-16	down	-6.62441	5.78548e-26	down	-3.95836	2.64603e-06	down
ENSGALG00000035202	AP3B2	-1.43906	1.0853e-07	down	-2.77123	5.83878e-14	down	-1.32568	0.0205718	down
ENSGALG00000035237		1.20747	2.83054e-11	up	2.55906	2.50927e-86	up	1.35231	3.32765e-16	up
ENSGALG00000035393	LRRC14B	2.87045	4.03995e-05	up	4.24904	2.00726e-12	up	1.37839	0.0117348	up
ENSGALG00000035636	PHYH	1.05073	4.73964e-08	up	2.34837	1.20517e-45	up	1.29822	1.2937e-13	up
ENSGALG00000035803	THRSP	4.44268	0.0038562	up	2.82711	0.0176717	up	-1.61699	0.0149269	down
ENSGALG00000035845	JPH1	1.51347	7.73856e-23	up	2.99923	3.87128e-118	up	1.48709	1.66333e-19	up
ENSGALG00000035854		2.55557	0.000388927	up	3.71645	5.28926e-15	up	1.16143	0.0329332	up
ENSGALG00000035879	ITGA7	1.5498	4.28687e-14	up	2.80847	1.15626e-53	up	1.2593	1.2391e-11	up
ENSGALG00000036133	KLF15	1.03868	8.57705e-10	up	2.27056	1.26641e-17	up	1.23304	2.1714e-06	up
ENSGALG00000036255	WNT7B	-2.70699	5.48243e-07	down	-6.55207	7.89476e-09	down	-3.84832	0.0290801	down
ENSGALG00000036346	AMH	2.02871	0.00087428	up	3.44507	3.52045e-17	up	1.42283	0.000452381	up
ENSGALG00000036484	NCAN	-1.75333	0.000461304	down	-7.48126	7.05274e-09	down	-5.72045	0.000375101	down
ENSGALG00000036678	ETV4	-2.52411	1.82086e-32	down	-3.55787	2.26077e-31	down	-1.03202	0.0266092	down
ENSGALG00000036798	COL4A1	1.26835	7.19706e-25	up	2.69817	9.94741e-100	up	1.43067	2.25825e-26	up
ENSGALG00000036850	DNAJA4	1.3717	1.46675e-06	up	2.97927	1.54732e-39	up	1.60781	1.2866e-07	up
ENSGALG00000037029		1.58756	1.00469e-05	up	2.68446	2.88061e-13	up	1.09838	0.00444441	up
ENSGALG00000037332	IGFBP7	1.6253	1.58417e-17	up	3.21792	1.62309e-69	up	1.59416	1.66063e-18	up
ENSGALG00000037443	CRAT	1.13497	2.1977e-17	up	3.29731	2.24532e-146	up	2.16344	3.86563e-46	up
ENSGALG00000037603	SESN2	1.59538	5.41262e-17	up	2.6287	9.65707e-44	up	1.0346	4.02137e-07	up
ENSGALG00000037744	CACNA1S	1.40908	3.34673e-12	up	2.80751	4.00977e-32	up	1.39902	1.84074e-13	up
ENSGALG00000037864	MYH1A	2.2264	7.69207e-06	up	3.6656	9.43951e-40	up	1.44004	0.00543813	up
ENSGALG00000037896		1.16827	0.000933809	up	2.35518	2.20121e-16	up	1.18751	0.000181512	up
ENSGALG00000038000	CX3CR1	-2.015	0.000508148	down	-6.91368	3.36435e-07	down	-4.89576	0.00601195	down
ENSGALG00000038512	AGTR1	1.79659	2.62735e-08	up	3.66446	1.36184e-67	up	1.87115	2.08183e-15	up
ENSGALG00000038520	STRIP2	1.0699	0.00158601	up	3.47328	8.61169e-79	up	2.40512	1.31611e-20	up
ENSGALG00000038540	ZBTB32	2.97709	2.65038e-05	up	8.10995	9.20018e-159	up	5.1413	1.88648e-10	up
ENSGALG00000038629	EFNA2	-1.9223	2.24461e-16	down	-3.8381	9.46577e-28	down	-1.91683	0.000655703	down
ENSGALG00000038771	TECRL	4.25024	5.59777e-59	up	6.52909	2.98513e-83	up	2.27802	5.19982e-14	up
ENSGALG00000038813	KLHL41	1.63232	6.20922e-30	up	2.72907	2.8531e-96	up	1.09724	2.93367e-12	up
ENSGALG00000038884	SRL	1.48498	1.61809e-22	up	2.70143	8.21183e-71	up	1.21733	1.65286e-15	up
ENSGALG00000038936	TMEM182	1.17927	7.27712e-18	up	2.6954	3.45675e-132	up	1.51674	3.94975e-30	up
ENSGALG00000039101	ASIP	-2.6004	1.08906e-42	down	-8.24238	1.08631e-33	down	-5.64072	9.52033e-13	down
ENSGALG00000039216	COL6A2	1.22879	9.64201e-11	up	2.56653	8.76081e-106	up	1.33872	2.24466e-11	up
ENSGALG00000039376	DPT	1.21394	3.11876e-07	up	3.39527	5.80546e-115	up	2.18201	6.27849e-24	up
ENSGALG00000039468		1.1656	2.26579e-18	up	2.34475	3.89623e-70	up	1.17994	7.79594e-13	up
ENSGALG00000039652		2.20884	7.37194e-11	up	3.53877	7.30118e-38	up	1.33136	2.40751e-06	up
ENSGALG00000039712	DHRS7C	3.24767	4.32226e-32	up	5.78245	3.95074e-217	up	2.5401	1.27092e-32	up
ENSGALG00000039977	MYH1B	2.46594	9.04047e-82	up	3.92124	1.74398e-64	up	1.45628	5.57148e-10	up
ENSGALG00000040212	FYCO1	1.07347	2.23824e-16	up	2.16444	5.55686e-80	up	1.09181	1.00622e-13	up
ENSGALG00000040275	RCSD1	1.16904	3.03067e-23	up	2.26254	1.40839e-54	up	1.09453	4.53559e-12	up
ENSGALG00000040360	DUSP1	1.05832	7.80974e-07	up	3.76242	2.91895e-86	up	2.70517	3.14121e-36	up
ENSGALG00000040367	P2RY14	1.66786	0.0095316	up	3.17373	2.43403e-13	up	1.50619	0.00741816	up
ENSGALG00000040573	FMO3	1.72943	2.56998e-05	up	4.26877	3.30476e-140	up	2.53934	2.64263e-05	up
ENSGALG00000040582	LMX1B	-2.10596	1.32743e-17	down	-4.74544	2.57727e-24	down	-2.64649	0.000360823	down
ENSGALG00000040995		2.01509	4.69534e-28	up	3.0677	1.84623e-64	up	1.05319	1.945e-11	up
ENSGALG00000041043	ABRA	3.02207	1.01563e-19	up	4.11132	1.09609e-34	up	1.08978	0.001455	up
ENSGALG00000041344	FABP5	2.11461	1.30368e-19	up	4.4079	4.87802e-156	up	2.29464	2.05264e-20	up
ENSGALG00000041459	DDIT4	1.59474	1.18274e-12	up	4.31008	1.68831e-14	up	2.72018	5.66586e-06	up
ENSGALG00000041461	DNMT3B	-1.33012	5.48267e-15	down	-3.20197	3.68219e-47	down	-1.87213	1.91165e-10	down
ENSGALG00000041775	ESRRB	1.76161	0.000374338	up	4.06855	3.63686e-31	up	2.3101	1.02881e-11	up
ENSGALG00000041808	ANO1	2.09997	4.76197e-08	up	3.99131	4.07911e-144	up	1.88966	5.25406e-09	up
ENSGALG00000042103	C5H11ORF96	1.12644	0.000308955	up	3.32036	6.6364e-36	up	2.19488	1.24903e-15	up
ENSGALG00000042177	GPR182	3.93812	0.0336009	up	6.71141	3.19379e-08	up	2.76356	0.000164337	up
ENSGALG00000042199	SLC12A5	2.54234	4.96797e-09	up	5.0709	2.39264e-36	up	2.53004	5.36064e-11	up
ENSGALG00000042351	PIK3R6	1.97327	6.91725e-23	up	3.64948	9.95024e-75	up	1.67722	9.74919e-15	up
ENSGALG00000042356	FSTL3	1.39351	0.00616296	up	2.66091	3.2262e-21	up	1.26646	0.00282488	up
ENSGALG00000042388		1.14439	8.88276e-26	up	3.02945	7.88841e-90	up	1.88583	6.62349e-33	up
ENSGALG00000042446	ACSM5	3.61253	8.33895e-11	up	4.94789	4.14653e-24	up	1.33685	0.000791551	up
ENSGALG00000042679	RETREG1	1.80614	1.90728e-08	up	4.50794	2.64592e-52	up	2.70358	2.25349e-06	up
ENSGALG00000042705	KCNK3	2.58078	7.64154e-06	up	3.85855	4.67544e-15	up	1.27797	0.00125846	up
ENSGALG00000042836	KCNH2	1.16066	3.03609e-05	up	2.69652	8.37429e-42	up	1.53864	1.11547e-13	up
ENSGALG00000043223	COL26A1	-1.91834	3.3719e-28	down	-3.8077	1.58637e-56	down	-1.89212	3.11356e-07	down
ENSGALG00000043287	CAV1	1.59685	2.63339e-27	up	3.53979	2.69287e-172	up	1.94391	5.48943e-33	up
ENSGALG00000043435	CARNS1	3.98307	2.42498e-09	up	6.96662	1.22289e-75	up	2.97547	4.29399e-16	up
ENSGALG00000043448	ABLIM2	2.70295	1.71927e-35	up	4.43342	4.48511e-230	up	1.73199	2.02384e-16	up
ENSGALG00000043476	ARF5	-1.43434	3.42199e-06	down	-2.91062	9.14495e-31	down	-1.47508	0.000668972	down
ENSGALG00000043727	NR4A1	3.31382	6.64986e-20	up	5.82458	3.07889e-115	up	2.5115	2.08062e-21	up
ENSGALG00000043799	DSCC1	-1.04597	7.20587e-06	down	-2.52408	2.67231e-33	down	-1.4789	4.0746e-07	down
ENSGALG00000044643		-1.44112	0.000747216	down	-5.39852	3.04323e-12	down	-3.96592	0.000442537	down
ENSGALG00000044675	MATN2	1.96012	3.35875e-24	up	3.46902	5.89784e-112	up	1.50972	1.50694e-13	up
ENSGALG00000044841		1.29199	0.00247875	up	2.41433	1.74138e-12	up	1.12316	0.00240939	up
ENSGALG00000044975	KY	2.34823	1.76517e-39	up	1.19586	6.88736e-14	up	-1.15185	2.37166e-10	down
ENSGALG00000045362		6.357	1.32375e-35	up	9.25969	0	up	2.8878	6.43318e-27	up
ENSGALG00000045636		2.79563	4.67704e-08	up	3.91373	8.23912e-26	up	1.11384	0.00260013	up
ENSGALG00000045814	CRLF2	4.87756	0.0167926	up	6.74518	2.4957e-06	up	1.86747	0.0412299	up
ENSGALG00000045846	PDK2	1.26763	5.12723e-08	up	2.3564	1.78438e-23	up	1.09	4.15402e-05	up
ENSGALG00000046125	PECAM1	1.33737	6.29224e-12	up	2.74287	3.25804e-82	up	1.40662	9.01883e-14	up
ENSGALG00000046160		1.33729	0.00471015	up	-1.96124	0.0141013	down	-3.30077	2.18995e-08	down
ENSGALG00000046550		1.21109	5.58603e-09	up	2.67687	4.55284e-58	up	1.46744	1.91743e-15	up
ENSGALG00000046823	SNX22	2.5592	2.30027e-06	up	4.06939	2.58939e-16	up	1.511	0.00281333	up
ENSGALG00000047060		1.78114	0.00488172	up	4.33661	1.0514e-23	up	2.55684	4.32922e-13	up
ENSGALG00000047063		2.65194	6.87607e-11	up	3.74069	5.37969e-19	up	1.08875	0.00024542	up
ENSGALG00000047320	MFAP5	1.84334	1.35346e-20	up	2.90624	1.24568e-59	up	1.06373	1.04622e-11	up
ENSGALG00000047341		3.37975	7.15295e-06	up	4.74645	6.75003e-19	up	1.37993	0.0033109	up
ENSGALG00000047569		1.60656	0.0347212	up	2.85506	6.446e-08	up	1.24806	0.039542	up
ENSGALG00000047578	SELENOP1	1.73259	1.89858e-07	up	2.9399	1.09587e-30	up	1.20716	5.70816e-06	up
ENSGALG00000047761		1.27652	5.95048e-08	up	2.66449	1.5132e-41	up	1.38944	1.28479e-16	up
ENSGALG00000047764	HSPB3	2.87497	9.73095e-33	up	4.21044	9.39497e-73	up	1.33587	2.54011e-15	up
ENSGALG00000048064		2.68276	0.000114669	up	5.1341	8.45531e-26	up	2.45573	3.44628e-11	up
ENSGALG00000048310		2.37444	7.63619e-32	up	3.94464	4.43505e-83	up	1.5706	1.84322e-16	up
ENSGALG00000048409	TXNIP	1.45837	1.00082e-07	up	3.38124	2.96852e-57	up	1.92419	1.84322e-16	up
ENSGALG00000048682	MYLPF	1.87933	5.26628e-26	up	3.60187	1.42218e-57	up	1.72379	9.05907e-12	up
ENSGALG00000048940		-1.96626	1.63746e-06	down	1.17364	0.00507685	up	3.14177	4.00631e-13	up
ENSGALG00000049185		1.91919	1.24045e-19	up	3.35855	1.06942e-84	up	1.44023	1.83507e-14	up
ENSGALG00000049236	PEBP4	1.85718	0.000122352	up	5.17821	1.31225e-85	up	3.32384	1.12265e-29	up
ENSGALG00000049427	RELT	-1.14118	3.46994e-06	down	-2.51547	6.61202e-18	down	-1.37299	0.00063491	down
ENSGALG00000049504		2.50122	0.0187916	up	6.02298	8.43105e-22	up	3.52042	2.49206e-14	up
ENSGALG00000049551		-1.34261	0.0166682	down	-4.66151	1.20451e-16	down	-3.3356	0.000534836	down
ENSGALG00000050027	NMS	3.22001	1.99557e-06	up	5.82346	8.37714e-36	up	2.60124	1.96064e-16	up
ENSGALG00000050089		2.46615	2.48835e-26	up	4.11988	1.07836e-68	up	1.65411	1.64481e-18	up
ENSGALG00000050406		2.16042	1.0491e-10	up	3.18834	3.40107e-28	up	1.02805	0.00050883	up
ENSGALG00000050631		1.14376	9.25657e-07	up	2.44924	1.07932e-29	up	1.30582	1.72915e-08	up
ENSGALG00000050717		2.01799	9.56078e-26	up	3.20938	1.41491e-62	up	1.1919	1.66897e-10	up
ENSGALG00000050806		2.38726	9.52602e-17	up	-2.39347	0.00259278	down	-4.76998	1.54083e-22	down
ENSGALG00000050931		-1.67929	1.17207e-10	down	-3.26877	3.59078e-31	down	-1.58798	0.000189378	down
ENSGALG00000051142	FAM180B	3.22167	6.10797e-19	up	2.20109	7.5648e-23	up	-1.01909	0.00852988	down
ENSGALG00000051152	LDB3	1.74884	9.73036e-23	up	3.03398	2.92899e-79	up	1.28583	8.29894e-15	up
ENSGALG00000051229		2.49666	1.7857e-31	up	4.21616	1.48581e-82	up	1.71986	9.62795e-20	up
ENSGALG00000051260		1.0266	2.71976e-06	up	2.63105	3.19808e-38	up	1.60516	3.47533e-14	up
ENSGALG00000051645	CDC6	-1.06818	0.000463704	down	-2.19464	1.4533e-11	down	-1.12433	0.0248787	down
ENSGALG00000051754	KRT17	-2.68902	0.00823225	down	-5.35495	2.81598e-96	down	-2.65523	0.0129625	down
ENSGALG00000051765		1.1008	5.46023e-08	up	2.2651	2.35157e-45	up	1.16508	7.14245e-09	up
ENSGALG00000051776		2.33832	5.33211e-28	up	3.8886	2.27309e-69	up	1.55069	2.49256e-18	up
ENSGALG00000051980		1.69179	0.000560656	up	2.78469	2.16014e-14	up	1.09522	0.0067283	up
ENSGALG00000052162	PPM1L	1.17955	1.7706e-07	up	2.61115	3.1711e-73	up	1.43273	1.65142e-11	up
ENSGALG00000052208		1.81319	4.26581e-05	up	2.93965	3.06149e-19	up	1.1304	0.000860532	up
ENSGALG00000052250	HJV	2.07715	5.84759e-11	up	3.38887	4.04896e-27	up	1.31225	1.20584e-06	up
ENSGALG00000052302		1.4334	8.70059e-11	up	2.85439	6.07329e-50	up	1.42198	2.06275e-12	up
ENSGALG00000052318		2.67777	8.62754e-38	up	4.16393	8.06819e-169	up	1.48662	5.76707e-16	up
ENSGALG00000052391		-2.40187	1.99675e-07	down	-8.18057	5.01872e-10	down	-5.77735	0.00104757	down
ENSGALG00000052481		1.14969	2.38524e-05	up	2.30044	2.64055e-16	up	1.15223	3.81663e-05	up
ENSGALG00000052494		1.41506	0.000704576	up	-2.97856	7.62481e-11	down	-4.39447	1.19646e-19	down
ENSGALG00000052497		1.46824	3.72534e-13	up	3.12446	2.16223e-48	up	1.65783	1.8807e-11	up
ENSGALG00000052741		2.39973	3.0193e-32	up	3.79832	1.88833e-70	up	1.39897	1.19633e-14	up
ENSGALG00000053055		1.72602	7.03414e-11	up	2.82501	3.84988e-29	up	1.09989	1.19494e-05	up
ENSGALG00000053107		1.07789	6.44006e-19	up	3.09404	2.98517e-79	up	2.01691	8.47642e-34	up
ENSGALG00000053140		1.95751	0.00671599	up	4.41227	1.92017e-25	up	2.45389	5.29723e-08	up
ENSGALG00000053187		1.25985	0.00099062	up	3.5735	1.18675e-33	up	2.3155	7.96712e-05	up
ENSGALG00000053408		2.03929	1.48373e-29	up	3.13553	1.22587e-72	up	1.09684	2.16015e-12	up
ENSGALG00000053585		1.75769	2.34011e-05	up	4.01734	3.31619e-62	up	2.25831	1.97992e-13	up
ENSGALG00000053625	STAC3	1.70682	6.20286e-56	up	2.87121	4.20864e-83	up	1.16572	2.16458e-13	up
ENSGALG00000054033		2.47587	1.99302e-34	up	4.90325	1.92264e-96	up	2.42882	1.90244e-26	up
ENSGALG00000054059		2.15398	3.47151e-11	up	3.30412	3.47663e-64	up	1.14999	0.000259603	up
ENSGALG00000054562		2.89094	0.0318132	up	4.84062	1.0029e-07	up	1.93096	0.00628938	up
ENSGALG00000054821	NAALAD2	1.32194	2.50891e-06	up	2.49711	3.85767e-26	up	1.17546	1.00533e-07	up
ENSGALG00000054937		1.45766	0.00015116	up	3.32403	3.82108e-32	up	1.86818	1.80392e-11	up
ENSGALG00000054974		2.55874	2.27726e-08	up	6.31686	2.12721e-28	up	3.75585	1.46308e-38	up
MSTRG.17583		1.86928	3.00438e-23	up	4.55734	1.0805e-110	up	2.68906	8.69078e-47	up
MSTRG.22796		2.43271	1.24288e-25	up	3.87195	4.77319e-56	up	1.43961	2.93204e-13	up
MSTRG.22800		2.58144	2.69724e-27	up	4.35736	1.00809e-69	up	1.77618	3.53434e-18	up
MSTRG.22802		2.61653	1.35346e-20	up	4.45364	2.48975e-64	up	1.83731	5.27774e-23	up
MSTRG.22804		2.39728	1.00097e-21	up	4.25408	9.2069e-72	up	1.85714	1.59903e-19	up
MSTRG.22806		2.26302	2.09518e-17	up	3.99636	1.36262e-50	up	1.73367	2.01137e-22	up
MSTRG.22807		2.44577	7.92952e-20	up	4.06468	9.97789e-62	up	1.61945	5.97063e-14	up
MSTRG.22808		2.28752	1.53181e-19	up	3.9922	1.09504e-52	up	1.70496	1.35706e-20	up
MSTRG.22810		2.32631	6.85156e-29	up	3.91709	1.25707e-70	up	1.59116	5.74458e-18	up
MSTRG.22811		2.28416	6.44006e-19	up	3.80766	1.96671e-67	up	1.5243	7.55051e-16	up
MSTRG.22812		2.3825	2.37214e-30	up	4.09123	3.15205e-92	up	1.70942	2.15979e-22	up
MSTRG.22813		2.25064	2.31649e-32	up	3.79834	1.20742e-76	up	1.54822	5.15913e-16	up
MSTRG.4985		1.35886	3.36755e-05	up	3.42631	3.10163e-65	up	2.06902	2.71091e-15	up
MSTRG.6625		2.94873	1.1923e-15	up	6.24893	7.19031e-100	up	3.30126	7.83732e-39	up

## Sheet: DE miRNA
Table 11b. The list of common DE miRNA
miRNA id	Log2FC(10vs14)	Padjust(10vs14)	Regulate(10vs14)	Log2FC(10vs18)	Padjust(10vs18)	Regulate(10vs18)	Log2FC(14vs18)	Padjust(14vs18)	Regulate(14vs18)
gga-miR-133a-3p	2.18397	5.93846e-31	up	3.63686	1.90911e-68	up	1.43596	1.22786e-16	up
gga-miR-133a-5p	1.57929	1.9392e-23	up	2.7883	1.3132e-50	up	1.19046	5.09623e-12	up
gga-miR-133c-3p	1.53654	3.3029e-18	up	2.66081	1.08764e-42	up	1.10853	1.11753e-08	up
gga-miR-1662	-1.05855	0.00124477	down	-2.26884	4.94455e-15	down	-1.21857	2.10867e-06	down
gga-miR-184-3p	-1.28809	0.00298323	down	-2.69232	1.30623e-17	down	-1.41933	0.0192578	down
gga-miR-1a-3p	1.96661	2.02888e-30	up	3.96346	1.89611e-49	up	1.97223	2.68699e-21	up
gga-miR-210a-3p	1.44245	1.89488e-06	up	2.59289	2.63549e-35	up	1.13192	8.42536e-06	up
gga-miR-210a-5p	1.23164	6.20835e-07	up	2.27236	1.10193e-27	up	1.02937	1.91783e-05	up

## Sheet: DE lncRNA
Table 11c. The list of common DE lncRNA
lncRNA id	Log2FC(10vs14)	Padjust(10vs14)	Regulate(10vs14)	Log2FC(10vs18)	Padjust(10vs18)	Regulate(10vs18)	Log2FC(14vs18)	Padjust(14vs18)	Regulate(14vs18)
ENSGALT00000095456	1.30562	0.00157934	up	-2.00334	0.000110347	down	-3.30335	1.13331e-10	down
ENSGALT00000096019	1.05116	0.00298569	up	2.9771	2.17292e-20	up	1.93245	5.42725e-11	up
ENSGALT00000096941	1.26305	0.000563104	up	2.91127	1.23456e-75	up	1.65483	2.44743e-07	up
ENSGALT00000097778	2.72925	2.59529e-14	up	-3.89713	9.9751e-08	down	-6.61867	1.57897e-31	down
ENSGALT00000101377	3.70164	5.73481e-06	up	7.02322	6.25197e-56	up	3.34827	8.69746e-24	up
ENSGALT00000102361	-1.14238	0.0170004	down	-4.05045	1.42866e-07	down	-2.9119	0.0198778	down
ENSGALT00000104754	1.54106	0.00339189	up	-1.78057	0.0144303	down	-3.31665	1.76412e-07	down
ENSGALT00000107014	1.97578	2.40353e-07	up	3.15014	5.62416e-15	up	1.18131	0.00736011	up
MSTRG.1173.3	2.00723	0.0268182	up	-6.47673	0.00146902	down	-8.47602	4.24638e-09	down
MSTRG.1173.4	3.87482	0.0361769	up	6.151	0.00923401	up	2.28366	6.69775e-05	up
MSTRG.22803.1	2.62057	1.92856e-19	up	4.5139	2.66446e-56	up	1.89962	2.86099e-17	up
MSTRG.22805.1	2.63659	1.40026e-30	up	4.36227	2.57464e-97	up	1.7324	7.50059e-16	up
MSTRG.5174.3	2.39633	4.86773e-21	up	4.00877	1.33154e-95	up	1.61675	1.56285e-22	up
MSTRG.6624.1	4.66285	0.0149729	up	8.13674	1.57995e-11	up	3.49848	3.1218e-07	up
MSTRG.7875.25	1.96822	0.000501227	up	3.67465	7.99625e-13	up	1.71181	0.000875326	up
NONGGAT000245.2	-1.14309	0.000358865	down	-2.89546	1.05317e-15	down	-1.74906	0.00129108	down
