# Supplementary material for: Transcriptome analysis of mRNAs, lncRNAs, and miRNAs in the skeletal muscle of Tibetan chickens at different developmental stages
Source: Front Physiol. 2023 Jul 26;14:1225349. doi: 10.3389/fphys.2023.1225349 (PMC10410567; doi:10.3389/fphys.2023.1225349)
Supplement: Supplementary file 1 [file DataSheet1.ZIP › Supplementary Data S12.xlsx]

## Sheet: Table S8a. GO enrichment
Table S8a. The significantly enriched GO terms of common DE mRNAs and target mRNAs of common DE lncRNAs and common DE miRNAs
The significantly enriched GO terms of common DE mRNAs							The significantly enriched GO terms of target mRNAs of common DE lncRNAs							The significantly enriched GO terms of target mRNAs of common DE miRNAs
Enriched gene number	GO id	Term type	Description	pvalue	padjust		Enriched gene number	GO id	Term type	Description	pvalue	padjust		Enrich gene number	GO id	Term type	Description	pvalue	padjust
15	GO:0045214	BP	sarcomere organization	1.14808e-07	0.000548948		12	GO:0045214	BP	sarcomere organization	9.48405e-08	0.000447841		5	GO:0042383	CC	sarcolemma	2.71435e-07	0.00545204
14	GO:0002027	BP	regulation of heart rate	2.16869e-07	0.000548948		13	GO:0055001	BP	muscle cell development	1.69767e-07	0.000447841		5	GO:0045211	CC	postsynaptic membrane	2.24744e-06	0.022571
10	GO:0060306	BP	regulation of membrane repolarization	2.26547e-07	0.000548948		8	GO:0051899	BP	membrane depolarization	2.03293e-07	0.000447841		11	GO:0030054	CC	cell junction	4.83932e-06	0.0324008
12	GO:0060048	BP	cardiac muscle contraction	2.26547e-07	0.000548948		8	GO:0086001	BP	cardiac muscle cell action potential	2.03293e-07	0.000447841
19	GO:0031032	BP	actomyosin structure organization	2.43437e-07	0.000548948		11	GO:0001508	BP	action potential	2.15633e-07	0.000447841
18	GO:0055002	BP	striated muscle cell development	3.11172e-07	0.000548948		13	GO:0031032	BP	actomyosin structure organization	2.42013e-07	0.000447841
20	GO:0008016	BP	regulation of heart contraction	3.29725e-07	0.000548948		10	GO:0060048	BP	cardiac muscle contraction	2.74919e-07	0.000447841
21	GO:1903522	BP	regulation of blood circulation	3.36327e-07	0.000548948		9	GO:0060306	BP	regulation of membrane repolarization	2.74919e-07	0.000447841
35	GO:0030036	BP	actin cytoskeleton organization	4.44064e-07	0.000548948		11	GO:0048747	BP	muscle fiber development	2.89914e-07	0.000447841
25	GO:0010959	BP	regulation of metal ion transport	4.53672e-07	0.000548948		13	GO:0006941	BP	striated muscle contraction	3.3044e-07	0.000447841
16	GO:0006941	BP	striated muscle contraction	4.57432e-07	0.000548948		21	GO:0006936	BP	muscle contraction	3.61039e-07	0.000447841
29	GO:0034765	BP	regulation of ion transmembrane transport	5.45966e-07	0.000548948		7	GO:0071711	BP	basement membrane organization	3.68778e-07	0.000447841
28	GO:0006936	BP	muscle contraction	5.6958e-07	0.000548948		22	GO:1904062	BP	regulation of cation transmembrane transport	3.69667e-07	0.000447841
32	GO:0003012	BP	muscle system process	5.97301e-07	0.000548948		26	GO:0044057	BP	regulation of system process	3.85621e-07	0.000447841
38	GO:0030029	BP	actin filament-based process	6.05718e-07	0.000548948		5	GO:0014819	BP	regulation of skeletal muscle contraction	4.02402e-07	0.000447841
16	GO:0048747	BP	muscle fiber development	6.1022e-07	0.000548948		17	GO:1903522	BP	regulation of blood circulation	4.69818e-07	0.000447841
22	GO:0030018	CC	Z disc	4.57528e-07	0.000548948		13	GO:0002027	BP	regulation of heart rate	4.89857e-07	0.000447841
8	GO:0033017	CC	sarcoplasmic reticulum membrane	5.69335e-07	0.000548948		29	GO:0034762	BP	regulation of transmembrane transport	4.96233e-07	0.000447841
10	GO:0030016	CC	myofibril	5.8117e-07	0.000548948		26	GO:0030029	BP	actin filament-based process	4.97827e-07	0.000447841
11	GO:0097517	CC	contractile actin filament bundle	6.1022e-07	0.000548948		15	GO:0042383	CC	sarcolemma	2.55714e-07	0.000447841
11	GO:0001725	CC	stress fiber	6.1022e-07	0.000548948		6	GO:0016010	CC	dystrophin-associated glycoprotein complex	4.59402e-07	0.000447841
9	GO:0008307	MF	structural constituent of muscle	3.99823e-07	0.000548948		6	GO:0090665	CC	glycoprotein complex	4.59402e-07	0.000447841
12	GO:0001508	BP	action potential	6.54573e-07	0.000554753		7	GO:0086010	BP	membrane depolarization during action potential	5.29806e-07	0.000455886
18	GO:0055001	BP	muscle cell development	7.2549e-07	0.000554753		23	GO:0010959	BP	regulation of metal ion transport	5.65807e-07	0.000457498
23	GO:1904062	BP	regulation of cation transmembrane transport	7.58489e-07	0.000554753		13	GO:0055002	BP	striated muscle cell development	6.66105e-07	0.000457498
28	GO:0062023	CC	collagen-containing extracellular matrix	7.68886e-07	0.000554753		24	GO:0030036	BP	actin cytoskeleton organization	6.68308e-07	0.000457498
10	GO:0016529	CC	sarcoplasmic reticulum	7.76082e-07	0.000554753		16	GO:0030018	CC	Z disc	6.17476e-07	0.000457498
17	GO:0042383	CC	sarcolemma	7.84856e-07	0.000554753		35	GO:0031012	CC	extracellular matrix	6.92928e-07	0.000457498
33	GO:0034762	BP	regulation of transmembrane transport	8.17263e-07	0.00055774		26	GO:0062023	CC	collagen-containing extracellular matrix	6.93495e-07	0.000457498
40	GO:0031012	CC	extracellular matrix	8.81694e-07	0.000581654		29	GO:0003779	MF	actin binding	6.13959e-07	0.000457498
12	GO:0043292	CC	contractile fiber	9.47136e-07	0.00060467		8	GO:0008307	MF	structural constituent of muscle	7.46015e-07	0.00047627
32	GO:0044057	BP	regulation of system process	1.06301e-06	0.000637514		10	GO:0061061	BP	muscle structure development	7.87297e-07	0.000478474
45	GO:0003779	MF	actin binding	1.03751e-06	0.000637514		26	GO:0034765	BP	regulation of ion transmembrane transport	7.97819e-07	0.000478474
11	GO:0061061	BP	muscle structure development	1.19013e-06	0.000655816		30	GO:0043269	BP	regulation of ion transport	8.80564e-07	0.000512566
35	GO:0097435	BP	supramolecular fiber organization	1.19294e-06	0.000655816		16	GO:0008016	BP	regulation of heart contraction	9.56553e-07	0.00054089
25	GO:0051015	MF	actin filament binding	1.15183e-06	0.000655816		25	GO:0003012	BP	muscle system process	1.09277e-06	0.000600751
7	GO:0051371	MF	muscle alpha-actinin binding	1.39316e-06	0.000745192		15	GO:0032412	BP	regulation of ion transmembrane transporter activity	1.87985e-06	0.000930873
8	GO:0014904	BP	myotube cell development	1.61241e-06	0.000839766		7	GO:0086002	BP	cardiac muscle cell action potential involved in contraction	1.88141e-06	0.000930873
35	GO:0043269	BP	regulation of ion transport	1.75835e-06	0.000892293		6	GO:0033017	CC	sarcoplasmic reticulum membrane	1.78135e-06	0.000930873
5	GO:0014819	BP	regulation of skeletal muscle contraction	1.91231e-06	0.000918777		44	GO:0008092	MF	cytoskeletal protein binding	1.96443e-06	0.000948243
42	GO:0022610	BP	biological adhesion	1.93669e-06	0.000918777		18	GO:0030198	BP	extracellular matrix organization	2.89074e-06	0.00128186
11	GO:0032432	CC	actin filament bundle	1.97901e-06	0.000918777		9	GO:0097517	CC	contractile actin filament bundle	2.91464e-06	0.00128186
67	GO:0008092	MF	cytoskeletal protein binding	1.99623e-06	0.000918777		9	GO:0001725	CC	stress fiber	2.91464e-06	0.00128186
7	GO:0060307	BP	regulation of ventricular cardiac muscle cell membrane repolarization	2.08299e-06	0.000923447		15	GO:0022898	BP	regulation of transmembrane transporter activity	3.1419e-06	0.00135177
8	GO:0051899	BP	membrane depolarization	2.19302e-06	0.000923447		18	GO:0043062	BP	extracellular structure organization	3.30943e-06	0.00139355
8	GO:0086001	BP	cardiac muscle cell action potential	2.19302e-06	0.000923447		6	GO:0051371	MF	muscle alpha-actinin binding	3.74991e-06	0.00151458
11	GO:0042641	CC	actomyosin	2.37093e-06	0.000977565		14	GO:0051924	BP	regulation of calcium ion transport	4.76214e-06	0.00180143
6	GO:0016010	CC	dystrophin-associated glycoprotein complex	2.88606e-06	0.00105774		29	GO:0043408	BP	regulation of MAPK cascade	5.03752e-06	0.00182266
6	GO:0090665	CC	glycoprotein complex	2.88606e-06	0.00105774		15	GO:0032409	BP	regulation of transporter activity	5.11415e-06	0.00182266
6	GO:0031674	CC	I band	2.88606e-06	0.00105774		6	GO:0060307	BP	regulation of ventricular cardiac muscle cell membrane repolarization	5.24945e-06	0.00182266
7	GO:0071711	BP	basement membrane organization	3.03657e-06	0.00109267		6	GO:0017080	MF	sodium channel regulator activity	5.24945e-06	0.00182266
42	GO:0007155	BP	cell adhesion	3.40603e-06	0.00120373		7	GO:0086091	BP	regulation of heart rate by cardiac conduction	5.36137e-06	0.00182943
22	GO:0007015	BP	actin filament organization	4.31203e-06	0.00138639		9	GO:0006942	BP	regulation of striated muscle contraction	5.59897e-06	0.00187812
7	GO:0086010	BP	membrane depolarization during action potential	4.32837e-06	0.00138639		10	GO:0005604	CC	basement membrane	6.01034e-06	0.00198251
7	GO:0099623	BP	regulation of cardiac muscle cell membrane repolarization	4.32837e-06	0.00138639		9	GO:0032432	CC	actin filament bundle	7.59509e-06	0.00246417
104	GO:0048856	BP	anatomical structure development	4.58463e-06	0.00141773		11	GO:1903169	BP	regulation of calcium ion transmembrane transport	7.78945e-06	0.00248647
4	GO:0071691	BP	cardiac muscle thin filament assembly	5.55177e-06	0.00166507		9	GO:0042641	CC	actomyosin	8.80275e-06	0.00276532
7	GO:0048741	BP	skeletal muscle fiber development	6.04712e-06	0.00176718		6	GO:0099623	BP	regulation of cardiac muscle cell membrane repolarization	9.70368e-06	0.00300071
13	GO:0006937	BP	regulation of muscle contraction	7.0631e-06	0.00196882		7	GO:0016529	CC	sarcoplasmic reticulum	1.0576e-05	0.00322014
20	GO:0015629	CC	actin cytoskeleton	8.22656e-06	0.0022303		6	GO:0085029	BP	extracellular matrix assembly	1.28652e-05	0.00385781
149	GO:0032502	BP	developmental process	8.66364e-06	0.00228616		16	GO:0051015	MF	actin filament binding	1.36577e-05	0.00397499
10	GO:0010927	BP	cellular component assembly involved in morphogenesis	1.01516e-05	0.00260924		20	GO:0042391	BP	regulation of membrane potential	1.81098e-05	0.00512017
10	GO:0006942	BP	regulation of striated muscle contraction	1.01516e-05	0.00260924		112	GO:0032502	BP	developmental process	2.45062e-05	0.00664387
8	GO:0030239	BP	myofibril assembly	1.07722e-05	0.00273323		7	GO:0061337	BP	cardiac conduction	2.81869e-05	0.00743797
53	GO:0003008	BP	system process	1.1763e-05	0.00294686		7	GO:0042805	MF	actinin binding	2.81869e-05	0.00743797
7	GO:0086002	BP	cardiac muscle cell action potential involved in contraction	1.48963e-05	0.00350967		8	GO:0043407	BP	negative regulation of MAP kinase activity	2.98168e-05	0.00776452
103	GO:0032501	BP	multicellular organismal process	1.60337e-05	0.00360865		77	GO:0048856	BP	anatomical structure development	3.09283e-05	0.00794937
11	GO:0005604	CC	basement membrane	1.58012e-05	0.00360865		6	GO:0014904	BP	myotube cell development	3.47914e-05	0.00869511
16	GO:0032412	BP	regulation of ion transmembrane transporter activity	2.01528e-05	0.0044814		75	GO:0051239	BP	regulation of multicellular organismal process	3.52894e-05	0.00869511
5	GO:0043256	CC	laminin complex	2.4245e-05	0.00533148		13	GO:0043270	BP	positive regulation of ion transport	3.6638e-05	0.00869511
8	GO:0061337	BP	cardiac conduction	2.58542e-05	0.00550193		4	GO:0086012	BP	membrane depolarization during cardiac muscle cell action potential	3.69051e-05	0.00869511
8	GO:0042805	MF	actinin binding	2.58542e-05	0.00550193		4	GO:0070296	BP	sarcoplasmic reticulum calcium ion transport	3.69051e-05	0.00869511
19	GO:0000902	BP	cell morphogenesis	2.65046e-05	0.0055216		4	GO:0070831	BP	basement membrane assembly	3.69051e-05	0.00869511
14	GO:0090257	BP	regulation of muscle system process	3.16322e-05	0.00638809		7	GO:0005901	CC	caveola	3.9962e-05	0.00930455
6	GO:0017080	MF	sodium channel regulator activity	3.1491e-05	0.00638809		69	GO:0032879	BP	regulation of localization	4.74817e-05	0.0109225
97	GO:0051239	BP	regulation of multicellular organismal process	3.21809e-05	0.00643326		3	GO:0070836	BP	caveola assembly	5.33454e-05	0.0118625
16	GO:0022898	BP	regulation of transmembrane transporter activity	3.35152e-05	0.00663299		3	GO:0086006	MF	voltage-gated sodium channel activity involved in cardiac muscle cell action potential	5.33454e-05	0.0118625
8	GO:0005901	CC	caveola	3.8382e-05	0.00744725		7	GO:1902305	BP	regulation of sodium ion transmembrane transport	5.54987e-05	0.0122042
15	GO:0051924	BP	regulation of calcium ion transport	3.97003e-05	0.00762824		10	GO:0006937	BP	regulation of muscle contraction	5.67351e-05	0.012339
7	GO:0086091	BP	regulation of heart rate by cardiac conduction	4.11441e-05	0.00782963		11	GO:0043409	BP	negative regulation of MAPK cascade	5.96991e-05	0.0128424
9	GO:0043407	BP	negative regulation of MAP kinase activity	4.25466e-05	0.00792985		7	GO:0043292	CC	contractile fiber	6.49424e-05	0.0138202
6	GO:0030315	CC	T-tubule	4.28727e-05	0.00792985		30	GO:0007155	BP	cell adhesion	6.71758e-05	0.0138569
39	GO:0005509	MF	calcium ion binding	4.7344e-05	0.00859619		5	GO:0010880	BP	regulation of release of sequestered calcium ion into cytosol by sarcoplasmic reticulum	6.72154e-05	0.0138569
16	GO:0032409	BP	regulation of transporter activity	5.4179e-05	0.00965998		5	GO:0001518	CC	voltage-gated sodium channel complex	6.72154e-05	0.0138569
48	GO:0007010	BP	cytoskeleton organization	5.74393e-05	0.0101498		30	GO:0022610	BP	biological adhesion	7.38066e-05	0.0150588
9	GO:0016459	CC	myosin complex	5.80268e-05	0.0101629		40	GO:0003008	BP	system process	7.58896e-05	0.0153258
23	GO:0042391	BP	regulation of membrane potential	6.77313e-05	0.0117585		15	GO:0000902	BP	cell morphogenesis	8.1008e-05	0.0160323
6	GO:0085029	BP	extracellular matrix assembly	7.54256e-05	0.0129804		6	GO:0030016	CC	myofibril	9.62765e-05	0.0184991
47	GO:0005576	CC	extracellular region	7.71984e-05	0.013171		5	GO:0030315	CC	T-tubule	0.00011308	0.0211128
7	GO:0051393	MF	alpha-actinin binding	7.92885e-05	0.0134119		6	GO:0043627	BP	response to estrogen	0.000115321	0.0211326
5	GO:0000188	BP	inactivation of MAPK activity	0.00011991	0.0194715		6	GO:0051393	MF	alpha-actinin binding	0.000115321	0.0211326
4	GO:0086012	BP	membrane depolarization during cardiac muscle cell action potential	0.000125939	0.0199397		15	GO:0043405	BP	regulation of MAP kinase activity	0.000119883	0.021767
4	GO:0070296	BP	sarcoplasmic reticulum calcium ion transport	0.000125939	0.0199397		11	GO:0090257	BP	regulation of muscle system process	0.000122945	0.0221201
4	GO:0070831	BP	basement membrane assembly	0.000125939	0.0199397		3	GO:0044854	BP	plasma membrane raft assembly	0.000130993	0.0233556
3	GO:0043503	BP	skeletal muscle fiber adaptation	0.000136532	0.0209328		6	GO:0007517	BP	muscle organ development	0.000137237	0.0240359
3	GO:0070836	BP	caveola assembly	0.000136532	0.0209328		4	GO:0043256	CC	laminin complex	0.00013694	0.0240359
11	GO:1903169	BP	regulation of calcium ion transmembrane transport	0.0001375	0.0209328		11	GO:0000904	BP	cell morphogenesis involved in differentiation	0.000142936	0.0245987
3	GO:0051373	MF	FATZ binding	0.000136532	0.0209328		34	GO:0051248	BP	negative regulation of protein metabolic process	0.000147268	0.0251256
3	GO:0086006	MF	voltage-gated sodium channel activity involved in cardiac muscle cell action potential	0.000136532	0.0209328		76	GO:0032501	BP	multicellular organismal process	0.000151221	0.0255795
34	GO:0048646	BP	anatomical structure formation involved in morphogenesis	0.000138856	0.0209779		8	GO:0048545	BP	response to steroid hormone	0.000152628	0.0255988
13	GO:0000904	BP	cell morphogenesis involved in differentiation	0.000154119	0.0229336		7	GO:0035637	BP	multicellular organismal signaling	0.000174375	0.0287588
6	GO:0003254	BP	regulation of membrane depolarization	0.000158226	0.0231959		5	GO:0048741	BP	skeletal muscle fiber development	0.000179768	0.0291621
6	GO:0030247	MF	polysaccharide binding	0.000158226	0.0231959		5	GO:0005248	MF	voltage-gated sodium channel activity	0.000179768	0.0291621
18	GO:0030198	BP	extracellular matrix organization	0.000184423	0.0266417		16	GO:0071417	BP	cellular response to organonitrogen compound	0.000213027	0.0342766
8	GO:0035637	BP	multicellular organismal signaling	0.000201033	0.028298		3	GO:0044857	BP	plasma membrane raft organization	0.000257333	0.0403441
32	GO:0043408	BP	regulation of MAPK cascade	0.000202878	0.028298		6	GO:2000649	BP	regulation of sodium ion transmembrane transporter activity	0.000259898	0.0403441
27	GO:0008285	BP	negative regulation of cell population proliferation	0.000203873	0.028298		4	GO:0014897	BP	striated muscle hypertrophy	0.000266601	0.0403441
4	GO:0070528	BP	protein kinase C signaling	0.000204467	0.028298		32	GO:0032269	BP	negative regulation of cellular protein metabolic process	0.000267045	0.0403441
18	GO:0043062	BP	extracellular structure organization	0.00020764	0.0285376		4	GO:0031674	CC	I band	0.000266601	0.0403441
86	GO:0032879	BP	regulation of localization	0.000219447	0.0299522		24	GO:0070161	CC	anchoring junction	0.000266669	0.0403441
5	GO:0002026	BP	regulation of the force of heart contraction	0.000222765	0.0301968		5	GO:0055013	BP	cardiac muscle cell development	0.000272895	0.040608
12	GO:0043409	BP	negative regulation of MAPK cascade	0.000235484	0.0317039		5	GO:0034706	CC	sodium channel complex	0.000272895	0.040608
187	GO:0043167	MF	ion binding	0.000243541	0.0325671		7	GO:0044853	CC	plasma membrane raft	0.000284865	0.0417612
11	GO:0071901	BP	negative regulation of protein serine/threonine kinase activity	0.00024866	0.0330284		17	GO:0009725	BP	response to hormone	0.000294454	0.0428495
30	GO:0070161	CC	anchoring junction	0.000254059	0.0335205		26	GO:0009719	BP	response to endogenous stimulus	0.000317585	0.0448952
5	GO:0010880	BP	regulation of release of sequestered calcium ion into cytosol by sarcoplasmic reticulum	0.000294227	0.0375681		5	GO:0003254	BP	regulation of membrane depolarization	0.000331296	0.0465012
5	GO:0001518	CC	voltage-gated sodium channel complex	0.000294227	0.0375681		4	GO:0014896	BP	muscle hypertrophy	0.000356716	0.0492144
4	GO:0031672	CC	A band	0.000313	0.039456		7	GO:0010522	BP	regulation of calcium ion transport into cytosol	0.000358085	0.0492144
4	GO:0017017	MF	MAP kinase tyrosine/serine/threonine phosphatase activity	0.000313	0.039456
3	GO:0044854	BP	plasma membrane raft assembly	0.000333003	0.0404323
3	GO:1904753	BP	negative regulation of vascular associated smooth muscle cell migration	0.000333003	0.0404323
3	GO:0097070	BP	ductus arteriosus closure	0.000333003	0.0404323
3	GO:0032534	BP	regulation of microvillus assembly	0.000333003	0.0404323
3	GO:0031433	MF	telethonin binding	0.000333003	0.0404323
8	GO:0044853	CC	plasma membrane raft	0.000347413	0.0419247
15	GO:0030246	MF	carbohydrate binding	0.000350233	0.0420088
28	GO:0009888	BP	tissue development	0.000386658	0.0459907
7	GO:1902305	BP	regulation of sodium ion transmembrane transport	0.000388078	0.0459907
17	GO:0043405	BP	regulation of MAP kinase activity	0.000406129	0.0475603

## Sheet: Table S8b. KEGG enrichment
Figure S8b. The significantly enriched KEGG pathways of common DE mRNAs and target mRNAs of common DE lncRNAs and common DE miRNAs
The significantly enriched KEGG pathways of common DE mRNAs
Enriched gene number	Pathway id	Description	pvalue	padjust	First Category	Second Category
31	map05410	Hypertrophic cardiomyopathy	6.9248e-21	1.7312e-18	Human Diseases	Cardiovascular disease
31	map05414	Dilated cardiomyopathy	1.62732e-19	2.03415e-17	Human Diseases	Cardiovascular disease
27	map04510	Focal adhesion	9.10393e-10	7.58661e-08	Cellular Processes	Cellular community - eukaryotes
17	map04512	ECM-receptor interaction	1.05502e-08	6.59385e-07	Environmental Information Processing	Signaling molecules and interaction
15	map04260	Cardiac muscle contraction	2.19598e-08	1.09799e-06	Organismal Systems	Circulatory system
14	map05412	Arrhythmogenic right ventricular cardiomyopathy	3.18124e-07	1.32552e-05	Human Diseases	Cardiovascular disease
27	map04151	PI3K-Akt signaling pathway	1.92185e-05	0.000686375	Environmental Information Processing	Signal transduction
15	map04261	Adrenergic signaling in cardiomyocytes	4.70956e-05	0.00147174	Organismal Systems	Circulatory system
The significantly enriched KEGG pathways of target mRNAs of common DE lncRNAs
Number	Pathway id	Description	pvalue	padjust	First Category	Second Category
25	map05410	Hypertrophic cardiomyopathy	8.0306e-18	1.7587e-15	Human Diseases	Cardiovascular disease
25	map05414	Dilated cardiomyopathy	9.618e-17	1.05317e-14	Human Diseases	Cardiovascular disease
20	map04510	Focal adhesion	1.39336e-07	1.01715e-05	Cellular Processes	Cellular community - eukaryotes
11	map04260	Cardiac muscle contraction	2.0668e-06	0.000113157	Organismal Systems	Circulatory system
12	map04512	ECM-receptor interaction	2.85792e-06	0.000125177	Environmental Information Processing	Signaling molecules and interaction
11	map05412	Arrhythmogenic right ventricular cardiomyopathy	3.49334e-06	0.000127507	Human Diseases	Cardiovascular disease
21	map04151	PI3K-Akt signaling pathway	7.29641e-05	0.00228273	Environmental Information Processing	Signal transduction
11	map04261	Adrenergic signaling in cardiomyocytes	0.00050995	0.0139599	Organismal Systems	Circulatory system
8	map05416	Viral myocarditis	0.00168364	0.0409685	Human Diseases	Cardiovascular disease
The significantly enriched KEGG pathways of target mRNAs of common DE miRNAs
Number	Pathway id	Description	pvalue	padjust	First Category	Second Category
10	map05410	Hypertrophic cardiomyopathy	7.58267e-14	1.66819e-12	Human Diseases	Cardiovascular disease
9	map05412	Arrhythmogenic right ventricular cardiomyopathy	4.50474e-13	4.95522e-12	Human Diseases	Cardiovascular disease
10	map05414	Dilated cardiomyopathy	2.0743e-12	1.52115e-11	Human Diseases	Cardiovascular disease
9	map05416	Viral myocarditis	3.042e-11	1.6731e-10	Human Diseases	Cardiovascular disease
4	map05222	Small cell lung cancer	5.96766e-05	0.000218814	Human Diseases	Cancer: specific types
4	map05145	Toxoplasmosis	7.39964e-05	0.00023256	Human Diseases	Infectious disease: parasitic
4	map04512	ECM-receptor interaction	5.5011e-05	0.000242048	Environmental Information Processing	Signaling molecules and interaction
4	map05146	Amoebiasis	0.000226926	0.000624046	Human Diseases	Infectious disease: parasitic
2	map04320	Dorso-ventral axis formation	0.00120791	0.00295266	Organismal Systems	Development and regeneration
4	map04510	Focal adhesion	0.00137191	0.0030182	Cellular Processes	Cellular community - eukaryotes
4	map04151	PI3K-Akt signaling pathway	0.00774173	0.0141932	Environmental Information Processing	Signal transduction
4	map05165	Human papillomavirus infection	0.00762967	0.0152593	Human Diseases	Infectious disease: viral
2	map04914	Progesterone-mediated oocyte maturation	0.0157445	0.0266445	Organismal Systems	Endocrine system
4	map05200	Pathways in cancer	0.021373	0.031347	Human Diseases	Cancer: overview
1	map00430	Taurine and hypotaurine metabolism	0.0199495	0.0313492	Metabolism	Metabolism of other amino acids
2	map04114	Oocyte meiosis	0.0251724	0.0346121	Cellular Processes	Cell growth and death
