# Supplementary material for: Transcriptome analysis of mRNAs, lncRNAs, and miRNAs in the skeletal muscle of Tibetan chickens at different developmental stages
Source: Front Physiol. 2023 Jul 26;14:1225349. doi: 10.3389/fphys.2023.1225349 (PMC10410567; doi:10.3389/fphys.2023.1225349)
Supplement: Supplementary file 1 [file DataSheet1.ZIP › Supplementary Data S13.xlsx]

## Sheet: Sheet1
Table S13. List of DE lncRNA-miRNA-mRNA interaction pairs in E10 vs E14
DE lncRNA id	DE miRNA id	DE mRNA name/id
XR_003071447.1	gga-miR-145-5p	SSH2
ENSGALT00000098177		ZFPM2
XR_003071404.1		COL3A1
XR_003073406.1		NEXN
ENSGALT00000102811		EPHA4
XR_003073026.1		UTRN
XR_003071153.1		SLITRK6
XR_003071441.1		FN1
XR_003077443.1		BIN1
XR_001469279.1		ABCC9
MSTRG.23216.2		ENSGALG00000034119
MSTRG.5174.3		KIF26B
		STXBP5
		MYOM2
		CLSTN1
		DST
		PRELP
		ADAMTS20
		BAG5
		ITSN2
XR_003071899.1	gga-miR-1458	EPB41L3
ENSGALT00000098999		COL14A1
ENSGALT00000097778		LTBP1
XR_003075388.1		KIF1B
ENSGALT00000104067		VEGFA
XR_003071914.1		GOLGA4
		CLSTN1
		TBX5
		COBLL1
		FBN1
		COL6A2
		CEP70
NONGGAT003327.2	gga-miR-1662	TRPS1
		SYNM
		DMD
		SPTAN1
		SERPINF1
XR_003071914.1	gga-miR-205b	SGCB
XR_003075645.1		MYOM2
XR_003071404.1		CACNA1S
XR_003071899.1		CDHR1
		COL12A1
		ENSGALG00000011687
		RIF1
		CHRNA4
XR_003077443.1	gga-miR-6670-5p	NEXN
XR_001466466.2		ENSGALG00000041014
ENSGALT00000105349		ROBO2
XR_003072296.1		ENSGALG00000011687
XR_003077446.1		CD74
XR_003077441.1		LAMA1
XR_003074265.1		DPT
		ENSGALG00000007080
		DST
		PROX1
		SFRP1
		TMEM38A
		NFE2L2
XR_001467846.2	gga-miR-214b-3p	MYOM3
XR_003072344.1		LAMA1
XR_001466466.2		C9H2ORF82
XR_003077446.1		TXLNB
XR_003077441.1		FLOT2
ENSGALT00000092115		CAPN3
XR_003071153.1		SFRP1
XR_001469279.1		CHRNA4
		COL4A2
XR_003075645.1	gga-miR-1416-5p	KIF5C
XR_003076698.1		LRRTM1
XR_003071627.1
XR_003074396.1	gga-miR-135a-5p	NF1
XR_003074391.1		BCL6
ENSGALT00000066961		EML1
XR_001469905.2		JPH1
XR_003072344.1
MSTRG.1585.2
ENSGALT00000105689	gga-miR-1625-5p	COL3A1
ENSGALT00000103253		LEF1
XR_003077323.1		DMD
XR_001465942.2		COL1A2
XR_001463382.2		NRAP
XR_001466260.2		NOG
ENSGALT00000093406		ADAMTS14
ENSGALT00000093779		TWIST1
XR_001465751.2		PIK3R6
		ENSGALG00000010313
		FANCA
		MYO9B
		TP63
		LAMA4
		HSPH1
		COL4A1
		COL6A2
		CACNA1S
		COL5A1
		COL12A1
		CASZ1
		WNT6
		MYO18B
		SPTAN1
		CEP70
		CHRNA4
ENSGALT00000071600	gga-miR-216b	RORA
ENSGALT00000095799		ADAMTS2
XR_003073711.1		MYPN
XR_003076966.1
ENSGALT00000101064
ENSGALT00000106454
XR_003076970.1
XR_003072287.1	gga-miR-217-5p	DST
NONGGAT002526.2		TUBGCP3
XR_003075388.1		SFRP4
XR_003074396.1		FEZ1
XR_003074391.1		MAP6
		KIF21A
		COL4A1
		SMOC1
		LAMA4
		FBN1
		LAMA1
		ENSGALG00000040995
XR_003071899.1	gga-miR-551-5p	DMD
XR_003073406.1		DHRS7C
XR_001468307.2		COL4A1
XR_003071914.1
MSTRG.15574.1
ENSGALT00000103212	gga-miR-499-5p	THBS1
XR_003071899.1
XR_003071914.1
ENSGALT00000103321	gga-miR-1677-3p	LTBP1
XR_001466563.2		FANCA
XR_003073183.1		FBN1
ENSGALT00000103212		HSPH1
ENSGALT00000096519		JAKMIP2
XR_003076388.1		ITSN2
XR_003076698.1		ENSGALG00000003955
XR_003074265.1		KLHL41
XR_003071899.1		MYH7B
XR_003071914.1		TMEM38A
XR_001465978.2		SLN
MSTRG.20242.6		LMX1B
		TCF7
XR_001467846.2	gga-miR-6615-3p	LAMB2
ENSGALT00000102454		ALOX5
XR_003077446.1		S100A4
XR_003076698.1		MYH1E
XR_003075880.1		ENSGALG00000047166
ENSGALT00000104771		KCNJ11
XR_001465975.2		EML1
XR_003077378.1		ENSGALG00000040771
XR_003071404.1		CILP
XR_003075388.1		HSPG2
ENSGALT00000048903		DAB2IP
		SYNPO2L
		FANCA
		MYH1B
		UTRN
		DST
		KIF13A
		BIN1
		HGF
		SYNM
		PIK3R6
		HSPB7
		KIF5C
		MYH1C
		TFAP2A
		MYH1A
		CHRNA4
		TMOD4
		CEP70
		ENSGALG00000040995
XR_003072344.1	gga-miR-193b-3p	COL12A1
ENSGALT00000104067		HSPG2
MSTRG.1585.2		DIXDC1
		CAV1
		PTPRO
		COL4A1
XR_003073205.1	gga-miR-1677-5p	MICAL3
ENSGALT00000101064		SPTAN1
XR_003077378.1		MTSS1
MSTRG.7881.1		LAMC1
		DNASE1
		EPHA4
		CDHR1
		MATN4
		TLN1
XR_003074396.1	gga-miR-133a-5p	COL20A1
XR_003074391.1
MSTRG.5174.3
ENSGALT00000096019	gga-miR-210a-5p	TNFRSF1B
ENSGALT00000105154		HSPG2
XR_001469905.2	gga-miR-187-3p	ACAN
		BHLHE40
		NRXN1
		NTRK3
		PPP2R5A
XR_003077378.1	gga-let-7b	LRRC15
NONGGAT000245.2		CHADL
XR_001463543.1		MICAL2
XR_003074871.1		SOX5
ENSGALT00000062018		GATA2
		MYO7B
		PRELP
		ITSN2
		TUBGCP3
		PRDM1
		MYLK2
		PLCB1
		TPM2
		SIM1
		CACNA1S
		CHRNA4
ENSGALT00000062018	gga-miR-6606-5p	SOSTDC1
XR_001464681.2		BHLHE40
XR_001470009.2		LTBP1
XR_003076631.1		EPHA4
		NCS1
		PHACTR1
		COL1A1
		LAMB2
		MYLK2
		OPRM1
		MATN4
		CCN3
		KREMEN1
		TMOD4
ENSGALT00000098177	gga-miR-140-5p	FLOT2
XR_001464524.2
XR_003077446.1	gga-miR-6548-5p	THBS1
XR_003072288.1		LHX1
XR_003076698.1		PLSCR1
XR_003077443.1		SOX5
XR_001464524.2
XR_001469902.2
XR_003077441.1
MSTRG.25121.1
XR_001465194.2	gga-miR-425-3p	MTSS1
ENSGALT00000101536		LRRC15
		CASQ2
		COL5A1
ENSGALT00000095601	gga-miR-30a-5p	COL14A1
XR_001465751.2		CDH20
XR_001464681.2		MYOM2
XR_003076631.1		RAI14
		ENSGALG00000048940
		ENSGALG00000010854
		NF1
		CHRNA4
XR_003072168.1	gga-miR-7b	COL4A1
MSTRG.7881.1		COL6A3
		FANCA
		KIF26B
		COL1A2
		CASZ1
		ADAMTS12
		DPT
		GLIS1
		MATN1
		COL4A2
XR_001466260.2	gga-miR-1674	SCN3B
ENSGALT00000105154		SEMA3E
		ADAMTS14
		ETV4
		MCAM
		SYNM
		SPARC
		ENSGALG00000034119
		BNC1
		KIF21A
		NDNF
		NFE2L2
		COL4A2
ENSGALT00000107058	gga-miR-499-3p	ENSGALG00000039023
		BAG5
		ENSGALG00000040995
		HSPB7
		DUSP28
		PPP2R5A
NONGGAT002526.2	gga-miR-184-3p	ZHX3
		KIF1B
XR_003073183.1	gga-miR-206	MYOCD
ENSGALT00000102811		ABLIM3
XR_003073026.1
ENSGALT00000103828
ENSGALT00000101268	gga-miR-210a-3p	PDLIM3
XR_001465194.2		KAT2A
MSTRG.10660.1		SSBP3
MSTRG.5693.1		ADAMTS14
		PTPRT
		PPP2R5A
		MYH11
XR_003077378.1	gga-miR-1769-3p	DAB2IP
XR_001465978.2		TGFB1I1
MSTRG.5174.3		TPM3
		RET
		SIM1
		ENSGALG00000042388
		MYH11
		PPP2R5A
		TMOD4
XR_001464524.2	gga-miR-135a-2-3p	FLNB
		WNT11
XR_003071404.1	gga-miR-12209-3p	TBX5
		ENSGALG00000011687
		MYOM3
		PROX1
		SSH2
		CASQ2
XR_003076970.1	1_5679	ENSGALG00000011687
XR_003077188.1		MYO7B
XR_003076966.1		CASZ1
XR_003075645.1		FGF2
		ADAMTS12
		COL6A3
		ANGPT4
		NFIA
		NRAP
		CAPN3
		AQP4
		FERMT2
		SOX9
		RBM38
		FN1
		DST
		MYOCD
		TCF7
XR_001467930.2	26_28681	ZHX3
ENSGALT00000107859		FLNB
XR_003077446.1		TFRC
XR_003074265.1		ENSGALG00000010854
ENSGALT00000104340		KDF1
ENSGALT00000102811		STRA6
ENSGALT00000096131		RARB
NONGGAT007731.2		CACNA1S
XR_003077443.1		CASZ1
XR_003077441.1		TPM3
		FLOT2
		CHRNA4
XR_003076966.1	1_5680	COL6A3
XR_003076970.1		RBM38
XR_003077188.1		NRAP
XR_003075645.1		NFIA
		MYO7B
		FERMT2
		ENSGALG00000011687
		DST
		ADAMTS12
		FGF2
		CAPN3
		SOX9
		ANGPT4
		CASZ1
		FN1
		MYOCD
		AQP4
		TCF7
XR_003076698.1	22_27525	TNNI2
		SMPX
		SIM1
		VWF
		RARB
MSTRG.23216.2	gga-miR-140-3p	MICAL2
		MYOC
		ENSGALG00000042388
		MAP6
		TMOD1
		ADAMTS20
		LAMB2
		COL4A2
