# Supplementary material for: Transcriptome analysis of mRNAs, lncRNAs, and miRNAs in the skeletal muscle of Tibetan chickens at different developmental stages
Source: Front Physiol. 2023 Jul 26;14:1225349. doi: 10.3389/fphys.2023.1225349 (PMC10410567; doi:10.3389/fphys.2023.1225349)
Supplement: Supplementary file 1 [file DataSheet1.ZIP › Supplementary Data S14.xlsx]

## Sheet: Sheet1
Table S14. List of DE lncRNA-miRNA-mRNA interaction pairs in E10 vs E18
DE lncRNA id	DE miRNA id	DE mRNA name/id
XR_003071447.1	gga-miR-145-5p	HSD17B7
XR_003071438.1		KIF11
XR_003073023.1		PLEK2
ENSGALT00000094392		SSH2
XR_001468652.2		SRSF6
ENSGALT00000096616		ERBB4
XR_003071404.1		KIF15
XR_003076692.1		ABCC9
ENSGALT00000098177		MYOCD
ENSGALT00000094532		ASB4
XR_003071153.1		CLSTN2
XR_003071396.1		TTC26
XR_003071441.1		DST
XR_003072079.1		BIN1
XR_003073026.1		ZFPM2
ENSGALT00000094140		ATP11C
ENSGALT00000061680		ENSGALG00000004946
XR_001469279.1		NEXN
MSTRG.23216.2		EPHA4
MSTRG.5174.3		UTRN
		DUSP8
		ENSGALG00000034119
		ENSGALG00000011608
		FHOD3
		MACF1
		KIRREL1
		CLSTN1
		PRELP
		INCENP
		APLNR
		MYH10
		GTSE1
		SYNE2
		FN1
		KIF26B
		MYOM2
		LAMB1
		ATCAY
		MYO1C
		SDAD1
		ENSGALG00000041372
		SLITRK6
		STXBP5
		TP53BP1
		FGF19
		HMGCR
		LMNA
		CDH1
		BCL2L11
		INO80
		SRSF1
		GRAMD2B
		FUT9
		HTR3A
		TNIP1
		NUDT2
		NUP62
XR_003076692.1	gga-miR-12277-3p	OBSL1
ENSGALT00000102664		CMKLR1
ENSGALT00000095716		DAB2IP
ENSGALT00000106842		FLNB
XR_001469905.2		ERBB4
ENSGALT00000066243		RAPGEF1
MSTRG.18494.1		FBLN1
		PSMD3
		PTPN6
		ADAMTS1
		LRRN1
		VWA1
		XIRP1
		FIGNL2
		ACE
XR_001465515.2	gga-miR-1591-5p	ENSGALG00000039023
XR_001467258.2		FREM2
		SEMA6D
		CDC20
		ABCC9
		BIRC8
		ABI2
		DSP
		SCN3B
		BCAS3
		ENSGALG00000052786
		CASZ1
		ADAMTS12
		SHROOM3
ENSGALT00000101874	gga-miR-449a	ENSGALG00000010313
ENSGALT00000006627		ABCC9
ENSGALT00000102310		SYNPO2L
XR_003076698.1		MCAM
XR_003074254.1		TUBG1
ENSGALT00000093277		ABLIM1
XR_003072069.1		FAXDC2
XR_003077035.1		PTPRO
XR_003077111.1		FREM2
XR_001464361.2		FBXO32
ENSGALT00000096084		NTN3
XR_003077655.1		S1PR1
XR_003074669.1		ANO6
XR_003077656.1		RGS14
MSTRG.2208.1		SOX9
MSTRG.4220.1		CDH5
		ADRA1D
		OBSL1
		FAM49A
		FLT4
		IMPG2
		ILF2
		ENSGALG00000010713
		NUP62
XR_211780.3	gga-miR-184-3p	FHOD1
XR_001468652.2		ZHX3
NONGGAT002526.2		DAB2IP
XR_003072069.1		KIF1B
XR_003076265.1		RAMP3
ENSGALT00000007414	gga-miR-425-3p	COL5A1
ENSGALT00000079455		FBLIM1
XR_001465194.2		GCNT2
ENSGALT00000101536		PRKCI
MSTRG.2801.1		MLPH
		ENSGALG00000002108
		CASQ2
		FAM161A
		ENSGALG00000049504
		SHROOM4
XR_001464681.2	gga-miR-30e-3p	FIGNL1
XR_001469902.2		ENSGALG00000011608
ENSGALT00000108057		CENPE
XR_003076370.1		CEP63
XR_001465052.2		DAB1
MSTRG.6987.2		AR
		ZBTB48
ENSGALT00000006627	gga-miR-222a	PDE4D
ENSGALT00000104728		HSPB7
XR_003077323.1		ELN
XR_003074778.1		MYOM3
XR_001467683.2		RTN4
XR_001464727.2		ENSGALG00000034397
XR_001466466.2		GJA1
ENSGALT00000104754		KPNB1
XR_001469905.2		RYR2
		ATP2B1
		KDM1A
		FBN1
		SFRP4
		SPATA7
		PLCB1
		TNIP1
		HTR3A
XR_211991.2	gga-miR-135a-2-3p	AGO2
XR_003074666.1		FLNB
XR_212537.3		LLGL1
XR_003077111.1		DPYSL4
ENSGALT00000086341		ENSGALG00000016301
XR_001469930.1		ASB4
XR_003076692.1		FOXM1
XR_001464524.2		FGF1
		BCL2
		WNT11
		RANBP1
		GAB1
		HABP2
		PGPEP1L
XR_001465751.2	gga-miR-30a-5p	SNAI1
ENSGALT00000104292		ENPP2
		CDH20
		KLHL21
ENSGALT00000095094	gga-miR-146a-5p	ENSGALG00000002108
XR_003073711.1		AHI1
XR_003076266.1		PTBP1
XR_003071058.1		BTRC
XR_001470026.2		MAP6
NONGGAT006396.2		DFNA5
XR_003077441.1		HES5
XR_001467381.2		CASZ1
ENSGALT00000071020		HNRNPU
		TOB2
		MSH2
XR_003075961.1	gga-miR-124a-3p	DFNA5
XR_001466563.2		ENSGALG00000010718
XR_001466466.2		ITGB3
XR_003077441.1		RAPGEF1
XR_003071441.1		TUBA3E
ENSGALT00000097411		BVES
XR_003071404.1		HHEX
XR_003076265.1		KIF24
XR_003071438.1		CX3CR1
XR_003071396.1		SYNM
XR_003077323.1		PARVB
XR_003071447.1		FOXO6
		KIF18B
		ENSGALG00000040995
ENSGALT00000071600	gga-miR-216b	ATF3
XR_003076966.1		ENSGALG00000032373
ENSGALT00000095799		MSTO1
XR_003076970.1		FREM2
XR_003076813.1		RORA
XR_003073711.1		NOD1
ENSGALT00000101064		ADAMTS2
		ENSGALG00000055026
		BNIP2
		MYO1C
		MYPN
		FGFR3
		GPAM
		MYH1C
ENSGALT00000084797	gga-miR-3523	VEGFA
		ENSGALG00000048190
		DPYSL3
		MCAM
		LIMK1
		KLF15
		GAS6
		MYO18A
		DAB2IP
		DES
		ZHX3
		SFRP1
		SYNC
		MAP3K6
		EPB41L5
		DCTN1
		CDCA3
		DUSP4
		DNAH5
		PGF
		GAS7
		KRT17
		NUF2
		SLIT2
		SEMA6D
		NEFH
		CDH18
		LRRN1
		ENSGALG00000047060
		KRT18
		GFAP
		PDGFD
		BVES
		LAMB3
		MYO1D
		VASH1
		SPTAN1
		ENSGALG00000052203
		ENSGALG00000001289
		KAT2B
		ENSGALG00000047569
		KRT14
		PLEKHM2
		PRKCZ
XR_001463546.2	gga-let-7b	TUBB
XR_001470356.2		CCL21
ENSGALT00000099973		HMGCS1
NONGGAT000245.2		ENSGALG00000007646
XR_003074871.1		PPP1R12B
MSTRG.11403.2		MYO9A
		MYLK2
		ATP2B1
		KIF14
		ENSGALG00000034354
		ASAP1
		MFAP5
		PLCB1
		ANK3
		ADGRF5
		TUBGCP3
		DOCK2
		FIGNL2
		MYO1C
		RHOBTB2
		ACE
		TULP1
		GATA2
		MYO7B
		CACNA1S
		PRELP
		TPM2
		ACTC1
		PRDM1
		WHAMM
		SHROOM3
		BST1
		ACTG2
		ENSGALG00000051266
		VIM
XR_003072069.1	gga-miR-449d-5p	COL4A1
ENSGALT00000097989		ENSGALG00000007080
ENSGALT00000102310		S1PR1
XR_003075961.1		EML1
XR_003077111.1		HSPG2
XR_003075421.1		EPB41L3
XR_001471153.2		FAM49A
XR_003076370.1		SCN4A
XR_003071438.1		PPP1R12B
XR_003074895.1		MYCL
ENSGALT00000107231		MYBL2
ENSGALT00000102257		PPP1R12A
XR_001469279.1		TOB2
XR_003076692.1		ENSGALG00000051980
XR_001463382.2		ANO6
ENSGALT00000098160		FAT2
ENSGALT00000103020		MYH11
ENSGALT00000108057		NID1
XR_001464524.2		PTPRM
XR_003071396.1		MYH7B
XR_003071153.1		IMPG2
XR_003076047.1		ENSGALG00000013505
XR_003077035.1		GPAM
XR_001467930.2		KDR
ENSGALT00000097889		ABCC9
XR_003075403.1		HAUS1
XR_001464361.2		IL7R
XR_003071404.1		NOD1
XR_001465194.2		BTRC
XR_001464797.2		BAIAP2
ENSGALT00000101956		PPP1R9A
ENSGALT00000107959		NUDC
XR_001467661.2		NOTCH2
MSTRG.6987.2		ENSGALG00000010313
MSTRG.17431.1		FBN1
MSTRG.1173.5		ANK3
MSTRG.1173.4		MYO9B
MSTRG.1173.3		FANCA
		PKD1
		XIRP1
		MYLIP
		OBSL1
		TRIM36
		ENSGALG00000042388
		TIE1
		GLI1
		B2M
		FARP1
		ENSGALG00000053046
		NEO1
		TIAM1
		PLEKHM2
		TCF7
		ILF2
		NFE2L2
		ENSGALG00000040995
		SLC9A5
		TNNI2
		ENSGALG00000010713
		NUP62
XR_003075876.1	gga-miR-18b-3p	SOX9
XR_003074871.1		SPTAN1
XR_001468945.2		HSPG2
XR_001469356.2		DLG1
ENSGALT00000091073		PLEKHM2
ENSGALT00000097778		CASZ1
XR_003074895.1		TIAM1
XR_001463546.2		FAT2
XR_003074254.1		LAMA1
XR_001469429.2		MYO1F
XR_003076660.1		GCNT2
XR_003071153.1		HHEX
XR_003076692.1		PTCH2
ENSGALT00000104754		DST
XR_001465751.2		TRIM54
XR_003077441.1		CARMIL1
		ENSGALG00000036846
		PTPRS
		TXLNB
		INCENP
		ENSGALG00000053140
		NOTCH2
		JCAD
		NAPEPLD
		MAP3K6
		PTBP1
		TBX21
		DUSP10
		BICD2
		CCDC85A
		C14H16orf45
		PECAM1
		SDC4
		MYO18B
		LRRN3
		SEMA4D
		LAMA5
		EPHA1
		SSH2
		SOX13
		TMSB15B
		HTR3A
		PTPRN
XR_003075645.1	gga-miR-205b	JCAD
XR_211068.3		MYOM2
XR_003071404.1		BNIP2
XR_003071438.1		SKA3
XR_001470026.2		ENSGALG00000008141
XR_001466973.2		PEAK1
XR_003071396.1		CDHR1
XR_003076692.1		ELMO3
		RIF1
		CACNA1S
		ERAP1
		COL12A1
		ROCK2
		ENSGALG00000004946
		SGCB
		ENSGALG00000011687
		NCAPG2
		RMDN3
		BRSK1
		PRKCZ
ENSGALT00000106857	gga-miR-128-1-5p	PIK3R6
XR_001469356.2		HSPG2
NONGGAT003327.2		C5H14ORF169
ENSGALT00000100380		TNS1
ENSGALT00000092008		GATA3
ENSGALT00000071479		WNT2B
NONGGAT006616.2		EPHB3
ENSGALT00000104731		AK1
XR_001465052.2		ANKRD6
		GLI1
		INHBB
		TPM3
		RFLNA
		HTR3A
NONGGAT001695.2	gga-miR-200a-5p	MYO9B
XR_001467381.2		PLEK2
ENSGALT00000100394
ENSGALT00000104745
ENSGALT00000105502
MSTRG.4220.1
ENSGALT00000100115	gga-miR-7474-5p	STK38
ENSGALT00000092976		SLC1A3
NONGGAT007468.2		SPARCL1
		ALDH1A2
		KIF26A
		KIF11
		NEO1
		TPM2
		AP3B1
		SLC8A3
		SVIL
		FZD3
		SSH2
ENSGALT00000086251	gga-miR-1635	LAMA5
ENSGALT00000104745		SMPD1
XR_003074066.1		ARID2
ENSGALT00000095799		PDLIM7
XR_003072920.1		NRP1
XR_003072926.1		DAB2IP
XR_003076179.1		MAP2K3
XR_001465962.2		GLIPR2
ENSGALT00000106857		COL6A3
XR_003072079.1		ADRB2
XR_001469356.2		BCL11B
XR_003071153.1		IQGAP3
XR_001469279.1		NR1D2
XR_211991.2		FOS
XR_001467769.2		KIF1A
XR_003075866.1		MYH1E
XR_003073183.1		KCNE3
XR_001466973.2		ENSGALG00000055026
ENSGALT00000107959		ALPK3
ENSGALT00000094030		CDK5R1
NONGGAT008756.2		PAFAH1B1
ENSGALT00000095716		COL4A2
ENSGALT00000101536		PALM
ENSGALT00000098227		CACNA1S
XR_003071404.1		FAT2
XR_003071454.1		EDA2R
NONGGAT015645.1		MYLK2
XR_003077441.1		FMNL1
XR_003071438.1		KLHL24
ENSGALT00000100380		EFHC2
XR_003077323.1		FBN1
ENSGALT00000091073		CNTN3
ENSGALT00000019758		RCC2
ENSGALT00000092556		HSPG2
ENSGALT00000088870		MYO18B
XR_003076692.1		MAP2
XR_003073023.1		JCAD
XR_003076660.1		MYH1A
ENSGALT00000107501		NTN4
XR_003071396.1		RYR2
ENSGALT00000077801		KIF18B
XR_003073999.1		MYH1B
ENSGALT00000091449		PPP1R9A
MSTRG.23216.2		ENSGALG00000007525
MSTRG.17017.5		STARD8
MSTRG.8925.2		DMD
MSTRG.21490.14		MAP3K4
MSTRG.21491.14		FBLIM1
MSTRG.21491.6		ENSGALG00000001289
MSTRG.21491.1		PINK1
MSTRG.21491.3		MYBL2
MSTRG.21490.15		FLNB
MSTRG.21490.11		TUBA8
MSTRG.13976.1		ENSGALG00000037611
MSTRG.20242.6		ENSGALG00000050406
MSTRG.21490.2		VWA1
MSTRG.21490.5		PRELP
MSTRG.21490.4		TIE1
MSTRG.21490.6		PIK3R6
		COL6A1
		NOS1AP
		RTN4
		DVL3
		MAPK8IP1
		KRT80
		GOLGA4
		SHROOM3
		ESPNL
		NEO1
		COL5A1
		MYH7B
		PLPP7
		TCF3
		MYO9B
		SMTNL2
		TIAM1
		CNN1
		MACF1
		KIF1B
		ADRA2B
		PACSIN2
		SEMA4B
		WHAMM
		BMP2
		MDK
		NOTCH2
		ENSGALG00000007080
		IHH
		HHEX
		SNAI1
		ENSGALG00000002108
		KDF1
		MAP3K6
		ADAMTS1
		NEURL1
		ENSGALG00000035960
		ATF4
		DUSP8
		TNS1
		TESK1
		RGS14
		ITPRID2
		IRX3
		ENSGALG00000035237
		ENSGALG00000026811
		RCC1
		ATP2A3
		TNFRSF19
		ADGRL3
		RBM19
		SFRP1
		CDC6
		DNAL1
		GAREM1
		BRINP1
		TRAF4
		SS18
		SORT1
		HSP90AB1
		TTL
		PPP1R12B
		HDAC7
		NTN1
		ENSGALG00000028612
		CDC20
		SOX13
		WAS
		KIRREL1
		PLEKHM2
		ENSGALG00000046487
		FMN1
		OBSL1
		CNTF
		ASIC2
		COL4A1
		ANKRD1
		KIF21B
		GPC3
		MYH1C
		SEMA7A
		FLT4
		KRT18
		IRF1
		BRSK1
		MYO1F
		KIF3C
		IMPG2
		TNNI2
		MYH10
		ILF2
		BCAN
		NFE2L2
		TNIP1
ENSGALT00000103212	gga-miR-499-5p	CASK
XR_003074778.1		GCC2
		MYCL
		FAT2
XR_001464524.2	gga-miR-29b-3p	PDGFB
XR_001468165.2		LAMB2
XR_001467769.2		UTRN
ENSGALT00000102283		COL6A3
XR_003075403.1		WNT5B
ENSGALT00000094030		TULP1
XR_001464797.2		COL1A2
ENSGALT00000097778		COL1A1
XR_003075250.1		WNT7A
XR_003077441.1		PTPRO
ENSGALT00000104745		KIF4B
XR_001465052.2		SSPN
MSTRG.1193.1		SORBS2
		FZD3
		WNT3
		LRRN1
		ENSGALG00000004946
		THBS4
		BRCA1
		CCN3
		COL4A1
		EMP2
		TRIM36
		ENSGALG00000010313
		DNAH5
		KIF26B
		WNT3A
		ERAP1
		KDM5B
		NTF3
		ANK3
		MAP6
		SLC9A5
		HAUS2
XR_001470026.2	gga-miR-24-3p	KLF13
XR_001469356.2		GRHL3
XR_003076698.1		FAM161B
ENSGALT00000094905		NIN
XR_003074347.1		PDLIM3
XR_001467258.2		TPM3
XR_001467769.2		COL6A3
ENSGALT00000104219		KDF1
XR_001465199.2		CTNNB1
XR_003074254.1		MAP4
XR_003076692.1		NOTCH2
ENSGALT00000102257		KIF1A
ENSGALT00000100029		SFRP1
XR_001464524.2		DCLK2
NONGGAT007468.2		TACR1
XR_001467930.2		ENSGALG00000011889
		DCN
		SERPINF1
		LDB3
		DNASE1
		BVES
		ENSGALG00000027170
		NEFM
		DST
		PTCH2
		TPM2
		SEMA3B
		MYH10
		RTN4
		MYOM1
		PROX1
		ENSGALG00000000433
		NRP1
		FGF1
		ENSGALG00000055004
		TMEM8C
		ANGPT4
		WNK2
		BHLHE40
		GPC1
		KIF5C
		ENSGALG00000050452
		PTPRN
XR_001467769.2	gga-miR-2954	ENSGALG00000039023
XR_001468165.2		COL1A1
ENSGALT00000101760		CCL19
XR_003074778.1		MEIS2
ENSGALT00000100029		KLHL40
ENSGALT00000101579		KIF1A
XR_003076265.1		ADRB2
XR_001469356.2		ACHE
XR_001464524.2		ENSGALG00000015404
XR_003071153.1		RAF1
ENSGALT00000103763		NPR2
XR_001466466.2		LSS
XR_003075961.1		NOTCH2
XR_001468665.2		LBH
MSTRG.8925.2		MAP1S
MSTRG.18213.1		TMOD4
		SHROOM3
		PIK3R6
		SORT1
		CKAP5
		PGPEP1L
XR_003074871.1	gga-miR-18a-3p	ENSGALG00000025921
NONGGAT002526.2		RSPO2
ENSGALT00000019758		FLOT2
XR_003071665.1		MYO9A
XR_003076660.1		MACF1
XR_003073221.1		HHEX
XR_001469429.2		DIXDC1
XR_001463546.2		ENSGALG00000005814
XR_001467661.2		SOX13
XR_211780.3		RAPGEF1
XR_003076047.1		ABLIM2
XR_001468652.2		JCAD
XR_003077441.1		ATCAY
XR_003075961.1		MAP2K3
MSTRG.11014.1		ENSGALG00000013505
		MAP4K5
		INCENP
		TMOD2
		SOX9
		ESPNL
		GPC3
		PLEKHM2
		CARMIL1
		MYL4
		KIRREL1
		GCNT2
		ENSGALG00000040995
		LAMB3
		MCAM
		CXCL12
		LRRN3
		ENSGALG00000001289
		PTBP1
		ENSGALG00000044404
		COL12A1
		TBX21
		MYO18B
		KCNA5
		ZBTB48
		TCF7
		HTR3A
ENSGALT00000093347	gga-miR-200a-3p	HSPG2
XR_001464797.2		MAP1B
XR_003077739.1		NID1
XR_001466563.2		ENSGALG00000011687
MSTRG.5693.1		ENSGALG00000013624
		PLXNA4
		ELMO1
		WASF1
		MYO1C
		MSH2
		ZBTB32
		CNTN3
		STIL
		GOLGA4
		GCNT2
		COCH
		PON1
ENSGALT00000067639	gga-miR-146c-3p	TUBAL3
XR_003073303.1		TUBB
		COL17A1
		SFRP1
		PACRG
		TFAP2A
		COL6A3
		ENSGALG00000033705
		MYH15
		KRT13
		KDR
		SPTAN1
		COBLL1
		ATP2A3
		SDAD1
		NPR2
		LZTS3
		JAK1
		COL4A1
		TPM2
		IQGAP3
		ENSGALG00000007646
		MYH11
		HTR3A
NONGGAT003327.2	gga-miR-1662	SERPINF1
XR_003074343.1		DMD
XR_001468165.2		GAPDH
XR_003074347.1		SYNM
XR_003074351.1		NTF3
		SPTAN1
		STYX
		ENSGALG00000037896
		SHROOM4
XR_003074254.1	gga-miR-1625-5p	RCC1
ENSGALT00000100415		COL1A2
XR_001466973.2		NRAP
ENSGALT00000093406		CCL4
ENSGALT00000105689		MAP3K6
ENSGALT00000093436		PACRG
ENSGALT00000097150		RTN4R
ENSGALT00000007414		ENSGALG00000004946
XR_001467812.2		LMO4
XR_001469356.2		HDAC7
ENSGALT00000093779		MACF1
ENSGALT00000107747		COL4A1
XR_003074624.1		RBM19
XR_003077323.1		APLNR
ENSGALT00000092992		ENSGALG00000043838
ENSGALT00000061680		CNTN3
ENSGALT00000101618		HSPB1
XR_001463382.2		KAT7
XR_001465751.2		RGS14
ENSGALT00000103253		ANK3
XR_001468698.2		MYO9B
ENSGALT00000105414		MYOM1
XR_001465942.2		SHROOM4
MSTRG.1170.4		CACNA1S
		WNT5B
		ADRA2B
		PIK3R6
		RHOBTB2
		ADRA2A
		WNT6
		ACTC1
		NEO1
		SHROOM3
		DMD
		TWIST1
		DNM1L
		FOS
		KDR
		FANCA
		ENSGALG00000002108
		CIB2
		COL5A1
		COL12A1
		CASZ1
		SPTAN1
		LEF1
		NOG
		MYO18B
		ENSGALG00000013624
		ENSGALG00000010313
		RASSF2
		LAMA4
		ARHGDIB
		HSPH1
		FREM2
		COL6A2
		KLHL21
		SORT1
		ATP2A3
		MAGI3
		ENSGALG00000010713
		SLC9A5
		CEP70
		GPX3
ENSGALT00000093436	gga-miR-200b-5p	ATP2A2
XR_003074254.1		SCN3B
XR_003075876.1		ZBTB32
XR_003074669.1		XRCC5
MSTRG.22029.1		KCNJ8
MSTRG.2208.1		MYBPC3
		CKAP5
		IFT57
		MAGI3
ENSGALT00000098973	gga-miR-338-3p	ENSGALG00000013505
ENSGALT00000019758		SEMA3F
XR_003074669.1		BICD2
XR_003071153.1		ENSGALG00000048081
XR_001465052.2		NDEL1
ENSGALT00000007414		MYO7B
ENSGALT00000069247		CAPZB
XR_003074347.1		KIF26B
XR_003076265.1		ECM2
XR_003075876.1		MYO9B
XR_003072386.1		SCN4A
XR_001468698.2		NPR2
XR_003073711.1		ERP29
MSTRG.23216.2		MACF1
MSTRG.2208.1		ADGRL3
		MAP2K3
		CENPE
		ROBO2
		DAB2IP
		CAPN3
		NTRK2
		PTPRS
		VEGFC
		CLIP1
		FHOD3
		PTPRQ
		OCIAD1
		NRP1
		MCPH1
		CNTN3
		SPAG16
		MYH7B
		STK11
		SYNE2
		IQGAP3
		FHOD1
		KRT7
		TCF7
		CYR61
		BFSP1
		SPTAN1
		KIF1B
		SORT1
		ARVCF
		RAI14
		FAT2
		MATN1
		ENSGALG00000037611
		SOD1
		KIF11
		PLEK2
		PLPPR5
		PPARA
		CCT2
		ARHGAP44
		HDAC2
		LAMA1
		TPM3
		KAT2B
		COL4A1
		FARP1
		BCL2L11
		EPHB3
		ENSGALG00000041858
		MYOM2
		FIGNL1
		NTRK3
		CSRP2
		MAGI3
		NFE2L2
		HAUS2
		LLGL1
		PON1
		IFT57
ENSGALT00000097778	gga-miR-1458	PHLDB2
XR_003076179.1		EPB41
XR_003074347.1		CCDC85A
XR_001469930.1		TTL
XR_001470468.2		BIRC8
XR_003074351.1		APOB
		KIF23
		CLSTN1
		COBLL1
		FBN1
		MAPT
		ANGPTL1
		ENSGALG00000049432
		HDAC1
		DSG2
		KIF1B
		EPB41L3
		LRRTM3
		ANK3
		DOK5
		ENSGALG00000008940
		TBX5
		P4HA1
		PYGO1
		COL14A1
		KIF21B
		TUBG1
		ARHGAP44
		GOLGA4
		COL6A2
		NAPEPLD
		SYNE2
		KIF26A
		VEGFA
		VIM
		CEP70
NONGGAT000773.2	gga-miR-130a-5p	ANK3
XR_001466466.2		TXLNB
ENSGALT00000104034		DAB2IP
XR_003077480.1		COL4A1
ENSGALT00000100115		ENSGALG00000010313
XR_001466973.2		PKLR
ENSGALT00000100970		MAP3K4
XR_003075892.1		LBR
XR_003076692.1		KIF5C
XR_001467930.2		FAM161B
		SLITRK1
		ADAMTS12
		CUL4A
		MYH1C
		NIM1K
ENSGALT00000102790	gga-miR-30a-3p	SGCG
XR_001464681.2		RAI14
ENSGALT00000108057		MID1
XR_003077656.1		ENSGALG00000051980
ENSGALT00000081221		INSIG1
XR_003076660.1		PSMD3
XR_003076631.1		ENSGALG00000048940
ENSGALT00000093277		CLMN
ENSGALT00000108235		LMO7
XR_003076813.1		CRB2
XR_001467769.2		CDH13
XR_003077655.1		FDFT1
		TAF1B
		PPARA
		MYOM2
		SKA2
		ENSGALG00000010854
		FIGNL1
		TIAM1
		LRRTM3
		CENPF
		BAIAP2
		GUCY1A1
		MYH11
		ZBTB48
XR_003077656.1	gga-miR-1677-5p	NEK6
XR_003073221.1		CCL19
XR_001469356.2		MACF1
XR_003076179.1		SPTAN1
XR_003076692.1		IL17RD
XR_003077655.1		FREM2
XR_001464727.2		HDAC7
ENSGALT00000104728		EPHA4
ENSGALT00000101064		DPYSL5
XR_001467381.2		MATN4
MSTRG.6987.2		MLPH
MSTRG.7881.1		WNK2
		MICAL3
		SFRP2
		ZFPM1
		NOTCH2
		LAMC1
		RB1
		PPP1R12B
		DNASE1
		MYOT
		ENSGALG00000029660
		STRBP
		MYCL
		ALPK3
		FBXO32
		CDHR1
		MYH1C
		LLGL1
XR_001463512.2	gga-miR-1681	BVES
XR_001463546.2		ENSGALG00000041098
XR_003076692.1		ENSGALG00000013505
XR_003076179.1		SYNE2
ENSGALT00000108190		ENSGALG00000052786
XR_001469279.1		LAMA1
XR_003075143.1		ALX1
XR_003074871.1		DSP
XR_001469356.2		ATP2A3
XR_001466466.2		TPH1
XR_003071153.1		IL17RD
MSTRG.7257.18		ENSGALG00000042388
		KIF2A
		TRAK1
		WEE1
		CDC42BPA
		SPARCL1
		ENSGALG00000008940
		MAGI3
ENSGALT00000100970	gga-miR-133c-3p	KIF1A
XR_003077656.1		LRRTM1
XR_003077655.1		MAP3K21
ENSGALT00000101857		ENSGALG00000042388
ENSGALT00000107520		AQP4
		FAT2
		BCL11A
		ELMO2
		TOB1
		SYNPO2L
		RCC2
		CRB2
		ITGB1
		TIE1
		LAMA5
		ENSGALG00000037896
		COL4A2
XR_001469905.2	gga-miR-205a	ENSGALG00000008141
NONGGAT004434.2		EPHB3
XR_001467383.2		SGCB
XR_001467381.2		NTRK2
ENSGALT00000092539		ELMO2
XR_001470026.2		DSP
XR_001466973.2		SEMA3B
XR_003075645.1		RIF1
XR_001467258.2		BNIP2
XR_211068.3		SYNM
XR_003076692.1		COL12A1
XR_001467384.2		COL4A2
XR_001467382.2		SKA3
XR_003075961.1		BRSK1
		NFKBIZ
		MYOM2
		PEAK1
		ENSGALG00000011687
		COL6A1
		DSG2
		LIMS1
		ERAP1
		ENSGALG00000004946
		CDHR1
		CACNA1S
		RMDN3
		ANXA1
XR_003076265.1	gga-miR-200b-3p	LMNA
XR_001468652.2		ENSGALG00000042388
ENSGALT00000094553		TACR1
ENSGALT00000092920		CCL4
		DUSP10
		KIF26B
		UGP2
ENSGALT00000094030	gga-miR-1674	APOB
XR_001467963.2		SYNM
ENSGALT00000105154		ACE
ENSGALT00000098814		FAT2
MSTRG.17017.5		ELMO2
MSTRG.2208.1		MYLIP
MSTRG.2360.1		KIF21A
		DLL4
		PDE8A
		ETV4
		MVK
		CARMIL1
		ENSGALG00000013505
		CDC42EP3
		LSS
		BCAS3
		ENSGALG00000034119
		BNC1
		RHOBTB1
		NDNF
		SCN3B
		MCAM
		SPARC
		MIF
		ARID2
		HABP2
		NFE2L2
		COL4A2
		MAGI3
XR_001468698.2	gga-miR-1628	ENSGALG00000005814
XR_001467661.2		ENSGALG00000010313
ENSGALT00000105414		FZD3
ENSGALT00000097889		DST
XR_001469356.2		ERBB4
ENSGALT00000104985		SIK1
XR_003074343.1		KIF26A
ENSGALT00000081221		ASB4
XR_003074066.1		ENSGALG00000016301
XR_003074351.1		SPTAN1
XR_003074347.1		NEBL
XR_003072870.1		TAF8
ENSGALT00000103253		SHROOM3
XR_003077441.1		ASIC2
XR_003076047.1		MICAL3
NONGGAT006616.2		GPNMB
MSTRG.16378.1		KIF13A
MSTRG.7881.1		MECOM
		ENSGALG00000007080
		SHH
		SYNE2
		PPP1R12A
		MYLIP
		VWA1
		TPM3
		ENSGALG00000013505
		ALDOB
		PKD1
		MACF1
		TTC26
		FAM161A
		ZFPM1
		DUSP15
		DNM1
		UTRN
		FERMT2
		MID1
		RUFY3
		MYO18A
		ELMO3
		JAKMIP2
		GPC5
		KPNB1
		SMOC1
		RANBP1
		CUL4A
		SOX8
		MAP7
		RHOBTB2
		STMN1
		TACC3
		KDM5B
		FMNL1
		CCT7
		RAPGEF1
		COL17A1
		ADGRL3
		MYH10
		ARID2
		WNK2
		RAP2A
		ENSGALG00000054329
		ADAMTS2
		KIF24
		WEE1
		ENSGALG00000025921
		PPP2R5A
XR_001467812.2	gga-miR-1c	MAP3K21
ENSGALT00000101956		PKP2
XR_003076660.1		CHEK2
ENSGALT00000104754		KAT7
XR_001466563.2		FAM161A
XR_003076042.1		COL5A1
XR_001468165.2		VIM
XR_001467381.2
XR_001463512.2
ENSGALT00000088776	gga-miR-15a	DYNLT1
ENSGALT00000101536		WNT7A
XR_001464672.2		RAMP2
ENSGALT00000096519		MYLK2
XR_003073221.1		KIF18B
XR_001468652.2		COL6A2
XR_001471153.2		VCL
ENSGALT00000105902		ENSGALG00000052494
XR_003075876.1		XRCC5
ENSGALT00000102990		ARID2
XR_003076692.1		TMEM8C
XR_003072307.1		SPAG16
ENSGALT00000108217		TTL
XR_001467683.2		KIF1B
MSTRG.23609.1		LRRTM3
MSTRG.23609.3		ANKRD6
		PKLR
		WNT11
		RCC1
		WEE1
		COL1A2
		CUL4A
		THBS4
		NDP
		GPNMB
		OCIAD1
		CHEK2
		BCAS3
		ENSGALG00000011889
		ENSGALG00000029330
		ENSGALG00000040995
		IFT57
		HTR3A
		UGP2
ENSGALT00000082046	gga-miR-1a-2-5p	PRXL2C
XR_003071396.1		ITGB3
XR_001468698.2		ENSGALG00000053140
XR_003074351.1		ASPM
XR_003074347.1		GAS7
XR_003071404.1		XIRP1
XR_003076660.1		HOXA11
XR_003076660.1	gga-miR-191-3p	NRXN1
XR_001469905.2		KIF21A
XR_001465861.2		PTCH2
XR_003076494.1		TXLNB
ENSGALT00000098724		HSPG2
XR_003075961.1		SPAST
XR_003074895.1		KNSTRN
XR_001467661.2		GATA2
XR_003076047.1		LAMB2
XR_003077441.1		SSH2
ENSGALT00000091389		MYO9B
XR_003076495.1		FN1
MSTRG.7881.1		BCL11B
		FUT9
		ASPM
		ENSGALG00000017029
		FAT2
		LAMB4
		PIK3R6
		LAMA5
		ALPK3
		ESPL1
		PKD1
		DUSP15
		CDH1
		ATP11C
		DPT
		CDH13
		COL4A1
		C1QA
		IFT57
		HTR3A
		PON1
XR_001469905.2	gga-miR-187-3p	BHLHE40
XR_001467963.2		NRXN1
XR_003076265.1		ACAN
		WIF1
		ANLN
		P4HA1
		NTRK3
		ZBTB48
		PPP2R5A
ENSGALT00000093865	gga-let-7a-5p	HMGCS1
XR_003076370.1		ATP2B1
NONGGAT000245.2		PPP1R12B
MSTRG.11403.2		ENSGALG00000034354
		ANK3
		GPC5
		DMD
		FAT2
		DOCK2
		TPM2
		TRAK1
		FIGNL2
		TTL
		SHROOM3
		TUBGCP3
		KIF14
		ERBB4
		ACTC1
		PRDM1
		CACNA1S
		TULP1
		ENSGALG00000051266
		VIM
XR_001464524.2	gga-miR-1397-5p	ENSGALG00000003283
ENSGALT00000094553		CKAP5
XR_001464797.2		KIF1A
		NEURL1
		KIF14
		COL6A2
		DSP
XR_003076660.1	gga-miR-106-3p	ENPP2
ENSGALT00000103362		APOB
NONGGAT002526.2		NIN
XR_003076631.1		NUDT21
ENSGALT00000101956		FGFR4
XR_003072926.1		SYNE2
XR_003073711.1		LAMA1
XR_003072920.1		ENSGALG00000002108
NONGGAT008756.2		ENSGALG00000053580
ENSGALT00000026524		BNIP2
		FLOT2
		DAAM1
		ROCK2
		WAS
		GAREM1
		TTL
		KIF2C
		FZD10
		CKAP5
		LAMB4
		KIF13A
		ARVCF
		ZBTB46
		TRIM36
		KIF23
		KRT18
		SSX2IP
		PPARG
		SORBS2
		MYH11
		MYH10
		MAGI3
		COL4A1
		UGP2
ENSGALT00000095505	gga-miR-191-5p	EPHA1
ENSGALT00000104840		SLITRK1
XR_003076042.1	gga-miR-217-5p	KIF23
XR_001467812.2		APOB
XR_003073708.1		FEZ1
ENSGALT00000103872		LAMB3
XR_001468652.2		CLASP2
XR_003076692.1		NFKBIZ
XR_001469356.2		MAP6
ENSGALT00000099973		TUBGCP3
XR_003072287.1		EFHC2
NONGGAT002526.2		DST
ENSGALT00000061680		PIAS3
XR_003076813.1		LAMA4
ENSGALT00000049702		IQGAP2
XR_001469429.2		TP53BP1
XR_211991.2		FGFR4
		DPYSL3
		LRRTM3
		KIF21A
		SMOC1
		ANK3
		WEE1
		FBN1
		LAMA1
		ENSGALG00000049551
		TTL
		SFRP4
		DNM1
		BRCA1
		COL4A1
		ENSGALG00000040995
		NIM1K
		VIM
ENSGALT00000098177	gga-miR-140-5p	MYO1F
XR_001467313.2		ANK3
XR_001464524.2		MAP1B
		FLOT2
XR_003076692.1	gga-miR-143-3p	GAPDH
ENSGALT00000103798		ABLIM2
XR_003076370.1		ADRA1D
XR_003074895.1		PTPRQ
ENSGALT00000093848		CACNA1S
ENSGALT00000107959		LRRTM2
XR_003075961.1		FAM161B
ENSGALT00000100029		BRSK1
ENSGALT00000092148		XIRP1
XR_001470036.1		CDH13
MSTRG.1193.1		HSPB1
		CD74
		LLGL1
		ZFPM1
		IQGAP2
		GAS7
		TMEM38B
		CAVIN4
		PRELP
		MYO1F
		ABI2
		ADORA2B
		SLC9A5
XR_001465698.2	gga-miR-1769-3p	ENSGALG00000042388
XR_003076179.1		DAB2IP
XR_001465978.2		TGFB1I1
XR_003074778.1		SAXO2
MSTRG.5174.3		TMOD4
		APOB
		TPM3
		DUSP10
		ADORA2B
		MAPT
		FBXO5
		MYH11
		PPP2R5A
XR_001467384.2	gga-miR-30b-5p	VEGFC
XR_003076692.1		KIF1B
XR_001467383.2		TAF8
XR_001467381.2		SPTAN1
XR_003074254.1		ENPP2
		KLHL21
		SEMA3A
ENSGALT00000099952	gga-miR-7b	COL4A1
ENSGALT00000095282		KIF26B
XR_003074347.1		NOTCH2
XR_003074669.1		COL4A2
MSTRG.7881.1		COL1A2
		PDE9A
		TUBAL3
		DPT
		CASZ1
		KIF26A
		CACNB4
		COL6A3
		DUSP5
		FANCA
		VASH1
		ADAMTS12
		GLIS1
		MATN1
ENSGALT00000090524	gga-miR-302d	SYNE2
ENSGALT00000105536		LAMA1
ENSGALT00000096019		ECT2
XR_001469930.1		ARHGAP44
XR_001465199.2		MAP7
ENSGALT00000090793		MYH15
		GUCY1A1
		KAT7
		LAMA4
		CLIP1
		ENSGALG00000010313
		ENSGALG00000030902
		HSPH1
		PRICKLE1
		CAV2
		MAP3K4
		CLOCK
		ENSGALG00000041372
		TWIST1
		NRXN1
		LGR4
		NUDT2
		MAGI3
		IFT57
XR_003076698.1	gga-miR-1677-3p	HSPH1
ENSGALT00000098173		AFAP1
XR_001467721.2		KIF15
ENSGALT00000099153		TBCD
XR_003075876.1		SLN
ENSGALT00000098505		FOXM1
XR_003074669.1		AGTR2
XR_001468165.2		MPP7
ENSGALT00000101874		GUCY1A1
XR_003073183.1		FANCA
XR_001467683.2		FBN1
XR_003074895.1		JAK1
ENSGALT00000093848		MACF1
XR_003074254.1		PSMD3
XR_001466563.2		JAKMIP2
NONGGAT010332.2		KLHL41
ENSGALT00000098160		TMEM38A
XR_003074343.1		ENSGALG00000047911
XR_003074351.1		ERAP1
ENSGALT00000103212		MYH7B
ENSGALT00000096519		MYO1D
XR_003072409.1		KDR
XR_001470036.1		LMO7
XR_001465978.2		P2RY1
MSTRG.2895.1		ESPL1
MSTRG.22029.1		PPP1R16B
MSTRG.23609.1		PKD1
MSTRG.20242.6		ARID2
		STK11
		MAPK8IP1
		TUBAL3
		LAMA5
		IMPG2
		PLEKHM2
		RHOA
		PON1
		TCF7
		ENSGALG00000010713
ENSGALT00000092115	gga-miR-214b-3p	PPP1R16B
XR_003071153.1		C9H2ORF82
XR_003077655.1		ENSGALG00000003162
XR_001469279.1		INO80
XR_001466466.2		MYO3A
XR_001468165.2		TMEM38B
ENSGALT00000097889		KIF21B
XR_003075876.1		CAPN3
XR_003075915.1		MYOM3
ENSGALT00000094875		ENSGALG00000035369
XR_001466973.2		GPSM2
XR_003077656.1		DVL3
XR_003074669.1		ENSGALG00000041372
XR_003073708.1		RHOA
XR_001464727.2		LAMA1
XR_001465515.2		INCENP
XR_003077441.1		NEURL1
MSTRG.22029.1		GCNT2
MSTRG.19337.3		TOB2
		ENSGALG00000053580
		PPARA
		GNB3
		SFRP1
		TXLNB
		LBH
		ADGRL3
		FLOT2
		BTC
		ATP2A2
		CDH13
		HABP2
		COL4A2
XR_003077655.1	gga-miR-146b-3p	EPB41L3
XR_003077441.1		TMEM38B
XR_003077656.1		KIF15
ENSGALT00000105868		VASH1
ENSGALT00000093277		HTR3A
		MAGI3
XR_001468652.2	gga-miR-6670-5p	MSMO1
NONGGAT000773.2		SYNE2
ENSGALT00000094030		ENSGALG00000007080
XR_001465199.2		HSD17B7
XR_001467769.2		KCNJ8
XR_003074669.1		DPT
ENSGALT00000097411		MAP1B
XR_003077656.1		DNAH5
XR_003075876.1		SFRP1
ENSGALT00000093277		NEXN
XR_003077441.1		ENSGALG00000011687
ENSGALT00000092148		CD74
XR_001466466.2		ROBO2
XR_001468698.2		OCIAD1
XR_003074254.1		MAP3K5
XR_003077655.1		ENSGALG00000029935
XR_003075403.1		FMN1
MSTRG.23609.3		PTPN6
MSTRG.23609.1		ENSGALG00000041014
		DST
		MYO9A
		PROX1
		CDH13
		DSP
		SPATA7
		LAMA1
		FAM161A
		COBL
		FUT9
		TJP1
		ATP2B1
		SOD2
		BAMBI
		TPM1
		MME
		TMEM38A
		LLGL1
		NFE2L2
XR_003076692.1	gga-miR-6651-5p	ENSGALG00000027002
XR_003076813.1		MYH7B
ENSGALT00000093848		TACR1
XR_003077323.1		FUT9
XR_001464797.2		OSR2
ENSGALT00000097001		MAP1S
ENSGALT00000091076		DST
ENSGALT00000101856		IL7R
ENSGALT00000097411		PKNOX2
XR_001467721.2		APLNR
XR_003077441.1		KIF24
XR_003075645.1		KIF26A
MSTRG.21490.11		FHOD1
MSTRG.21490.15		ERBB4
MSTRG.21490.14		COL17A1
MSTRG.21490.2		COL1A2
MSTRG.21490.5		TWIST2
MSTRG.21490.4		PTK7
MSTRG.21490.6		MATN4
MSTRG.21491.14		S1PR1
MSTRG.21491.13		ENSGALG00000004946
MSTRG.21491.6		COL4A1
MSTRG.21491.7		GPR37
MSTRG.21491.1		KIF5C
MSTRG.21491.3		CNTF
MSTRG.26288.1		NIBAN2
		NOS1AP
		NTN4
		FZD10
		SCN4A
		HSD17B7
		TNNT2
		HABP2
		HAUS2
XR_001470026.2	gga-miR-146b-5p	AHI1
XR_003077441.1		TOB2
XR_001467381.2		NDC80
XR_003073711.1		SHROOM3
XR_003075645.1		DFNA5
XR_003076692.1		SGCB
XR_001463512.2		ENSGALG00000002108
XR_003071058.1		BTRC
XR_003075876.1		PTPRN
XR_003073711.1	gga-miR-30c-1-3p	CD74
XR_003073589.1		HHEX
XR_003072288.1		DACT2
ENSGALT00000101689		GTSE1
XR_001467683.2		POLA1
XR_001469356.2		CDH2
ENSGALT00000103067		NTF3
ENSGALT00000066243		FOXM1
XR_001467319.2		H2AFY2
XR_001465751.2		ENPP2
XR_003074669.1		MAP1S
XR_001467318.2		WNT7B
ENSGALT00000078425		ENSGALG00000030096
XR_001465194.2		DNASE1
MSTRG.23216.2		LAMB4
		ATCAY
		MAGI3
		SLC9A5
		NIM1K
ENSGALT00000007414	gga-miR-15b-3p	CCT2
		IL17RD
XR_001468652.2	gga-miR-26a-2-5p	WNK2
XR_003076813.1		TXLNB
		HSD17B7
		TERF1
		DNAH5
		MYH11
XR_003074347.1	gga-miR-2184a-5p	FBN1
XR_003074351.1		NRP1
XR_001464672.2		RTN4
ENSGALT00000099641		FUT9
XR_003072287.1		MAP1B
ENSGALT00000082046		RILPL2
XR_003074871.1		CDHR1
XR_001463546.2		EFHC2
XR_003077441.1		MATN2
NONGGAT015645.1
XR_003076265.1
XR_211780.3
XR_003074254.1
MSTRG.1173.5
MSTRG.1173.4
MSTRG.1173.3
MSTRG.16225.2
ENSGALT00000107747	gga-miR-203a	CDH1
NONGGAT007468.2		SYNE2
		CACNA1S
		INSIG1
		CDH5
		COL14A1
		KIF23
		GSN
		ENSGALG00000010713
ENSGALT00000095652	gga-miR-15c-3p	ACTN2
ENSGALT00000094532		AURKA
ENSGALT00000107520		COL28A1
ENSGALT00000099973		NIBAN2
XR_001468165.2		LAMB1
XR_003076966.1		MYO9B
XR_003076970.1		ADRA1D
XR_003075645.1		NEFH
MSTRG.22029.1		PTPRQ
MSTRG.16378.1		TAGLN
		FLNB
		ACTN2
		GPC5
		NEURL1
		FAT2
		SYNDIG1
		VCL
		GRHL3
		MVK
		IQGAP3
		SLC9A5
ENSGALT00000092115	gga-miR-301b-5p	ZFPM2
ENSGALT00000049702		PTPRT
ENSGALT00000093529		ENSGALG00000013505
XR_003074778.1		TGFB1I1
ENSGALT00000099117		SEMA4D
XR_003076266.1		SPTBN1
ENSGALT00000107501		ENSGALG00000049185
MSTRG.23609.1		MTUS1
		SVIL
		ENSGALG00000052786
		GLI3
		KATNAL1
		FLT4
		TPM3
		MSX2
		CORO2B
		MYBL2
		ATF4
		XIRP1
		FGF20
		BMPER
		MYH15
XR_001468945.2	gga-miR-145-3p	SYNE3
ENSGALT00000107231		ASPM
ENSGALT00000099929		MYL3
ENSGALT00000107168		BTRC
XR_001467963.2		ARHGAP44
		KIF2A
		MYH10
		LDLRAD4
		ENSGALG00000053580
		TNFRSF19
		SEMA6D
		COL4A1
ENSGALT00000105154	gga-miR-210a-5p	MAP2K3
ENSGALT00000090524		BTRC
XR_001463512.2		CGAS
ENSGALT00000079455		HSPG2
ENSGALT00000096019		STBD1
ENSGALT00000090793		TNS1
		PKD1
		WIPF1
		RBPMS2
		SLC9A5
XR_003074666.1	gga-miR-425-5p	LIMS1
XR_001470356.2		MAP2K3
		NOTCH2
		ENSGALG00000040530
		CKAP5
		ACE
		LRRN3
		ERBB4
		ECT2
XR_001467381.2	gga-miR-458a-3p	PLCB1
XR_001468698.2		ENSGALG00000013505
XR_001469356.2		MAP6
XR_001466563.2		GPSM2
MSTRG.25804.3		DST
ENSGALT00000098160	gga-miR-27b-3p	HSPG2
XR_001466466.2		LZTS3
MSTRG.23609.1		ENSGALG00000052786
MSTRG.1193.1		DUSP5
		ENSGALG00000042388
		MATN1
		ADD3
		SMTNL2
		SHROOM3
		OBSL1
		SCN2A
		ECT2
		LAMC1
		MYBPC3
		PTPRO
		GAS7
		ENSGALG00000051564
		LAMA1
		LAMB4
		PECAM1
		FLOT2
		SSH2
		NEBL
ENSGALT00000097150	gga-miR-12209-3p	MYO1F
ENSGALT00000104745		CASQ2
XR_003071438.1		TBX5
XR_003071404.1		ENSGALG00000011687
XR_003071396.1		PROX1
XR_001469356.2		GPC1
MSTRG.2208.1		ASPM
		FHOD3
		SSH2
		PLEK2
		TOB2
		MYOM3
ENSGALT00000101857	gga-miR-133a-3p	TOB1
XR_003077656.1		ENSGALG00000037896
XR_003077655.1		ITGB1
ENSGALT00000100970		KIF1A
ENSGALT00000107520		FAT2
		TIE1
		MAP3K21
		CRB2
		BCL11A
		ENSGALG00000042388
		LAMA5
		AQP4
		RCC2
		LRRTM1
		SYNPO2L
		ELMO2
		COL4A2
XR_001468698.2	gga-miR-22-3p	MID1
ENSGALT00000097778		PTPRS
XR_001470014.2		RHOBTB1
XR_001467381.2		PALM
ENSGALT00000107501		KIF15
XR_003071153.1		MAP3K5
XR_001467383.2		HPSE
XR_003072079.1		ENSGALG00000010313
NONGGAT004792.2		ENSGALG00000047132
XR_001467382.2		ATP2A2
XR_001467384.2		ENSGALG00000042388
ENSGALT00000102310		UTRN
XR_001470011.2		LRRTM3
XR_001470036.1		DST
MSTRG.16378.1		HSPG2
		SHROOM3
		AR
		CLIP1
		SPTAN1
		CDC42EP4
		CDH5
		MICAL3
		TGFB1I1
		PGM5
		COL5A1
		CTNNA3
		APOB
		CERT1
		ATRN
		TNNC1
		LPL
		ENSGALG00000004400
		CASQ2
		FGF13
		DPYSL4
		CBX1
		FBN1
		TMOD2
		EPB41L5
		NOTCH2
		FZD10
		COL14A1
		FARP1
		HTR3A
		NUP62
ENSGALT00000094030	gga-miR-29a-3p	CILP
XR_001464797.2		KIF26B
ENSGALT00000102283		COL1A2
		SSPN
		CCN3
		PDGFB
		TRIB2
		ERAP1
		TULP1
		KDM5B
		PTPRO
		RND1
		HTR3A
ENSGALT00000100523	gga-miR-301a-3p	LMOD3
XR_003076692.1		DDHD2
XR_003076631.1		ZBTB32
XR_001468652.2		ELMO3
XR_003074871.1		EGFLAM
ENSGALT00000104728		HMGCS1
XR_001463546.2		CRMP1
XR_003075915.1		SPC25
MSTRG.8319.3		RMDN3
		GCNT2
		IFT57
		HABP2
XR_003077441.1	gga-miR-3539	ERBB4
XR_003075876.1		P2RX1
NONGGAT015645.1		SYNE2
XR_001466563.2		KLHL21
XR_003075892.1		MYH10
XR_001466466.2		RCC2
XR_001465978.2		PKD1
XR_001468244.2		EPHA7
XR_213809.3		MAPT
XR_001465199.2		SEMA6D
XR_003076692.1		GAB1
		SPRY3
		HSP90AB1
		NOX1
		TWIST1
		TPM2
		HDAC7
		MATN2
		PIK3R6
		MICAL3
		TBCD
		RYR2
		FZD10
		CRB2
		FANCA
		ENSGALG00000013505
		CX3CR1
		SFRP1
		CENPJ
		NIM1K
		VIM
ENSGALT00000097292	gga-miR-551-3p	GAS6
XR_001467381.2		KIF1A
		RCC1
XR_003071153.1	gga-miR-16-5p	PAQR3
XR_001467313.2		DAAM1
XR_001468165.2		SERPINF1
XR_003075876.1		ESPL1
XR_001463382.2		ENSGALG00000027002
XR_003076813.1		KIF4B
ENSGALT00000101110		S1PR1
MSTRG.26288.1		MAP1LC3A
		RYR2
		CACNG1
		IQGAP2
		THBS4
		ADAMTS12
		PHPT1
		ABI2
		SQLE
		TMOD1
		CAP2
		SPAG16
		LAMA3
		TUBB1
		WEE1
		CEP70
ENSGALT00000104697	gga-miR-133a-5p	ENSGALG00000013505
ENSGALT00000099117		SCN2A
MSTRG.5174.3		FAT2
		ATP2A2
		ATP2B1
XR_001464757.2	gga-miR-6566-5p	COL5A1
XR_003072287.1		ADAMTS2
NONGGAT011877.2		SPARC
ENSGALT00000087277		LRTM2
		CASZ1
		COL4A1
		HAUS2
XR_003076692.1	gga-miR-18b-5p	WIPF1
XR_001471153.2		KDM1A
NONGGAT006396.2		CDC42BPA
ENSGALT00000101856		TESK1
		ENSGALG00000042388
		CASZ1
		PTPRM
		FBXO32
		MFAP5
		HOXB8
		TRAF4
		TTLL5
		MSTO1
		NUDT2
XR_001467661.2	gga-miR-429-5p	COL1A2
NONGGAT006396.2		CXCR7
XR_003076047.1		KIF11
		ANKRD2
		MYH7B
		YBX3
XR_003077655.1	gga-miR-23b-3p	UTRN
XR_003071396.1		LZTS3
XR_003071404.1		LRTM2
XR_003077656.1		FAT2
MSTRG.1193.1		ENSGALG00000037611
		LRRC17
		PKD1
		TNFRSF19
		UTRN
		HSPB7
		SOD1
		UGP2
XR_211780.3	gga-miR-338-5p	NTRK2
		ENSGALG00000052786
[truncated: 594 more rows]
