# Supplementary material for: Transcriptome analysis of mRNAs, lncRNAs, and miRNAs in the skeletal muscle of Tibetan chickens at different developmental stages
Source: Front Physiol. 2023 Jul 26;14:1225349. doi: 10.3389/fphys.2023.1225349 (PMC10410567; doi:10.3389/fphys.2023.1225349)
Supplement: Supplementary file 1 [file DataSheet1.ZIP › Supplementary Data S15.xlsx]

## Sheet: Sheet1
Table S15. List of DE lncRNA-miRNA-mRNA interaction pairs in E14 vs E18
DE lncRNA id	DE miRNA id	DE mRNA name/id
XR_001468227.2	gga-miR-146a-5p	PTPRZ1
ENSGALT00000071020
XR_003073710.1
XR_001470026.2
XR_003073406.1	gga-let-7a-2-3p	NRAP
ENSGALT00000065876
ENSGALT00000092459
XR_003076466.1	gga-miR-24-3p	LDB3
ENSGALT00000094905		COL6A3
XR_001467769.2		COL20A1
NONGGAT007468.2		KIF5C
ENSGALT00000102454		DST
XR_001470026.2		PDLIM3
XR_003074265.1		KIF1A
		TPM3
		SFRP1
ENSGALT00000090793	gga-miR-210a-5p	TNS1
ENSGALT00000090524		WIPF1
ENSGALT00000096019
XR_001466259.2	gga-miR-2184a-5p	PTPRC
XR_003074265.1		EFHC2
XR_001466260.2		MATN2
ENSGALT00000082046		MAP1B
ENSGALT00000055899
XR_003071917.1
XR_001464672.2
MSTRG.1173.4
MSTRG.1173.3
ENSGALT00000104754	gga-miR-222a	ELN
MSTRG.21984.2		HSPB7
		GJA1
XR_003074343.1	gga-miR-1662	GAPDH
		MYH7
		DMD
		SPTAN1
		SHROOM4
XR_003073303.1	gga-miR-92-5p	PDLIM7
		VILL
XR_003074265.1	gga-miR-30b-5p	SPTAN1
XR_001467383.2
XR_003076105.1
XR_001467384.2
ENSGALT00000099117	gga-miR-133a-5p	COL20A1
XR_003074396.1		ENSGALG00000013505
MSTRG.5174.3
ENSGALT00000093277	gga-miR-146b-3p	VASH1
XR_003074396.1		KIF15
XR_001467842.2		EPB41L3
XR_001467846.2
ENSGALT00000105868
XR_003074343.1	gga-miR-1416-5p	KIF5C
XR_001464514.2
XR_003074777.1
XR_003076660.1	gga-miR-122-5p	MYO1F
XR_003073708.1		ACTN2
MSTRG.22029.1		ENSGALG00000013505
MSTRG.2360.1		ENSGALG00000040995
MSTRG.20376.4		ENSGALG00000010313
XR_003071400.1	gga-miR-23b-3p	HSPB7
MSTRG.1193.1		UTRN
ENSGALT00000078425	gga-miR-30c-1-3p	CDH2
XR_003073710.1		GTSE1
ENSGALT00000066243		THBS1
		ENSGALG00000003955
		LAMB4
NONGGAT007438.2	gga-miR-458a-3p	DST
XR_001467272.2		ENSGALG00000013505
		ENSGALG00000003955
NONGGAT007438.2	gga-miR-1329-3p	ABCC9
MSTRG.23104.2		ENSGALG00000052786
		ADAMTS1
		NOS1
		MYLK2
XR_003073710.1	gga-miR-146b-5p	SHROOM3
XR_001467272.2		PTPRZ1
XR_001470026.2		SGCB
XR_001467812.2	gga-miR-181b-1-3p	THBS1
		CHRNA4
