# Supplementary material for: Transcriptome analysis of mRNAs, lncRNAs, and miRNAs in the skeletal muscle of Tibetan chickens at different developmental stages
Source: Front Physiol. 2023 Jul 26;14:1225349. doi: 10.3389/fphys.2023.1225349 (PMC10410567; doi:10.3389/fphys.2023.1225349)
Supplement: Supplementary file 1 [file DataSheet1.ZIP › Supplementary Data S16.xlsx]

## Sheet: Sheet1
Table S16. List of common DE lncRNA-miRNA-mRNA interaction pairs
DE lncRNA id	Regulate	DE miRNA id	Regulate	DE mRNA name/id	Regulate
ENSGALT00000097778	up-down	gga-miR-1458	down	DOK5	up
				COL6A2	up
NONGGAT000245.2	down	gga-let-7b	up	ENSGALG00000007646	up
				KLF9	up
				MYLK2	up
				MFAP5	up
				CACNA1S	up
				TPM2	up
				MYO7B	up
MSTRG.5174.3	up	gga-miR-1769-3p	down	ENSGALG00000042388	up
				DUSP10	up
MSTRG.5174.3	up	gga-miR-145-5p	up	NEXN	up
				MYOCD	up
				CLIP4	up
				ASPN	up
NONGGAT000245.2	down	gga-let-7j-5p	down	CACNA1S	up
				DMD	up
				TPM2	up
ENSGALT00000097778	up-down	gga-miR-18b-3p	down	ENSGALG00000053140	up
				DUSP10	up
				PECAM1	up
				LAMA1	down
NONGGAT000245.2	down	gga-let-7a-5p	down	DMD	up
				CACNA1S	up
				TPM2	up
ENSGALT00000097778	up-down	gga-miR-29b-3p	up	COL4A1	up
				COL6A3	up
				LAMB2	up
				SSPN	up
				TRIM36	up-down
ENSGALT00000097778	up-down	gga-miR-22-3p	down	ENSGALG00000042388	up
				CASQ2	up
				RHOBTB1	down
				TMOD2	down
				AR	up
ENSGALT00000096019	up	gga-miR-302d	down	HSPH1	down
				MYH15	down
				CAV2	up
				MYBPC1	up
				ASPN	up
				LAMA1	down
MSTRG.1173.4	up	gga-miR-2184a-5p	down-up	MATN2	up
MSTRG.1173.4	up	gga-miR-449d-5p	up	ENSGALG00000042388	up
				ENSGALG00000051980	up
				ENSGALG00000007080	down
				ENSGALG00000040995	up
				COL4A1	up
				PTPRM	up
				TRIM36	up-down
				SCN4A	up
				FHL1	up
				TNNI2	up
MSTRG.7875.25	up	1_4798	up	ENSGALG00000035237	up
				ENSGALG00000042388	up
				ENSGALG00000040995	up
				DMD	up
				MYH1C	up
				COL6A1	up
				PDLIM5	up
				EGF	up
				MYH1B	up
				ANGPTL5	up
				CACNA1S	up
				MYH15	down
				ANKRD1	down-up
				MYH1A	up
				TMEM38A	up
