# Supplementary material for: Transcriptome analysis of mRNAs, lncRNAs, and miRNAs in the skeletal muscle of Tibetan chickens at different developmental stages
Source: Front Physiol. 2023 Jul 26;14:1225349. doi: 10.3389/fphys.2023.1225349 (PMC10410567; doi:10.3389/fphys.2023.1225349)
Supplement: Supplementary file 1 [file DataSheet1.ZIP › Supplementary Data S2.xlsx]

## Sheet: Sheet1
Table S2. List of software and databases used in the study
Tools	Link address	Description
SeqPrep	https://github.com/jstjohn/SeqPrep	Quality control for raw data
Sickle	https://github.com/najoshi/sickle	Quality control for raw data
HISAT2	http://ccb.jhu.edu/software/hisat2/index.shtml	Genomic alignment
Bowtie		Fast short sequence alignment software
TopHat2	http;//tophat.cbcb.umd.edu/	Genomic alignment
Cufflinks	http://cole-trapnelllab.github.io/cufflinks/	Transcript splicing
StringTie	http://ccb.jhu.edu/software/stringtie/	Transcript splicing
NONCODE	http://www.noncode.org/index.php	The database of non-coding RNA
RSEM	http://deweylab.github.io/RSEM/	Quantitative analysis of lncRNA expression levels
CPC		Coding potential prediction
CNCI		Coding potential prediction
CPAT		Coding potential prediction
Pfam		Protein domain detection
miRBase	http://www.mirbase.org/	The database of miRNA
miRDeep2	https://www.mdc-berlin.de/content/mirdeep2-documentation	Software for miRNA identification and prediction
DESeq2		Software to identify differentially expressed genes
DEGseq		Software to identify differentially expressed genes
edgeR		Software to identify differentially expressed genes
miRanda	http://www.miranda.org/	Animal miRNA target gene prediction software
TargetScan	http://www.targetscan.org/	Animal miRNA target gene prediction software
RNAhybrid	http://bibiserv.techfak.uni-bielefeld.de/rnahybrid/
GO	http://www.geneontology.org	Functional analysis
KEGG	http://www.genome.jp/kegg/	Functional analysis
Goatools		Functional enrichment analysis
Cytoscape	http://cytoscape.org/	Visualization and construction of ceRNA network
