# Supplementary material for: Transcriptome analysis of mRNAs, lncRNAs, and miRNAs in the skeletal muscle of Tibetan chickens at different developmental stages
Source: Front Physiol. 2023 Jul 26;14:1225349. doi: 10.3389/fphys.2023.1225349 (PMC10410567; doi:10.3389/fphys.2023.1225349)
Supplement: Supplementary file 1 [file DataSheet1.ZIP › Supplementary Data S3.xlsx]

## Sheet: Sheet1
Table S3. Data summary of RNA-seq in Tibetan chicken leg muscle.
Sequencing Type	Sample	Raw Reads	Raw Bases	Clean Reads	Clean Bases	Error rate(%)	Q20(%)	Q30(%)	GC content(%)	Useful reads(18-32nt)
long RNA-seq	TC_E10_1	125048092	18882261892	124097868	17410615264	0.0248	98.03	94.38	51.49
	TC_E10_2	110277876	16651959276	109339632	15391282712	0.0248	98.01	94.39	52.71
	TC_E10_3	126905784	19162773384	125862426	17729122023	0.0249	98	94.31	52.11
	TC_E14_1	110475210	16681756710	109603832	15395750812	0.0249	98	94.33	51.26
	TC_E14_2	112969196	17058348596	111814486	15656298601	0.0253	97.82	94.01	52.09
	TC_E14_3	126980600	19174070600	125807668	17693749829	0.0253	97.8	93.91	52.17
	TC_E18_1	111619894	16854603994	110647466	15178210921	0.0248	98.01	94.4	54.89
	TC_E18_2	111269616	16801712016	110321100	15462299648	0.0251	97.89	94.12	52.85
	TC_E18_3	124912898	18861847598	123803024	17138638838	0.0251	97.9	94.14	54.46
small RNA-seq	TC_E10_1	10729034	804677550	10475408	234312076	0.0227	99.03	96.51	42.86	9716744
	TC_E10_2	10833652	812523900	10556084	233874613	0.0229	98.91	96.22	43.27	9865556
	TC_E10_3	10670979	800323425	10429662	231637339	0.0232	98.78	96.02	42.77	9901907
	TC_E14_1	10139483	760461225	9936067	221232865	0.0229	98.95	96.17	39.15	9475080
	TC_E14_2	10653706	799027950	10443089	232284130	0.0231	98.86	96.04	39.25	10016677
	TC_E14_3	11085695	831427125	10871085	241796955	0.0229	98.95	96.21	38.62	10429976
	TC_E18_1	13923770	1044282750	13838688	307235223	0.0229	99.02	96.22	33.32	13635166
	TC_E18_2	10114956	758621700	10018994	221918785	0.0231	98.92	95.97	35.19	9785864
	TC_E18_3	10937262	820294650	10853336	242693466	0.0237	98.71	95.29	34.4	10559306
