# Supplementary material for: Transcriptome analysis of mRNAs, lncRNAs, and miRNAs in the skeletal muscle of Tibetan chickens at different developmental stages
Source: Front Physiol. 2023 Jul 26;14:1225349. doi: 10.3389/fphys.2023.1225349 (PMC10410567; doi:10.3389/fphys.2023.1225349)
Supplement: Supplementary file 1 [file DataSheet1.ZIP › Supplementary Data S4.xlsx]

## Sheet: Sheet1
Table S4. The results of long RNA-seq mapping and small RNA-seq mapping
Sequencing Type	Sample Name	Total reads	Total mapped	Multiple mapped	Unique mapped
long RNA-seq	TC_E10_1	124097868	117213100(94.45%)	12960687(10.44%)	104252413(84.01%)
	TC_E10_2	109339632	103522935(94.68%)	14173225(12.96%)	89349710(81.72%)
	TC_E10_3	125862426	119132491(94.65%)	14332018(11.39%)	104800473(83.27%)
	TC_E14_1	109603832	103130608(94.09%)	12336672(11.26%)	90793936(82.84%)
	TC_E14_2	111814486	105541497(94.39%)	14446751(12.92%)	91094746(81.47%)
	TC_E14_3	125807668	119039782(94.62%)	14728370(11.71%)	104311412(82.91%)
	TC_E18_1	110647466	100952393(91.24%)	19078061(17.24%)	81874332(74.0%)
	TC_E18_2	110321100	101289227(91.81%)	13994516(12.69%)	87294711(79.13%)
	TC_E18_3	123803024	114520192(92.5%)	21939871(17.72%)	92580321(74.78%)
	Sample Name	Total reads	Total mapped	Mapped reads (+)	Mapped reads (-)
small RNA-seq	TC_E10_1	9716744	9359515(96.32%)	6242323	5839813
	TC_E10_2	9865556	9577025(97.08%)	6463480	5798118
	TC_E10_3	9901907	9622052(97.17%)	6422112	5896728
	TC_E14_1	9475080	9206403(97.16%)	6482723	6842389
	TC_E14_2	10016677	9789767(97.73%)	7085129	7122538
	TC_E14_3	10429976	10184192(97.64%)	7286335	7592856
	TC_E18_1	13635166	13510636(99.09%)	11173203	11852845
	TC_E18_2	9785864	9666669(98.78%)	7613680	8122867
	TC_E18_3	10559306	10375418(98.26%)	8762299	8935668
