# Supplementary material for: Transcriptome analysis of mRNAs, lncRNAs, and miRNAs in the skeletal muscle of Tibetan chickens at different developmental stages
Source: Front Physiol. 2023 Jul 26;14:1225349. doi: 10.3389/fphys.2023.1225349 (PMC10410567; doi:10.3389/fphys.2023.1225349)
Supplement: Supplementary file 1 [file DataSheet1.ZIP › Supplementary Data S5.xlsx]

## Sheet: Table S5a. DE mRNAs
Table S5a. List of DE mRNAs between E10 and E14
Gene id	Gene name	FC(TC_E14/TC_E10)	Log2FC(TC_E14/TC_E10)	Pvalue	Padjust	Significant	Regulate
ENSGALG00000032404	MYH1C	24.6038	4.62081	7.27964e-152	1.19517e-147	yes	up
ENSGALG00000032619	SYPL2	18.6409	4.2204	5.20466e-150	4.27251e-146	yes	up
ENSGALG00000026553		14.7385	3.88152	5.23221e-132	2.86341e-128	yes	up
ENSGALG00000043185	MATN1	0.00962186	-6.69947	2.51467e-96	1.03215e-92	yes	down
ENSGALG00000008351	CAV3	5.0739	2.34309	7.96011e-93	2.61378e-89	yes	up
ENSGALG00000031960	LEF1	0.125718	-2.99173	1.06034e-87	2.90145e-84	yes	down
ENSGALG00000005843	EEF1A2	5.95952	2.5752	2.67246e-85	6.26806e-82	yes	up
ENSGALG00000039977	MYH1B	5.52487	2.46594	4.40515e-85	9.04047e-82	yes	up
ENSGALG00000015128	AQP4	13.4255	3.74691	9.10442e-83	1.66085e-79	yes	up
ENSGALG00000006591	TNNI2	3.7823	1.91926	1.24872e-80	2.05016e-77	yes	up
ENSGALG00000006572	TNNT3	4.69833	2.23215	1.41395e-78	2.11038e-75	yes	up
ENSGALG00000037050	FABP3	5.24456	2.39082	1.40335e-76	1.92002e-73	yes	up
ENSGALG00000013703	DIPK1C	7.07757	2.82326	1.52767e-72	1.92933e-69	yes	up
ENSGALG00000013822	TXLNB	6.84787	2.77566	7.76816e-71	9.10983e-68	yes	up
ENSGALG00000050173	TCEA3	10.8208	3.43573	5.53292e-68	6.05596e-65	yes	up
ENSGALG00000008231	PACSIN3	3.92649	1.97324	5.8435e-66	5.99616e-63	yes	up
ENSGALG00000026452	CAVIN4	9.21819	3.20448	1.0316e-65	9.96283e-63	yes	up
ENSGALG00000038771	TECRL	19.0304	4.25024	6.13715e-62	5.59777e-59	yes	up
ENSGALG00000005226	MYOZ1	7.50592	2.90803	3.15501e-61	2.72626e-58	yes	up
ENSGALG00000030546	CLEC19A	11.7013	3.5486	8.98077e-60	7.37232e-57	yes	up
ENSGALG00000053625	STAC3	3.2644	1.70682	7.93398e-59	6.20286e-56	yes	up
ENSGALG00000012577	FRMD3	5.27228	2.39843	1.93472e-58	1.44383e-55	yes	up
ENSGALG00000012783	MYBPC1	6.75125	2.75515	1.77517e-56	1.26716e-53	yes	up
ENSGALG00000003925	MYPN	4.8076	2.26532	3.60074e-56	2.46321e-53	yes	up
ENSGALG00000011086	ACTA1	9.42055	3.23581	8.12817e-56	5.33793e-53	yes	up
ENSGALG00000015055	SLC22A16	6.43876	2.68678	3.21482e-55	2.03003e-52	yes	up
ENSGALG00000006835	TNNC2	2.99037	1.58032	5.65006e-55	3.43565e-52	yes	up
ENSGALG00000002708	LINGO1	3.93588	1.97668	3.68907e-54	2.16311e-51	yes	up
ENSGALG00000034741	ETNPPL	6.46729	2.69316	2.19321e-53	1.20027e-50	yes	up
ENSGALG00000014994	CRHBP	0.134452	-2.89483	8.37982e-53	4.43806e-50	yes	down
ENSGALG00000009435	PPP1R3A	5.93059	2.56818	1.75655e-52	9.01222e-50	yes	up
ENSGALG00000001977	LDB3	4.42278	2.14495	9.11854e-52	4.53661e-49	yes	up
ENSGALG00000041140	HTRA1	4.61102	2.20509	1.19034e-49	5.74795e-47	yes	up
ENSGALG00000011511	CKB	0.223012	-2.16481	2.81653e-49	1.32119e-46	yes	down
ENSGALG00000000585	MYL4	0.328155	-1.60755	1.08049e-48	4.92763e-46	yes	down
ENSGALG00000023435	GATM	6.48998	2.69821	2.68748e-48	1.19251e-45	yes	up
ENSGALG00000032329	NPM3	0.22506	-2.15162	1.7248e-46	7.45205e-44	yes	down
ENSGALG00000027771	CACNG1	2.63849	1.39971	1.43669e-45	6.04808e-43	yes	up
ENSGALG00000039101	ASIP	0.164893	-2.6004	2.65333e-45	1.08906e-42	yes	down
ENSGALG00000003193	CRABP-I	0.0996	-3.32771	3.82518e-44	1.53175e-41	yes	down
ENSGALG00000008601	AHSG	24.1729	4.59532	4.35336e-44	1.70175e-41	yes	up
ENSGALG00000011541	BIN1	3.69328	1.8849	9.35973e-44	3.57367e-41	yes	up
ENSGALG00000000557	ETNK2	5.58281	2.48099	2.13326e-43	7.95997e-41	yes	up
ENSGALG00000010583	VIT	0.0352207	-4.82743	2.29969e-43	8.39029e-41	yes	down
ENSGALG00000009082	COQ8A	3.53295	1.82087	4.3382e-43	1.54836e-40	yes	up
ENSGALG00000009700	PDK4	13.4023	3.74441	5.96465e-43	2.08357e-40	yes	up
ENSGALG00000033212	HSP90AA1	0.319062	-1.64809	7.02645e-43	2.40334e-40	yes	down
ENSGALG00000044975	KY	5.09198	2.34823	5.26821e-42	1.76517e-39	yes	up
ENSGALG00000028210		16.9283	4.08137	6.06494e-42	1.99148e-39	yes	up
ENSGALG00000031425	PMP22	4.24208	2.08477	1.2912e-41	4.15665e-39	yes	up
ENSGALG00000028041		0.249912	-2.00051	1.59342e-41	5.03091e-39	yes	down
ENSGALG00000015358	MYH15	0.191394	-2.38538	3.26694e-41	1.01201e-38	yes	down
ENSGALG00000003911	CACNG5	6.08825	2.60603	7.09136e-41	2.15604e-38	yes	up
ENSGALG00000052318		6.39864	2.67777	2.89021e-40	8.62754e-38	yes	up
ENSGALG00000014873	GJA1	0.353441	-1.50046	2.36453e-39	6.93231e-37	yes	down
ENSGALG00000000690	GDPD4	0.13221	-2.9191	2.81533e-39	8.10914e-37	yes	down
ENSGALG00000014463	ACTN2	3.8851	1.95795	1.31457e-38	3.65808e-36	yes	up
ENSGALG00000012705	GMPR2	3.50537	1.80957	2.48247e-38	6.79287e-36	yes	up
ENSGALG00000026661	MSRB3	3.00665	1.58816	3.18349e-38	8.5683e-36	yes	up
ENSGALG00000045362		81.9688	6.357	4.99894e-38	1.32375e-35	yes	up
ENSGALG00000043448	ABLIM2	6.51133	2.70295	6.59727e-38	1.71927e-35	yes	up
ENSGALG00000014855	GHR	2.66402	1.41361	3.1278e-37	8.02379e-35	yes	up
ENSGALG00000015018	CASQ2	3.50453	1.80922	5.22222e-37	1.31905e-34	yes	up
ENSGALG00000008593	ATP1B4	9.03266	3.17515	8.1158e-37	1.99302e-34	yes	up
ENSGALG00000054033		5.56304	2.47587	8.13329e-37	1.99302e-34	yes	up
ENSGALG00000051538		4.57897	2.19502	9.62335e-37	2.32347e-34	yes	up
ENSGALG00000004155	MYOM3	3.27056	1.70954	2.18746e-36	5.2049e-34	yes	up
ENSGALG00000026875		6.61499	2.72574	2.70705e-36	6.34919e-34	yes	up
ENSGALG00000052907		4.86506	2.28246	6.68192e-36	1.52366e-33	yes	up
ENSGALG00000006069	SMTNL2	2.93184	1.55181	3.50081e-35	7.87346e-33	yes	up
ENSGALG00000008659	HACD1	3.70452	1.88928	3.67411e-35	8.15157e-33	yes	up
ENSGALG00000047764	HSPB3	7.33589	2.87497	4.44525e-35	9.73095e-33	yes	up
ENSGALG00000012155	EGF	4.61318	2.20576	4.59331e-35	9.92275e-33	yes	up
ENSGALG00000021869	PODN	5.95058	2.57303	6.26265e-35	1.33533e-32	yes	up
ENSGALG00000003778	TMEM38A	2.96315	1.56713	8.87249e-35	1.82086e-32	yes	up
ENSGALG00000000529	LIMD2	0.313793	-1.67212	8.77484e-35	1.82086e-32	yes	down
ENSGALG00000036678	ETV4	0.173848	-2.52411	8.71488e-35	1.82086e-32	yes	down
MSTRG.22813		4.75893	2.25064	1.14287e-34	2.31649e-32	yes	up
ENSGALG00000006172	ABCC8	3.76406	1.91229	1.16805e-34	2.33865e-32	yes	up
ENSGALG00000037675	COL14A1	2.40269	1.26465	1.40722e-34	2.78359e-32	yes	up
ENSGALG00000052741		5.27704	2.39973	1.54477e-34	3.0193e-32	yes	up
ENSGALG00000039712	DHRS7C	9.49832	3.24767	2.23774e-34	4.32226e-32	yes	up
ENSGALG00000002579	RIMBP2	5.64481	2.49692	4.0445e-34	7.63619e-32	yes	up
ENSGALG00000048310		5.18535	2.37444	4.04646e-34	7.63619e-32	yes	up
ENSGALG00000005207	SYNPO2L	2.86799	1.52004	7.62906e-34	1.42334e-31	yes	up
ENSGALG00000051229		5.64376	2.49666	9.68006e-34	1.7857e-31	yes	up
ENSGALG00000023933	G0S2	6.03011	2.59219	2.43204e-33	4.43658e-31	yes	up
ENSGALG00000014711	PLPP1	3.35123	1.74469	8.4398e-33	1.50614e-30	yes	up
MSTRG.22812		5.2144	2.3825	1.3437e-32	2.37214e-30	yes	up
ENSGALG00000011991	MYOZ2	3.37045	1.75294	3.16066e-32	5.52039e-30	yes	up
ENSGALG00000038813	KLHL41	3.10012	1.63232	3.59286e-32	6.20922e-30	yes	up
ENSGALG00000006891	ITIH5	4.82442	2.27036	4.05087e-32	6.92783e-30	yes	up
ENSGALG00000001633	DUSP26	4.29534	2.10277	4.38885e-32	7.42847e-30	yes	up
ENSGALG00000030985	MYH7B	6.66141	2.73583	4.66836e-32	7.82093e-30	yes	up
ENSGALG00000012906	CDH20	6.12094	2.61375	5.83322e-32	9.67372e-30	yes	up
ENSGALG00000029140	CRABP2	0.282947	-1.8214	7.04873e-32	1.15726e-29	yes	down
ENSGALG00000053408		4.11044	2.03929	9.12761e-32	1.48373e-29	yes	up
ENSGALG00000004521	GPX3	3.30276	1.72367	1.67095e-31	2.64439e-29	yes	up
ENSGALG00000003521	TPM1	2.22394	1.15312	1.67509e-31	2.64439e-29	yes	up
ENSGALG00000003475	ACLY	0.432573	-1.20899	1.66246e-31	2.64439e-29	yes	down
ENSGALG00000002907	MYL1	3.17827	1.66824	2.04502e-31	3.19762e-29	yes	up
ENSGALG00000015602	CKMT2	25.5687	4.67631	2.14635e-31	3.32442e-29	yes	up
MSTRG.22810		5.01521	2.32631	4.46533e-31	6.85156e-29	yes	up
ENSGALG00000001392	MMP23B	3.23057	1.69179	4.80446e-31	7.30367e-29	yes	up
ENSGALG00000009024	CLIP4	4.2911	2.10135	1.45378e-30	2.18974e-28	yes	up
ENSGALG00000006520	MYH11	5.10354	2.3515	2.02781e-30	3.0266e-28	yes	up
ENSGALG00000043223	COL26A1	0.264559	-1.91834	2.2797e-30	3.3719e-28	yes	down
ENSGALG00000040995		4.04206	2.01509	3.20306e-30	4.69534e-28	yes	up
ENSGALG00000051776		5.05714	2.33832	3.66992e-30	5.33211e-28	yes	up
ENSGALG00000015211	DTNA	2.87699	1.52456	4.43751e-30	6.3908e-28	yes	up
ENSGALG00000037784	DAG1	2.41032	1.26922	5.61857e-30	8.02136e-28	yes	up
ENSGALG00000047442		0.0416294	-4.58625	1.56014e-29	2.20814e-27	yes	down
ENSGALG00000043287	CAV1	3.02482	1.59685	1.87664e-29	2.63339e-27	yes	up
MSTRG.22800		5.98538	2.58144	1.93857e-29	2.69724e-27	yes	up
ENSGALG00000002621	SLC25A42	3.09071	1.62794	2.69674e-29	3.6896e-27	yes	up
ENSGALG00000041266	CNN1	3.46698	1.79368	4.21691e-29	5.72175e-27	yes	up
ENSGALG00000053198		6.01404	2.58833	8.86211e-29	1.19261e-26	yes	up
ENSGALG00000034119		2.81789	1.49462	1.19367e-28	1.59331e-26	yes	up
ENSGALG00000007110		7.6532	2.93606	1.51948e-28	2.01184e-26	yes	up
ENSGALG00000050089		5.52566	2.46615	1.89453e-28	2.48835e-26	yes	up
ENSGALG00000015519	ROBO2	0.279547	-1.83884	2.27408e-28	2.96317e-26	yes	down
ENSGALG00000001048	OLFML2A	3.0657	1.61622	2.75474e-28	3.5612e-26	yes	up
ENSGALG00000033271	PFKM	4.19109	2.06732	4.11627e-28	5.23884e-26	yes	up
ENSGALG00000048682	MYLPF	3.67904	1.87933	4.16992e-28	5.26628e-26	yes	up
ENSGALG00000006027	TM6SF1	4.32866	2.11392	6.781e-28	8.4985e-26	yes	up
ENSGALG00000042388		2.21052	1.14439	7.1417e-28	8.88276e-26	yes	up
ENSGALG00000050717		4.0502	2.01799	7.74506e-28	9.56078e-26	yes	up
ENSGALG00000051748	METTL11B	7.34823	2.8774	8.14577e-28	9.98039e-26	yes	up
MSTRG.22796		5.39907	2.43271	1.02198e-27	1.24288e-25	yes	up
ENSGALG00000006512	HSPA8	0.470211	-1.08862	1.12911e-27	1.36307e-25	yes	down
ENSGALG00000006508	FGF13	3.02122	1.59513	1.80028e-27	2.15745e-25	yes	up
ENSGALG00000015708	FGFR3	0.313512	-1.67341	2.61765e-27	3.11425e-25	yes	down
ENSGALG00000016791	SLC9A2	15.9405	3.99462	3.16755e-27	3.74135e-25	yes	up
ENSGALG00000015531		5.57187	2.47816	3.2338e-27	3.79232e-25	yes	up
ENSGALG00000020975	TMEM233	9.60348	3.26356	4.38848e-27	5.07394e-25	yes	up
ENSGALG00000006544		6.68482	2.74089	4.38028e-27	5.07394e-25	yes	up
ENSGALG00000003261	PTRF	2.89626	1.53419	6.15043e-27	7.01234e-25	yes	up
ENSGALG00000036798	COL4A1	2.40886	1.26835	6.35628e-27	7.19706e-25	yes	up
ENSGALG00000016196		0.345482	-1.53332	7.19845e-27	8.0948e-25	yes	down
ENSGALG00000004613	P2RX5	2.8716	1.52186	1.16174e-26	1.29751e-24	yes	up
ENSGALG00000030030	RSPO2	0.1582	-2.66018	1.45307e-26	1.61192e-24	yes	down
ENSGALG00000004491	DMGDH	3.12009	1.64159	1.63418e-26	1.80067e-24	yes	up
ENSGALG00000015057	DDO	10.0415	3.3279	2.12354e-26	2.32429e-24	yes	up
ENSGALG00000015053	GLDC	0.179232	-2.4801	2.56322e-26	2.78695e-24	yes	down
ENSGALG00000044675	MATN2	3.89094	1.96012	3.10957e-26	3.35875e-24	yes	up
ENSGALG00000008308	BHLHE40	3.36181	1.74924	5.73166e-26	6.15048e-24	yes	up
ENSGALG00000014615	LAMA1	0.308176	-1.69818	6.55055e-26	6.98357e-24	yes	down
ENSGALG00000008909	USP13	2.72996	1.44888	9.55344e-26	1.01193e-23	yes	up
ENSGALG00000016281	DMD	2.73135	1.44961	1.10991e-25	1.16811e-23	yes	up
ENSGALG00000002638		3.53231	1.82061	1.22146e-25	1.27732e-23	yes	up
ENSGALG00000030767		0.189826	-2.39725	1.6336e-25	1.69749e-23	yes	down
ENSGALG00000006864		0.378967	-1.39986	2.57931e-25	2.66334e-23	yes	down
MSTRG.17583		3.6535	1.86928	2.92789e-25	3.00438e-23	yes	up
ENSGALG00000040275	RCSD1	2.24862	1.16904	2.97197e-25	3.03067e-23	yes	up
ENSGALG00000054998		4.44051	2.15073	4.80318e-25	4.83795e-23	yes	up
ENSGALG00000001620		7.62096	2.92997	5.46559e-25	5.47159e-23	yes	up
ENSGALG00000015780	PNRC1	2.14522	1.10113	6.4166e-25	6.38471e-23	yes	up
ENSGALG00000042351	PIK3R6	3.92657	1.97327	6.99393e-25	6.91725e-23	yes	up
ENSGALG00000035845	JPH1	2.85496	1.51347	7.87148e-25	7.73856e-23	yes	up
ENSGALG00000015001	LAMA4	2.33327	1.22235	9.72982e-25	9.50858e-23	yes	up
ENSGALG00000051152	LDB3	3.36088	1.74884	1.0016e-24	9.73036e-23	yes	up
ENSGALG00000024470	CCLI5	4.64646	2.21613	1.12263e-24	1.0842e-22	yes	up
ENSGALG00000038884	SRL	2.79914	1.48498	1.6853e-24	1.61809e-22	yes	up
ENSGALG00000005448	MYL3	6.14439	2.61927	2.54761e-24	2.43178e-22	yes	up
ENSGALG00000016309	KLHL31	2.92547	1.54867	2.99852e-24	2.84565e-22	yes	up
ENSGALG00000009050	CAPN3	7.49844	2.90659	4.58249e-24	4.32387e-22	yes	up
ENSGALG00000036836	SOSTDC1	0.093686	-3.41602	4.85089e-24	4.55097e-22	yes	down
ENSGALG00000053046		4.27385	2.09554	5.77355e-24	5.3858e-22	yes	up
ENSGALG00000010616	PTPN21	3.01721	1.59321	6.05601e-24	5.61738e-22	yes	up
ENSGALG00000003226	APOBEC2	2.97924	1.57494	6.26845e-24	5.78176e-22	yes	up
ENSGALG00000008805	LMOD2	5.76417	2.52711	7.01547e-24	6.43464e-22	yes	up
ENSGALG00000011288	DACT2	0.32299	-1.63044	8.17976e-24	7.46085e-22	yes	down
ENSGALG00000050058	REEP1	2.4436	1.28901	8.71819e-24	7.90802e-22	yes	up
ENSGALG00000000433		3.59482	1.84592	1.02462e-23	9.24297e-22	yes	up
ENSGALG00000034427	SCN4A	32.8127	5.03618	1.03978e-23	9.32852e-22	yes	up
MSTRG.22804		5.2681	2.39728	1.12181e-23	1.00097e-21	yes	up
ENSGALG00000009920	COCH	7.77837	2.95947	1.95175e-23	1.7321e-21	yes	up
ENSGALG00000008204	FEM1C	3.69688	1.88631	2.04314e-23	1.80346e-21	yes	up
ENSGALG00000010357	P2RY1	4.00391	2.00141	2.36628e-23	2.07752e-21	yes	up
ENSGALG00000001459	TNNC1	2.4617	1.29966	4.27551e-23	3.7338e-21	yes	up
ENSGALG00000018946	LMOD3	2.82686	1.4992	4.61187e-23	4.00623e-21	yes	up
ENSGALG00000023904	FIBIN	0.306505	-1.70602	4.95489e-23	4.28155e-21	yes	down
ENSGALG00000009446	LSMEM1	4.06822	2.0244	6.78399e-23	5.77096e-21	yes	up
ENSGALG00000029606	MYH1E	6.24292	2.64222	7.70002e-23	6.51644e-21	yes	up
ENSGALG00000035960		5.03544	2.33212	7.9839e-23	6.72204e-21	yes	up
ENSGALG00000011278	KAT2B	2.58006	1.3674	1.1619e-22	9.73272e-21	yes	up
ENSGALG00000014848		6.74826	2.75452	1.22436e-22	1.02038e-20	yes	up
ENSGALG00000034344	MTHFD2	2.86843	1.52026	1.28355e-22	1.06431e-20	yes	up
ENSGALG00000002845	CTNNA3	3.52351	1.81701	1.31823e-22	1.08757e-20	yes	up
ENSGALG00000010133	PTCH2	0.193411	-2.37026	1.62282e-22	1.33217e-20	yes	down
MSTRG.22802		6.13275	2.61653	1.66524e-22	1.35346e-20	yes	up
ENSGALG00000047320	MFAP5	3.5884	1.84334	1.66364e-22	1.35346e-20	yes	up
ENSGALG00000035946	GUCY1A1	3.29871	1.7219	2.14019e-22	1.73092e-20	yes	up
ENSGALG00000026572	RGS5	2.90703	1.53955	2.37798e-22	1.91381e-20	yes	up
ENSGALG00000027353	C10orf71	4.65405	2.21849	3.54953e-22	2.84274e-20	yes	up
ENSGALG00000011013	PCNX2	0.289398	-1.78887	3.94593e-22	3.14487e-20	yes	down
ENSGALG00000044326		3.03961	1.60389	4.48975e-22	3.561e-20	yes	up
ENSGALG00000016342	MYOM2	3.44963	1.78644	5.07303e-22	4.00428e-20	yes	up
ENSGALG00000040832	CFD	3.10407	1.63416	5.97007e-22	4.68979e-20	yes	up
ENSGALG00000043727	NR4A1	9.94393	3.31382	8.50573e-22	6.64986e-20	yes	up
ENSGALG00000003923	COL6A3	4.73632	2.24377	9.76388e-22	7.59732e-20	yes	up
MSTRG.22807		5.44815	2.44577	1.02391e-21	7.92952e-20	yes	up
ENSGALG00000039696	ENTPD2	3.38594	1.75956	1.06148e-21	8.18186e-20	yes	up
ENSGALG00000008850	TTLL7	2.6894	1.42728	1.17406e-21	9.00732e-20	yes	up
ENSGALG00000041043	ABRA	8.1233	3.02207	1.33e-21	1.01563e-19	yes	up
ENSGALG00000028174		3.14485	1.65299	1.59334e-21	1.21108e-19	yes	up
ENSGALG00000049185		3.7821	1.91919	1.63953e-21	1.24045e-19	yes	up
ENSGALG00000010001	EGLN3	5.0237	2.32875	1.64967e-21	1.2424e-19	yes	up
ENSGALG00000041344	FABP5	4.33073	2.11461	1.73898e-21	1.30368e-19	yes	up
ENSGALG00000026536	IP6K3	4.62076	2.20813	1.94106e-21	1.44856e-19	yes	up
MSTRG.22808		4.88217	2.28752	2.06195e-21	1.53181e-19	yes	up
ENSGALG00000042289	SUSD5	0.0857787	-3.54324	2.21459e-21	1.6378e-19	yes	down
ENSGALG00000005537	ASB14	8.08303	3.0149	2.67273e-21	1.96776e-19	yes	up
ENSGALG00000043198		2.33528	1.22359	3.01642e-21	2.21087e-19	yes	up
ENSGALG00000009519	ARG2	0.159867	-2.64505	3.44787e-21	2.51587e-19	yes	down
ENSGALG00000002125	TMOD1	4.30922	2.10743	5.21364e-21	3.7875e-19	yes	up
ENSGALG00000006041	BNC1	0.127523	-2.97117	5.35041e-21	3.86974e-19	yes	down
ENSGALG00000015688	MXD4	2.25325	1.172	5.48273e-21	3.94805e-19	yes	up
ENSGALG00000006503	VDAC1	2.13802	1.09628	7.38715e-21	5.29617e-19	yes	up
ENSGALG00000012004	PRSS12	0.311307	-1.68359	7.43359e-21	5.30629e-19	yes	down
ENSGALG00000003073	RHOBTB1	0.372459	-1.42485	8.0231e-21	5.7023e-19	yes	down
ENSGALG00000051142	FAM180B	9.32864	3.22167	8.63107e-21	6.10797e-19	yes	up
MSTRG.22811		4.87082	2.28416	9.14665e-21	6.44006e-19	yes	up
ENSGALG00000053107		2.11095	1.07789	9.20572e-21	6.44006e-19	yes	up
ENSGALG00000010664	KIF26B	0.32253	-1.6325	9.21802e-21	6.44006e-19	yes	down
ENSGALG00000018700	PLPP7	4.09364	2.03338	1.00774e-20	7.01064e-19	yes	up
ENSGALG00000008821	NDUFA5	2.34156	1.22747	1.08e-20	7.48162e-19	yes	up
ENSGALG00000008367	MDK	0.389472	-1.36041	1.18098e-20	8.14679e-19	yes	down
ENSGALG00000020505	KCNJ11	3.64416	1.86559	1.8002e-20	1.23149e-18	yes	up
ENSGALG00000016444	ODC1	0.476501	-1.06945	1.91793e-20	1.30658e-18	yes	down
ENSGALG00000032974	ADAMTS2	3.67334	1.87709	2.47669e-20	1.67335e-18	yes	up
ENSGALG00000054746		5.71395	2.51449	2.79539e-20	1.88093e-18	yes	up
ENSGALG00000006273	MYLK2	8.7605	3.13101	2.81928e-20	1.88926e-18	yes	up
ENSGALG00000039468		2.24326	1.1656	3.39497e-20	2.26579e-18	yes	up
ENSGALG00000013634	LRRC2	67.8158	6.08355	3.74191e-20	2.48723e-18	yes	up
ENSGALG00000013651	RNF217	2.30852	1.20697	4.06265e-20	2.68471e-18	yes	up
ENSGALG00000015970	COL9A1	0.0213356	-5.5506	4.07171e-20	2.68471e-18	yes	down
ENSGALG00000012712	RBM24	2.22685	1.15501	4.40973e-20	2.89596e-18	yes	up
ENSGALG00000006412	VGLL1	0.0487363	-4.35886	4.56575e-20	2.98648e-18	yes	down
ENSGALG00000004028	MATN4	0.140129	-2.83517	5.78502e-20	3.76899e-18	yes	down
ENSGALG00000005903	NRIP3	0.0105803	-6.56248	6.28135e-20	4.07618e-18	yes	down
ENSGALG00000002015	SNCG	6.23372	2.64009	6.66373e-20	4.30335e-18	yes	up
ENSGALG00000010542	PAPSS1	0.477871	-1.06531	6.68384e-20	4.30335e-18	yes	down
ENSGALG00000019157	SMPX	5.86994	2.55334	7.29502e-20	4.66029e-18	yes	up
ENSGALG00000009048	ABLIM1	3.12369	1.64325	7.26784e-20	4.66029e-18	yes	up
ENSGALG00000011350	NEGR1	2.93943	1.55554	8.19912e-20	5.21756e-18	yes	up
ENSGALG00000038936	TMEM182	2.26462	1.17927	1.14799e-19	7.27712e-18	yes	up
ENSGALG00000006344	GSTT1	2.90574	1.53891	1.30333e-19	8.23002e-18	yes	up
ENSGALG00000033461		16.6397	4.05656	1.64042e-19	1.03189e-17	yes	up
ENSGALG00000008875	PLCB1	2.42594	1.27854	2.07881e-19	1.30267e-17	yes	up
ENSGALG00000040582	LMX1B	0.232297	-2.10596	2.12641e-19	1.32743e-17	yes	down
ENSGALG00000052873	MAPKBP1	2.17989	1.12425	2.17156e-19	1.35048e-17	yes	up
ENSGALG00000037332	IGFBP7	3.08506	1.6253	2.57627e-19	1.58417e-17	yes	up
ENSGALG00000032385	PFKFB4	8.57371	3.09992	3.04254e-19	1.86389e-17	yes	up
MSTRG.22806		4.79994	2.26302	3.43284e-19	2.09518e-17	yes	up
ENSGALG00000037443	CRAT	2.19614	1.13497	3.62758e-19	2.1977e-17	yes	up
ENSGALG00000041640	TWIST1	0.319361	-1.64674	3.62496e-19	2.1977e-17	yes	down
ENSGALG00000034860	BCHE	2.35945	1.23845	6.20312e-19	3.73051e-17	yes	up
ENSGALG00000035717	HSPG2	2.1598	1.1109	6.66156e-19	3.99158e-17	yes	up
ENSGALG00000033416	HIC2	0.421683	-1.24577	8.02511e-19	4.79114e-17	yes	down
ENSGALG00000015713	FAM53A	2.01634	1.01174	8.6708e-19	5.15787e-17	yes	up
ENSGALG00000037603	SESN2	3.02173	1.59538	9.13203e-19	5.41262e-17	yes	up
ENSGALG00000007038	ASTN2	0.24063	-2.05511	1.0563e-18	6.23823e-17	yes	down
ENSGALG00000012594	NTRK2	9.38693	3.23065	1.10433e-18	6.49852e-17	yes	up
ENSGALG00000014042	SSPN	2.77027	1.47002	1.15413e-18	6.76732e-17	yes	up
ENSGALG00000014749	EPHB6	0.415271	-1.26787	1.17299e-18	6.85346e-17	yes	down
ENSGALG00000011797	MTHFD1	0.462799	-1.11154	1.20012e-18	6.98708e-17	yes	down
ENSGALG00000004503		2.70141	1.43371	1.21326e-18	7.0386e-17	yes	up
ENSGALG00000050806		5.23165	2.38726	1.65362e-18	9.52602e-17	yes	up
ENSGALG00000010259	COL28A1	5.63516	2.49446	1.87025e-18	1.07363e-16	yes	up
ENSGALG00000001862	ST6GALNAC1	0.133363	-2.90657	2.10851e-18	1.20619e-16	yes	down
ENSGALG00000029694	SNTA1	2.1448	1.10084	2.69666e-18	1.53728e-16	yes	up
ENSGALG00000044064		2.08937	1.06307	2.75303e-18	1.56399e-16	yes	up
ENSGALG00000008604	TMEM255A	3.1	1.63227	2.77078e-18	1.56864e-16	yes	up
ENSGALG00000004980	KCNMA1	3.06334	1.6151	3.07738e-18	1.73624e-16	yes	up
ENSGALG00000002277	KLHL24	2.07429	1.05261	3.22134e-18	1.81123e-16	yes	up
ENSGALG00000002283	MAPKAPK3	2.49601	1.31962	3.31251e-18	1.85614e-16	yes	up
ENSGALG00000010448	LTBP1	0.446998	-1.16166	3.34306e-18	1.86688e-16	yes	down
ENSGALG00000019077		0.418492	-1.25673	3.38917e-18	1.88622e-16	yes	down
ENSGALG00000025937	FXYD6	2.52687	1.33735	3.44934e-18	1.91322e-16	yes	up
ENSGALG00000011618	ADSS1	2.57844	1.3665	3.80016e-18	2.10071e-16	yes	up
ENSGALG00000040212	FYCO1	2.10448	1.07347	4.06258e-18	2.23824e-16	yes	up
ENSGALG00000038629	EFNA2	0.263833	-1.9223	4.08782e-18	2.24461e-16	yes	down
ENSGALG00000050840	APCDD1	0.280445	-1.83421	4.13564e-18	2.2633e-16	yes	down
ENSGALG00000026081	RBM38	2.07892	1.05584	5.09537e-18	2.77006e-16	yes	up
ENSGALG00000035191	PRLHR2	0.158075	-2.66132	5.07905e-18	2.77006e-16	yes	down
ENSGALG00000030237	PITX1	0.319511	-1.64606	5.78651e-18	3.13541e-16	yes	down
ENSGALG00000010669	TDP1	0.421453	-1.24656	6.97652e-18	3.76778e-16	yes	down
ENSGALG00000015542	PLPPR1	0.171348	-2.545	7.3029e-18	3.93112e-16	yes	down
ENSGALG00000005365	NARFL	2.18445	1.12727	8.19361e-18	4.39617e-16	yes	up
ENSGALG00000012952	BASP1	0.486348	-1.03994	8.92982e-18	4.77556e-16	yes	down
ENSGALG00000005628	COL9A3	0.0800015	-3.64383	9.32291e-18	4.9696e-16	yes	down
ENSGALG00000016702		2.58173	1.36834	1.19775e-17	6.34346e-16	yes	up
ENSGALG00000034132	CACFD1	0.208432	-2.26235	1.30176e-17	6.87212e-16	yes	down
ENSGALG00000000107	TRIM7.1	3.09218	1.62862	1.62936e-17	8.54657e-16	yes	up
ENSGALG00000007565		2.05881	1.04181	1.85695e-17	9.70935e-16	yes	up
ENSGALG00000035016	ID2	0.491917	-1.02351	2.06244e-17	1.07496e-15	yes	down
MSTRG.6625		7.72069	2.94873	2.29484e-17	1.1923e-15	yes	up
ENSGALG00000039032	FJX1	0.267428	-1.90278	2.37672e-17	1.23094e-15	yes	down
ENSGALG00000011269	EPYC	0.233447	-2.09884	2.39504e-17	1.23653e-15	yes	down
ENSGALG00000016442	RRM2	0.478445	-1.06357	2.56173e-17	1.31845e-15	yes	down
ENSGALG00000034107	TRIM63	2.36119	1.23952	2.62499e-17	1.34678e-15	yes	up
ENSGALG00000003955		2.50576	1.32525	3.08478e-17	1.57775e-15	yes	up
ENSGALG00000005294	PPFIBP2	2.85121	1.51158	3.95859e-17	2.01214e-15	yes	up
ENSGALG00000004141	LBFABP	26.1064	4.70633	4.0659e-17	2.05431e-15	yes	up
ENSGALG00000004334	MYLK3	4.35334	2.12212	4.06657e-17	2.05431e-15	yes	up
ENSGALG00000005256	EPHA4	0.408552	-1.29141	4.44673e-17	2.23946e-15	yes	down
ENSGALG00000031996		2.62158	1.39044	5.05388e-17	2.53745e-15	yes	up
ENSGALG00000015425	LPL	2.11016	1.07735	5.87322e-17	2.9309e-15	yes	up
ENSGALG00000042275		0.300788	-1.73318	6.02036e-17	2.99522e-15	yes	down
ENSGALG00000016721	PLCXD1	3.3164	1.72962	6.29355e-17	3.12168e-15	yes	up
ENSGALG00000015895	HTR1B	0.172405	-2.53613	6.51789e-17	3.22321e-15	yes	down
ENSGALG00000000681	PAK1	0.21219	-2.23657	6.83689e-17	3.37082e-15	yes	down
ENSGALG00000005292	KLHL40	2.02653	1.01901	7.07835e-17	3.47941e-15	yes	up
ENSGALG00000011248	PLCL2	2.58727	1.37143	7.80402e-17	3.82467e-15	yes	up
ENSGALG00000000927	ANGPTL2	3.55124	1.82832	7.90781e-17	3.864e-15	yes	up
ENSGALG00000007357	BCL6	2.85127	1.51161	9.85051e-17	4.79898e-15	yes	up
ENSGALG00000045218	MYO18B	3.06947	1.61799	1.08608e-16	5.27554e-15	yes	up
ENSGALG00000041461	DNMT3B	0.397736	-1.33012	1.13207e-16	5.48267e-15	yes	down
ENSGALG00000012377	HNMT	2.83988	1.50583	1.13626e-16	5.48678e-15	yes	up
ENSGALG00000005467	HSD17B2	3.22486	1.68924	1.22443e-16	5.89521e-15	yes	up
ENSGALG00000003590		3.58708	1.84281	1.29301e-16	6.20721e-15	yes	up
ENSGALG00000006912	CPEB3	2.42839	1.28	1.40171e-16	6.7094e-15	yes	up
ENSGALG00000010881	ASB2	2.57313	1.36352	1.43872e-16	6.86656e-15	yes	up
ENSGALG00000002888	CASZ1	2.33042	1.22059	1.4811e-16	7.0483e-15	yes	up
ENSGALG00000028602	HMP19	0.154546	-2.69389	1.5285e-16	7.25286e-15	yes	down
ENSGALG00000029203	TNNT1	3.47487	1.79696	1.59554e-16	7.52794e-15	yes	up
ENSGALG00000005848	IL11RA	0.325168	-1.62074	1.59564e-16	7.52794e-15	yes	down
ENSGALG00000002082	AMPD1	2.90477	1.53843	1.84297e-16	8.66989e-15	yes	up
ENSGALG00000007356	MAP3K8	4.86874	2.28355	1.89938e-16	8.90971e-15	yes	up
ENSGALG00000030969	CLEC3B	2.18019	1.12445	2.01794e-16	9.43888e-15	yes	up
ENSGALG00000013112	RERGL	2.0027	1.00195	2.06172e-16	9.6163e-15	yes	up
ENSGALG00000015627	HAPLN1	0.0574087	-4.12259	2.124e-16	9.87872e-15	yes	down
ENSGALG00000006409	PODXL	2.31632	1.21184	2.14182e-16	9.93346e-15	yes	up
ENSGALG00000013627	SLC7A2	3.03711	1.6027	2.29757e-16	1.06187e-14	yes	up
ENSGALG00000000336	PPP1R12B	2.2266	1.15485	2.30251e-16	1.06187e-14	yes	up
ENSGALG00000005797	COL20A1	2.78158	1.47591	2.35498e-16	1.08303e-14	yes	up
ENSGALG00000009880	INPP4B	0.447924	-1.15867	2.42818e-16	1.11357e-14	yes	down
ENSGALG00000041918	CPA6	0.105676	-3.24228	2.44603e-16	1.11863e-14	yes	down
ENSGALG00000001006	TP73	0.232717	-2.10335	2.60595e-16	1.18846e-14	yes	down
ENSGALG00000042604	ARX	3.24863	1.69983	2.64895e-16	1.20472e-14	yes	up
ENSGALG00000005849	PPDPF	2.60302	1.38019	2.70563e-16	1.2271e-14	yes	up
ENSGALG00000029150	AK1	2.03734	1.02668	2.74831e-16	1.24302e-14	yes	up
ENSGALG00000015593	EPHA7	0.309629	-1.69139	2.77394e-16	1.25117e-14	yes	down
ENSGALG00000015084	IGSF11	3.01439	1.59187	2.97709e-16	1.33912e-14	yes	up
ENSGALG00000010992	SLC6A15	0.0751714	-3.73367	3.12273e-16	1.40079e-14	yes	down
ENSGALG00000012595	AGTPBP1	3.87085	1.95265	3.4433e-16	1.54039e-14	yes	up
ENSGALG00000009572	ADAMTS20	2.3193	1.21369	4.10254e-16	1.82042e-14	yes	up
ENSGALG00000016680	TFAP2B	0.0777464	-3.68508	4.12012e-16	1.82329e-14	yes	down
ENSGALG00000002132	KCNIP1	18.0977	4.17774	4.33231e-16	1.91204e-14	yes	up
ENSGALG00000005554	ADIPOQ	15.0396	3.91069	5.07559e-16	2.23407e-14	yes	up
ENSGALG00000003529	SYNC	2.32599	1.21785	5.27333e-16	2.31491e-14	yes	up
ENSGALG00000023546		0.459079	-1.12319	6.99169e-16	3.05291e-14	yes	down
ENSGALG00000026781	ALOX5AP	0.359142	-1.47737	7.17783e-16	3.12588e-14	yes	down
ENSGALG00000030580	RPS6KA5	2.01895	1.01361	7.44631e-16	3.22569e-14	yes	up
ENSGALG00000014128	A4GALT	2.20192	1.13876	7.73749e-16	3.343e-14	yes	up
ENSGALG00000004620	LAMC1	2.0401	1.02864	7.77938e-16	3.35228e-14	yes	up
ENSGALG00000052853		2.31633	1.21184	9.15029e-16	3.92244e-14	yes	up
ENSGALG00000006775	TGM2	2.47728	1.30876	9.54074e-16	4.07011e-14	yes	up
ENSGALG00000054944	GULP1	2.30878	1.20713	9.54436e-16	4.07011e-14	yes	up
ENSGALG00000016826		2.48431	1.31285	9.79471e-16	4.16605e-14	yes	up
ENSGALG00000016504	ITSN2	2.26922	1.18219	1.00347e-15	4.25711e-14	yes	up
ENSGALG00000035879	ITGA7	2.92777	1.5498	1.0131e-15	4.28687e-14	yes	up
ENSGALG00000010551	CDC42EP3	2.2364	1.16118	1.27189e-15	5.36811e-14	yes	up
ENSGALG00000005808	KREMEN1	0.454013	-1.13919	1.52151e-15	6.38878e-14	yes	down
ENSGALG00000017091	FLT1	2.4596	1.29842	1.70393e-15	7.13651e-14	yes	up
ENSGALG00000013993	VNN1	3.57014	1.83598	1.86889e-15	7.80748e-14	yes	up
ENSGALG00000011687		2.89003	1.53109	1.89355e-15	7.89043e-14	yes	up
ENSGALG00000041419		2.01623	1.01166	2.3367e-15	9.71237e-14	yes	up
ENSGALG00000007441	MAP6	0.19009	-2.39524	2.34534e-15	9.72367e-14	yes	down
ENSGALG00000035584	COL3A1	2.75882	1.46405	2.61641e-15	1.08202e-13	yes	up
ENSGALG00000030027	MCAM	2.50936	1.32732	2.65891e-15	1.09684e-13	yes	up
ENSGALG00000034458	S100A1	3.1731	1.66589	2.72363e-15	1.12071e-13	yes	up
ENSGALG00000014331	FKBP4	0.476024	-1.07089	2.89579e-15	1.18858e-13	yes	down
ENSGALG00000032687	PHLDA2	0.390772	-1.3556	3.00344e-15	1.22969e-13	yes	down
ENSGALG00000042744	RGS2	2.42372	1.27722	3.37799e-15	1.3796e-13	yes	up
ENSGALG00000021843	AUH	2.04395	1.03136	3.64704e-15	1.48211e-13	yes	up
ENSGALG00000013968	SGCB	2.52194	1.33454	4.24203e-15	1.71964e-13	yes	up
ENSGALG00000002714		0.423356	-1.24006	4.30013e-15	1.73891e-13	yes	down
ENSGALG00000001645	KCNT1	4.03426	2.0123	4.95179e-15	1.99261e-13	yes	up
ENSGALG00000030372	MPZ	26.3921	4.72204	5.52848e-15	2.21923e-13	yes	up
ENSGALG00000003802	OTUD7A	2.67129	1.41754	5.83401e-15	2.33617e-13	yes	up
ENSGALG00000000560		5.66823	2.5029	6.05203e-15	2.41757e-13	yes	up
ENSGALG00000017077	HSPH1	0.320691	-1.64074	6.383e-15	2.53744e-13	yes	down
ENSGALG00000014501	FGFBP2	0.00472652	-7.725	6.48905e-15	2.57336e-13	yes	down
ENSGALG00000028801	YPEL2	3.07492	1.62055	6.57245e-15	2.60015e-13	yes	up
ENSGALG00000003818	CYFIP2	2.46601	1.30218	6.66413e-15	2.63009e-13	yes	up
ENSGALG00000023517	AGPAT2	3.00707	1.58836	7.45984e-15	2.93707e-13	yes	up
ENSGALG00000014897		0.493119	-1.01999	9.41196e-15	3.68796e-13	yes	down
ENSGALG00000052497		2.76684	1.46824	9.53005e-15	3.72534e-13	yes	up
ENSGALG00000054223		2.35406	1.23515	9.71763e-15	3.78965e-13	yes	up
ENSGALG00000009562	PLEK2	0.0839787	-3.57383	1.04233e-14	4.0456e-13	yes	down
ENSGALG00000014843	TPD52L1	5.30783	2.40812	1.47341e-14	5.66523e-13	yes	up
ENSGALG00000012013	SLC25A17	0.486858	-1.03843	1.65522e-14	6.34938e-13	yes	down
ENSGALG00000003816	NT5C1A	4.96303	2.31122	1.86854e-14	7.13434e-13	yes	up
ENSGALG00000011005	KCNK1	0.407857	-1.29386	1.9149e-14	7.29439e-13	yes	down
ENSGALG00000010826	PRKAA2	3.04041	1.60426	1.93462e-14	7.35243e-13	yes	up
ENSGALG00000054982		2.8099	1.49052	1.96066e-14	7.43421e-13	yes	up
ENSGALG00000006379	SHH	0.0225234	-5.47243	2.06429e-14	7.8091e-13	yes	down
ENSGALG00000013155		2.68229	1.42346	2.08181e-14	7.83926e-13	yes	up
ENSGALG00000014857		2.49781	1.32066	2.08009e-14	7.83926e-13	yes	up
ENSGALG00000003496	TEX2	2.3055	1.20508	2.21169e-14	8.29031e-13	yes	up
ENSGALG00000013727	SYNJ2	2.08224	1.05814	2.86376e-14	1.06857e-12	yes	up
ENSGALG00000005550	ST6GAL1	2.61463	1.38661	2.9415e-14	1.09509e-12	yes	up
ENSGALG00000016859		13.2475	3.72765	3.03416e-14	1.12703e-12	yes	up
ENSGALG00000041459	DDIT4	3.02041	1.59474	3.19855e-14	1.18274e-12	yes	up
ENSGALG00000010936	MYF6	2.17444	1.12064	3.19637e-14	1.18274e-12	yes	up
ENSGALG00000006755	USP2	2.53876	1.34413	3.43029e-14	1.26275e-12	yes	up
ENSGALG00000016803	ST6GAL2	0.277867	-1.84753	3.5238e-14	1.29427e-12	yes	down
ENSGALG00000001793	MYL10	2.77439	1.47217	3.7324e-14	1.36782e-12	yes	up
ENSGALG00000017046	POSTN	2.35118	1.23338	3.86636e-14	1.41376e-12	yes	up
ENSGALG00000002427	SMIM5	2.04066	1.02904	4.01489e-14	1.46481e-12	yes	up
ENSGALG00000009945	CPM	2.75155	1.46024	5.08916e-14	1.84854e-12	yes	up
ENSGALG00000027069	TSC22D4	3.88923	1.95949	5.17913e-14	1.87293e-12	yes	up
ENSGALG00000006725	ACAN	0.0693521	-3.84992	5.46504e-14	1.96765e-12	yes	down
ENSGALG00000002637	RBP7	5.09001	2.34767	5.53513e-14	1.98853e-12	yes	up
ENSGALG00000009495	FGFR2	0.253719	-1.9787	5.68767e-14	2.03887e-12	yes	down
ENSGALG00000014645	MEF2C	2.11634	1.08157	5.82344e-14	2.08299e-12	yes	up
ENSGALG00000016990	LRCH1	2.03296	1.02358	6.09814e-14	2.17651e-12	yes	up
ENSGALG00000008603	ITPKA	0.438883	-1.18809	6.40232e-14	2.28011e-12	yes	down
ENSGALG00000002479	MAT1A	2.62784	1.39388	6.78262e-14	2.41032e-12	yes	up
ENSGALG00000047143		8.0103	3.00186	7.10752e-14	2.52033e-12	yes	up
ENSGALG00000015015	CYTL1	0.0252045	-5.31018	7.64279e-14	2.69848e-12	yes	down
ENSGALG00000010225		4.04026	2.01445	7.7497e-14	2.73036e-12	yes	up
ENSGALG00000019060	MMP27	0.304754	-1.71428	7.76922e-14	2.73137e-12	yes	down
ENSGALG00000015209	NFIL3	2.17738	1.12259	7.8527e-14	2.75482e-12	yes	up
ENSGALG00000033572	SORT1	2.14054	1.09798	8.12065e-14	2.83068e-12	yes	up
ENSGALG00000034502	SCD5	0.493213	-1.01972	8.43171e-14	2.93288e-12	yes	down
ENSGALG00000037744	CACNA1S	2.65568	1.40908	9.66225e-14	3.34673e-12	yes	up
ENSGALG00000014681	PCSK1	11.5531	3.53021	1.02234e-13	3.53365e-12	yes	up
ENSGALG00000012845	MYLK4	2.65013	1.40606	1.11096e-13	3.83189e-12	yes	up
ENSGALG00000035599	CD24	0.429016	-1.2209	1.12852e-13	3.8843e-12	yes	down
ENSGALG00000030209	CPZ	3.29203	1.71898	1.19544e-13	4.10602e-12	yes	up
ENSGALG00000028284	PTX3	0.31919	-1.64751	1.20624e-13	4.13445e-12	yes	down
ENSGALG00000010258	LTBP2	2.1883	1.12981	1.23476e-13	4.21051e-12	yes	up
ENSGALG00000046461	LRRC15	3.16735	1.66328	1.28613e-13	4.36274e-12	yes	up
ENSGALG00000031656	EYA4	2.3395	1.2262	1.31154e-13	4.43976e-12	yes	up
ENSGALG00000008741	PROKR1	9.50349	3.24846	1.42346e-13	4.80871e-12	yes	up
ENSGALG00000052240		2.40112	1.26371	1.44439e-13	4.8694e-12	yes	up
ENSGALG00000003362	ACSS2	2.13417	1.09368	1.4556e-13	4.89713e-12	yes	up
ENSGALG00000004345	OIT3	2.43432	1.28352	1.49812e-13	5.0299e-12	yes	up
ENSGALG00000010290	VEGFA	2.29065	1.19576	1.63147e-13	5.46643e-12	yes	up
ENSGALG00000005857	ALOX5	3.81139	1.93032	1.66827e-13	5.56699e-12	yes	up
ENSGALG00000039001	FILIP1	2.76187	1.46564	1.67435e-13	5.57595e-12	yes	up
ENSGALG00000025842	TPM2	2.3144	1.21064	1.71743e-13	5.70785e-12	yes	up
ENSGALG00000009601	NELL2	0.305749	-1.70958	1.8683e-13	6.18424e-12	yes	down
ENSGALG00000008945	NEXN	2.64428	1.40288	1.90484e-13	6.29224e-12	yes	up
ENSGALG00000046125	PECAM1	2.52691	1.33737	1.9086e-13	6.29224e-12	yes	up
ENSGALG00000052546	HIF3A	2.85024	1.51108	2.00607e-13	6.60034e-12	yes	up
ENSGALG00000007364	TOB1	2.24538	1.16696	2.01529e-13	6.61739e-12	yes	up
ENSGALG00000012612	FBP2	7.59771	2.92556	2.04334e-13	6.69611e-12	yes	up
ENSGALG00000010721	GLIS1	0.113806	-3.13535	2.11845e-13	6.92842e-12	yes	down
ENSGALG00000012801	LY86	3.7922	1.92303	2.24009e-13	7.29717e-12	yes	up
ENSGALG00000016500	FKBP1B	2.02244	1.0161	2.47522e-13	8.03126e-12	yes	up
ENSGALG00000005285	TBX4	0.380197	-1.39518	2.57344e-13	8.33348e-12	yes	down
ENSGALG00000033631	MYC	0.419675	-1.25266	2.69479e-13	8.70926e-12	yes	down
ENSGALG00000009596	TMEM117	3.94056	1.9784	2.90383e-13	9.36641e-12	yes	up
ENSGALG00000007349	RASL12	3.78989	1.92216	2.91455e-13	9.38256e-12	yes	up
ENSGALG00000008393	CREB3L1	2.06682	1.04742	3.03829e-13	9.72371e-12	yes	up
ENSGALG00000006997	BRINP1	0.292354	-1.77421	3.03724e-13	9.72371e-12	yes	down
ENSGALG00000009995	AKAP6	2.60139	1.37928	3.27709e-13	1.04472e-11	yes	up
ENSGALG00000013212		0.17942	-2.47859	3.63155e-13	1.15548e-11	yes	down
ENSGALG00000011220	SLC25A29	2.31632	1.21184	3.66858e-13	1.165e-11	yes	up
ENSGALG00000010703	DGLUCY	2.02955	1.02116	3.85897e-13	1.2231e-11	yes	up
ENSGALG00000009739	AMIGO2	0.132429	-2.91671	4.18447e-13	1.32117e-11	yes	down
ENSGALG00000009626	THBS1	0.248971	-2.00595	4.37796e-13	1.3796e-11	yes	down
ENSGALG00000033700	CA3A	60.2305	5.91242	4.41277e-13	1.38791e-11	yes	up
ENSGALG00000007646		2.18233	1.12587	5.41834e-13	1.69444e-11	yes	up
ENSGALG00000012802	F13A1	2.60561	1.38162	5.43046e-13	1.695e-11	yes	up
ENSGALG00000027887		0.321157	-1.63865	5.52405e-13	1.72095e-11	yes	down
ENSGALG00000006326	MIF	0.414105	-1.27193	5.56366e-13	1.73e-11	yes	down
ENSGALG00000017075	FRY	2.65582	1.40916	5.60393e-13	1.73923e-11	yes	up
ENSGALG00000045602		2.71262	1.43969	5.63936e-13	1.74692e-11	yes	up
ENSGALG00000008486	CACNA2D1	2.3573	1.23713	5.7305e-13	1.77182e-11	yes	up
ENSGALG00000026734	GABPB2	0.428709	-1.22193	5.74361e-13	1.77253e-11	yes	down
ENSGALG00000008890	ADGRL4	2.16449	1.11402	5.85501e-13	1.80352e-11	yes	up
ENSGALG00000005754		42.505	5.40956	5.91754e-13	1.81937e-11	yes	up
ENSGALG00000006802	LAMB2	2.32454	1.21695	6.03678e-13	1.85256e-11	yes	up
ENSGALG00000000151	ADAMTS19	2.46916	1.30402	6.10432e-13	1.86631e-11	yes	up
ENSGALG00000030673		0.401696	-1.31582	6.11618e-13	1.86646e-11	yes	down
ENSGALG00000031786	BLVRA	2.48129	1.31109	6.85744e-13	2.08492e-11	yes	up
ENSGALG00000012034	ADSL	2.29104	1.19601	6.99344e-13	2.12233e-11	yes	up
ENSGALG00000004386	SOX9	0.146629	-2.76976	7.52953e-13	2.27661e-11	yes	down
ENSGALG00000006221	KIF1A	0.321765	-1.63592	7.61195e-13	2.2973e-11	yes	down
ENSGALG00000004184	SPARC	2.60652	1.38213	7.65641e-13	2.30647e-11	yes	up
ENSGALG00000035761		2.96504	1.56805	8.46008e-13	2.53926e-11	yes	up
ENSGALG00000035237		2.30933	1.20747	9.44779e-13	2.83054e-11	yes	up
ENSGALG00000013039	BID	0.483381	-1.04877	1.05487e-12	3.14889e-11	yes	down
ENSGALG00000054059		4.45053	2.15398	1.16718e-12	3.47151e-11	yes	up
ENSGALG00000001946	RSPO1	0.145672	-2.77921	1.29111e-12	3.83318e-11	yes	down
ENSGALG00000009034	ALK	2.8508	1.51137	1.39195e-12	4.10287e-11	yes	up
ENSGALG00000003886	SGCD	2.17737	1.12259	1.40186e-12	4.12468e-11	yes	up
ENSGALG00000012658	TCP11X2	2.15241	1.10595	1.4075e-12	4.13387e-11	yes	up
ENSGALG00000026631	HOXA10	0.350685	-1.51175	1.45887e-12	4.27709e-11	yes	down
ENSGALG00000015721	SVEP1	2.1839	1.1269	1.72732e-12	5.02822e-11	yes	up
ENSGALG00000016164	ABCG1	2.55365	1.35256	1.79452e-12	5.20536e-11	yes	up
ENSGALG00000052250	HJV	4.21971	2.07715	2.01948e-12	5.84759e-11	yes	up
ENSGALG00000021128	FSCN1	0.400092	-1.32159	2.03063e-12	5.86953e-11	yes	down
ENSGALG00000001234	CETP	3.61542	1.85416	2.04012e-12	5.87626e-11	yes	up
ENSGALG00000002160	B2M	2.3927	1.25864	2.038e-12	5.87626e-11	yes	up
ENSGALG00000007796	BCAS1	5.74328	2.52188	2.04669e-12	5.88485e-11	yes	up
ENSGALG00000047063		6.2851	2.65194	2.40399e-12	6.87607e-11	yes	up
ENSGALG00000038355	GDF5	0.0274465	-5.18724	2.42993e-12	6.93819e-11	yes	down
ENSGALG00000053055		3.30813	1.72602	2.46782e-12	7.03414e-11	yes	up
ENSGALG00000039652		4.62302	2.20884	2.59082e-12	7.37194e-11	yes	up
ENSGALG00000041626	MEIS1	0.457977	-1.12665	2.79522e-12	7.92608e-11	yes	down
ENSGALG00000012382		2.64902	1.40546	2.80353e-12	7.93594e-11	yes	up
ENSGALG00000042446	ACSM5	12.2315	3.61253	2.96115e-12	8.33895e-11	yes	up
ENSGALG00000052302		2.70082	1.4334	3.09486e-12	8.70059e-11	yes	up
ENSGALG00000015682	UGCG	2.1675	1.11603	3.26125e-12	9.13708e-11	yes	up
ENSGALG00000009641	COL1A2	2.25555	1.17348	3.41081e-12	9.53982e-11	yes	up
ENSGALG00000039216	COL6A2	2.3437	1.22879	3.45322e-12	9.64201e-11	yes	up
ENSGALG00000039756	NKAIN2	0.279702	-1.83804	3.519e-12	9.80899e-11	yes	down
ENSGALG00000013999	FBXO40	3.41424	1.77156	3.70903e-12	1.03037e-10	yes	up
ENSGALG00000050406		4.47045	2.16042	3.78284e-12	1.0491e-10	yes	up
ENSGALG00000043764	KCNS2	0.118286	-3.07965	3.88868e-12	1.07663e-10	yes	down
ENSGALG00000035557	BARX1	0.0779655	-3.68102	3.9934e-12	1.10006e-10	yes	down
ENSGALG00000051022		3.34867	1.74359	4.0009e-12	1.10028e-10	yes	up
ENSGALG00000050931		0.312237	-1.67929	4.2691e-12	1.17207e-10	yes	down
ENSGALG00000009415	SMOC1	0.430224	-1.21684	4.5212e-12	1.23922e-10	yes	down
ENSGALG00000040432	PAPPA2	0.137974	-2.85753	4.54936e-12	1.24486e-10	yes	down
ENSGALG00000027415	GRIN2C	4.96543	2.31192	4.76797e-12	1.30034e-10	yes	up
ENSGALG00000007361	SST	0.00446375	-7.80753	5.76218e-12	1.56628e-10	yes	down
ENSGALG00000006562	MCF2	2.44557	1.29017	6.05838e-12	1.64136e-10	yes	up
ENSGALG00000008148	MYBPC3	0.326799	-1.61352	6.83245e-12	1.84196e-10	yes	down
ENSGALG00000049181	CHST14	0.466544	-1.09991	7.51221e-12	2.01528e-10	yes	down
ENSGALG00000034337	RHPN1	0.42744	-1.22621	7.57087e-12	2.02771e-10	yes	down
ENSGALG00000002371	RUSC2	2.2454	1.16697	7.82621e-12	2.09268e-10	yes	up
ENSGALG00000009645	ESRRG	2.39671	1.26106	8.08495e-12	2.15485e-10	yes	up
ENSGALG00000007383	HSPB8	2.01289	1.00927	9.96743e-12	2.63944e-10	yes	up
ENSGALG00000045092	CCDC112	3.04053	1.60432	1.04453e-11	2.76153e-10	yes	up
ENSGALG00000004274	TWIST2	0.301131	-1.73154	1.088e-11	2.87183e-10	yes	down
ENSGALG00000029145	DCUN1D2	2.15295	1.10632	1.13737e-11	2.99732e-10	yes	up
ENSGALG00000006588		0.300352	-1.73528	1.16105e-11	3.05482e-10	yes	down
ENSGALG00000002431		3.25546	1.70286	1.17266e-11	3.08044e-10	yes	up
ENSGALG00000003777	NELL1	0.220869	-2.17873	1.18731e-11	3.11393e-10	yes	down
ENSGALG00000007248		2.30228	1.20306	1.24769e-11	3.25669e-10	yes	up
ENSGALG00000023881	PLXDC1	2.10716	1.0753	1.2853e-11	3.34953e-10	yes	up
ENSGALG00000028236	PRRX2	0.357074	-1.48571	1.34779e-11	3.50126e-10	yes	down
ENSGALG00000008536		2.64018	1.40064	1.43059e-11	3.7105e-10	yes	up
ENSGALG00000023936		0.252156	-1.98761	1.47166e-11	3.78943e-10	yes	down
ENSGALG00000001449	STRA6	0.194076	-2.36531	1.46934e-11	3.78943e-10	yes	down
ENSGALG00000000112	PLP1	4.00799	2.00288	1.62987e-11	4.18114e-10	yes	up
ENSGALG00000043283	LGI2	0.496448	-1.01028	1.67571e-11	4.28534e-10	yes	down
ENSGALG00000001727	LZTS1	2.50163	1.32287	1.68074e-11	4.29151e-10	yes	up
ENSGALG00000015624	VCAN	0.449624	-1.15321	1.79112e-11	4.56623e-10	yes	down
ENSGALG00000004400		2.0169	1.01214	1.83599e-11	4.65894e-10	yes	up
ENSGALG00000003473	SFRP1	0.423568	-1.23933	2.1755e-11	5.46974e-10	yes	down
ENSGALG00000011419	DUSP4	0.33873	-1.56179	2.44464e-11	6.13701e-10	yes	down
ENSGALG00000026736	OGN	2.25653	1.17411	2.53211e-11	6.33722e-10	yes	up
ENSGALG00000011254	SATB1	0.361289	-1.46878	2.71811e-11	6.79238e-10	yes	down
ENSGALG00000010747	FBLN5	2.85054	1.51124	2.77226e-11	6.91717e-10	yes	up
ENSGALG00000014995	PGM5	2.06882	1.04881	2.81518e-11	7.0136e-10	yes	up
ENSGALG00000027658	TESK1	2.43042	1.28121	2.84428e-11	7.07535e-10	yes	up
ENSGALG00000050240	TBX21	7.71244	2.94719	2.87915e-11	7.15126e-10	yes	up
ENSGALG00000036133	KLF15	2.05435	1.03868	3.47879e-11	8.57705e-10	yes	up
ENSGALG00000007080		0.306254	-1.7072	3.4793e-11	8.57705e-10	yes	down
ENSGALG00000010226		0.40424	-1.30671	3.64379e-11	8.95566e-10	yes	down
ENSGALG00000002546	COL5A1	2.11964	1.08382	3.67891e-11	9.02845e-10	yes	up
ENSGALG00000054680		0.0846581	-3.56221	3.83592e-11	9.37174e-10	yes	down
ENSGALG00000003114	NOG	0.139622	-2.84041	4.29812e-11	1.04698e-09	yes	down
ENSGALG00000007335	KBTBD13	20.8875	4.38457	4.52297e-11	1.09526e-09	yes	up
ENSGALG00000012216	BMPR1B	2.23146	1.15799	4.79982e-11	1.15887e-09	yes	up
ENSGALG00000011447	GADL1	4.07257	2.02594	4.85275e-11	1.16993e-09	yes	up
ENSGALG00000011099	FAP	2.06961	1.04936	4.97445e-11	1.19576e-09	yes	up
ENSGALG00000002597	MSS51	10.0187	3.32463	5.07956e-11	1.21924e-09	yes	up
ENSGALG00000004044	CSRP3	10.1419	3.34225	5.20475e-11	1.24747e-09	yes	up
ENSGALG00000006260	KLHL30	2.33534	1.22363	5.55538e-11	1.32957e-09	yes	up
ENSGALG00000032647	CLASP2	2.09712	1.06841	5.72439e-11	1.36802e-09	yes	up
ENSGALG00000015019		2.08695	1.0614	5.91777e-11	1.41013e-09	yes	up
ENSGALG00000030064		2.11589	1.08126	6.10713e-11	1.45104e-09	yes	up
ENSGALG00000028949	CORO6	2.64493	1.40323	6.16645e-11	1.46302e-09	yes	up
ENSGALG00000040493	PTN	0.391487	-1.35296	6.21883e-11	1.47332e-09	yes	down
ENSGALG00000033591		0.107635	-3.21577	6.43057e-11	1.51909e-09	yes	down
ENSGALG00000023580	CLDN19	6.56661	2.71515	6.9154e-11	1.62894e-09	yes	up
ENSGALG00000034397		4.43025	2.14739	7.02343e-11	1.65202e-09	yes	up
ENSGALG00000040241	NTRK3	2.22253	1.1522	7.09372e-11	1.66616e-09	yes	up
ENSGALG00000005747		4.33981	2.11763	7.21284e-11	1.69172e-09	yes	up
ENSGALG00000032219	FUS	0.499729	-1.00078	7.63842e-11	1.78898e-09	yes	down
ENSGALG00000014943	FAM169A	0.2637	-1.92303	8.27814e-11	1.93329e-09	yes	down
ENSGALG00000009280	NPY2R	0.378072	-1.40327	8.36207e-11	1.95012e-09	yes	down
ENSGALG00000033295	CAV2	2.24587	1.16727	8.43904e-11	1.9625e-09	yes	up
ENSGALG00000027184	OLFML1	2.62571	1.39271	8.5559e-11	1.98686e-09	yes	up
ENSGALG00000005662	AMPD3	2.33428	1.22298	8.80984e-11	2.04006e-09	yes	up
ENSGALG00000009458		0.408186	-1.2927	9.57e-11	2.20675e-09	yes	down
ENSGALG00000026590	KLF13	3.62497	1.85797	9.67113e-11	2.22694e-09	yes	up
ENSGALG00000014743	RNF180	2.78278	1.47653	9.70026e-11	2.23052e-09	yes	up
ENSGALG00000011360	PRKAG3	17.5872	4.13645	1.00343e-10	2.30087e-09	yes	up
ENSGALG00000038433	SPON2	3.11873	1.64096	1.03784e-10	2.37647e-09	yes	up
ENSGALG00000043435	CARNS1	15.8133	3.98307	1.0605e-10	2.42498e-09	yes	up
ENSGALG00000034456	PRELP	2.60248	1.37989	1.10905e-10	2.52193e-09	yes	up
ENSGALG00000016584	EGFL6	0.420841	-1.24865	1.1369e-10	2.58168e-09	yes	down
ENSGALG00000009450	DUSP10	2.02587	1.01854	1.14585e-10	2.59842e-09	yes	up
ENSGALG00000029509	NECAB1	2.10637	1.07476	1.17683e-10	2.66498e-09	yes	up
ENSGALG00000017347	HBBR	0.0631615	-3.98481	1.25402e-10	2.82034e-09	yes	down
ENSGALG00000013606	FGL1	3.06894	1.61774	1.26218e-10	2.8348e-09	yes	up
ENSGALG00000008836	ATP6AP1	2.03886	1.02776	1.5144e-10	3.37819e-09	yes	up
ENSGALG00000050072	EMID1	0.286236	-1.80472	1.52343e-10	3.39372e-09	yes	down
ENSGALG00000031700	TRPS1	0.462807	-1.11152	1.58141e-10	3.51333e-09	yes	down
ENSGALG00000023772	HSPB7	6.88278	2.78299	1.61416e-10	3.57643e-09	yes	up
ENSGALG00000003227	RAB11FIP4	0.446323	-1.16384	1.61709e-10	3.57808e-09	yes	down
ENSGALG00000033405	DBN1	0.407188	-1.29623	1.85302e-10	4.06723e-09	yes	down
ENSGALG00000005957		3.81291	1.93089	1.92638e-10	4.21697e-09	yes	up
ENSGALG00000016259	DYNLT3	2.11881	1.08325	1.92417e-10	4.21697e-09	yes	up
ENSGALG00000007917	LAMB4	0.403395	-1.30974	2.00268e-10	4.37816e-09	yes	down
ENSGALG00000034168	WNT5A	0.487877	-1.03541	2.03785e-10	4.44913e-09	yes	down
ENSGALG00000005974	COL6A1	2.48656	1.31415	2.12421e-10	4.62536e-09	yes	up
ENSGALG00000011572	ASPG	0.400756	-1.3192	2.14659e-10	4.66792e-09	yes	down
ENSGALG00000030879	AR	2.86697	1.51953	2.18262e-10	4.73997e-09	yes	up
ENSGALG00000015833	NT5E	2.14466	1.10075	2.23765e-10	4.85306e-09	yes	up
ENSGALG00000011970	CHADL	0.0645129	-3.95427	2.26973e-10	4.90967e-09	yes	down
ENSGALG00000042199	SLC12A5	5.82535	2.54234	2.29971e-10	4.96797e-09	yes	up
ENSGALG00000005043		4.99602	2.32078	2.33326e-10	5.03383e-09	yes	up
ENSGALG00000001621	CLDN5	2.03091	1.02213	2.43151e-10	5.22519e-09	yes	up
ENSGALG00000031341		3.06922	1.61787	2.56698e-10	5.48759e-09	yes	up
ENSGALG00000005147	AMY1A	2.17947	1.12398	2.57689e-10	5.50161e-09	yes	up
ENSGALG00000046550		2.31513	1.21109	2.61984e-10	5.58603e-09	yes	up
ENSGALG00000029416	TRPC6	2.87101	1.52156	2.88099e-10	6.08753e-09	yes	up
ENSGALG00000013085	PTPRO	0.164799	-2.60122	2.92036e-10	6.16278e-09	yes	down
ENSGALG00000007526		0.388741	-1.36312	3.21424e-10	6.77426e-09	yes	down
ENSGALG00000001709	MUSTN1	2.48312	1.31215	3.62427e-10	7.51305e-09	yes	up
ENSGALG00000002555	RET	0.356032	-1.48992	3.86057e-10	7.94271e-09	yes	down
ENSGALG00000038364	CCN3	0.260092	-1.94291	4.01183e-10	8.24357e-09	yes	down
ENSGALG00000051456		2.53899	1.34425	4.06622e-10	8.33448e-09	yes	up
ENSGALG00000001319	CAMK1G	0.137282	-2.86479	4.34174e-10	8.82211e-09	yes	down
ENSGALG00000034213	TNFRSF1B	2.19673	1.13536	4.52551e-10	9.18416e-09	yes	up
ENSGALG00000009638	ANO6	2.19209	1.13231	4.93616e-10	9.99283e-09	yes	up
ENSGALG00000006982	EEF2K	2.03265	1.02336	5.22848e-10	1.05456e-08	yes	up
ENSGALG00000041969	MTSS1	2.03707	1.0265	6.08964e-10	1.2163e-08	yes	up
ENSGALG00000040444	SEMA3C	2.13746	1.0959	6.24417e-10	1.24565e-08	yes	up
ENSGALG00000011902	TAGLN	2.18393	1.12692	6.41387e-10	1.2764e-08	yes	up
ENSGALG00000004103	FAM81A	10.9847	3.45743	6.63054e-10	1.31315e-08	yes	up
ENSGALG00000017274	CD9	4.3224	2.11183	7.04322e-10	1.38652e-08	yes	up
ENSGALG00000007226	OSTN	0.110408	-3.17908	7.3094e-10	1.43547e-08	yes	down
ENSGALG00000007906	CHRNG	2.51769	1.3321	7.43666e-10	1.45698e-08	yes	up
ENSGALG00000010692	LRP8	0.357471	-1.4841	7.48212e-10	1.4624e-08	yes	down
ENSGALG00000009274	HOXD12	0.117667	-3.08722	9.2366e-10	1.78618e-08	yes	down
ENSGALG00000001021	MYOCD	3.08084	1.62333	9.25047e-10	1.78676e-08	yes	up
ENSGALG00000037869		2.43186	1.28206	9.79867e-10	1.87968e-08	yes	up
ENSGALG00000042679	RETREG1	3.49704	1.80614	9.95578e-10	1.90728e-08	yes	up
ENSGALG00000004387	CCPG1	2.04628	1.033	1.00599e-09	1.92499e-08	yes	up
ENSGALG00000006805	PLSCR1	2.87705	1.52459	1.02466e-09	1.95814e-08	yes	up
ENSGALG00000012020	KIAA1549L	0.368028	-1.44211	1.02575e-09	1.95814e-08	yes	down
ENSGALG00000009704	CHST15	0.487155	-1.03755	1.03917e-09	1.97467e-08	yes	down
ENSGALG00000002563	TPM4	0.444262	-1.17052	1.08791e-09	2.06012e-08	yes	down
ENSGALG00000031666	CCDC91	2.16843	1.11665	1.08939e-09	2.06056e-08	yes	up
ENSGALG00000054974		5.89192	2.55874	1.21506e-09	2.27726e-08	yes	up
ENSGALG00000016820	GAS6	2.26334	1.17846	1.29678e-09	2.41389e-08	yes	up
ENSGALG00000011008	MAP3K21	0.451804	-1.14623	1.30666e-09	2.42677e-08	yes	down
ENSGALG00000035244		0.497049	-1.00854	1.33048e-09	2.46823e-08	yes	down
ENSGALG00000010749	TCEANC2	0.491287	-1.02536	1.33616e-09	2.47596e-08	yes	down
ENSGALG00000039219	ADAMTS14	0.455527	-1.13439	1.39799e-09	2.5847e-08	yes	down
ENSGALG00000038512	AGTR1	3.47397	1.79659	1.42425e-09	2.62735e-08	yes	up
ENSGALG00000015568	SH3TC1	2.37942	1.25061	1.4955e-09	2.75259e-08	yes	up
ENSGALG00000005814		2.89176	1.53195	1.54291e-09	2.83349e-08	yes	up
ENSGALG00000000399	DUSP28	2.60488	1.38122	1.62208e-09	2.97224e-08	yes	up
ENSGALG00000012211	PDLIM5	2.07532	1.05333	1.83893e-09	3.35089e-08	yes	up
ENSGALG00000016054	KCNJ6	8.353	3.0623	1.8588e-09	3.3808e-08	yes	up
ENSGALG00000016448	KCNF1	3.12828	1.64537	1.85946e-09	3.3808e-08	yes	up
ENSGALG00000014221	YIPF7	13.8935	3.79634	1.8638e-09	3.38494e-08	yes	up
ENSGALG00000041744	OTOS	4.17687	2.06242	1.92475e-09	3.48407e-08	yes	up
ENSGALG00000007748	SLC16A2	0.457203	-1.12909	2.12111e-09	3.81429e-08	yes	down
ENSGALG00000023338	CBX2	0.452044	-1.14547	2.20971e-09	3.95196e-08	yes	down
ENSGALG00000004740	TMOD2	0.483407	-1.04869	2.23823e-09	3.99862e-08	yes	down
ENSGALG00000026896		2.33438	1.22304	2.44892e-09	4.35605e-08	yes	up
MSTRG.19541		2.18985	1.13083	2.52807e-09	4.49197e-08	yes	up
ENSGALG00000045636		6.94333	2.79563	2.64362e-09	4.67704e-08	yes	up
ENSGALG00000052014	PCK2	0.412844	-1.27633	2.66157e-09	4.70372e-08	yes	down
ENSGALG00000054655		2.66608	1.41472	2.68292e-09	4.73636e-08	yes	up
ENSGALG00000035636	PHYH	2.07157	1.05073	2.68766e-09	4.73964e-08	yes	up
ENSGALG00000041808	ANO1	4.28701	2.09997	2.70322e-09	4.76197e-08	yes	up
ENSGALG00000028871	SLC38A3	5.2847	2.40182	2.78564e-09	4.89846e-08	yes	up
ENSGALG00000007594	ASB12	2.13235	1.09244	2.87365e-09	5.04594e-08	yes	up
ENSGALG00000008814	ASB15	6.32685	2.66149	2.91322e-09	5.10451e-08	yes	up
ENSGALG00000045846	PDK2	2.40766	1.26763	2.92931e-09	5.12723e-08	yes	up
ENSGALG00000030032	SLC4A10	0.204592	-2.28918	2.94635e-09	5.15157e-08	yes	down
ENSGALG00000000902	KDF1	0.225613	-2.14808	3.02657e-09	5.28057e-08	yes	down
ENSGALG00000003594	ANK1	2.1113	1.07813	3.10657e-09	5.41439e-08	yes	up
ENSGALG00000051765		2.14474	1.1008	3.13619e-09	5.46023e-08	yes	up
ENSGALG00000014984	F2RL1	0.31079	-1.68599	3.31505e-09	5.75716e-08	yes	down
ENSGALG00000016592	PRPS2	2.13017	1.09097	3.32195e-09	5.75921e-08	yes	up
ENSGALG00000002800	GRK7	2.44353	1.28896	3.34869e-09	5.79945e-08	yes	up
ENSGALG00000047761		2.42254	1.27652	3.44314e-09	5.95048e-08	yes	up
ENSGALG00000007668	BMP7	0.47865	-1.06296	3.45662e-09	5.96749e-08	yes	down
ENSGALG00000027629	GNG2	0.4731	-1.07978	3.50232e-09	6.04003e-08	yes	down
ENSGALG00000019756	MLANA	0.0371007	-4.75241	3.54609e-09	6.10269e-08	yes	down
ENSGALG00000000317	NEFM	0.133465	-2.90546	3.60675e-09	6.1941e-08	yes	down
ENSGALG00000042607	RSPO3	3.29351	1.71963	3.75765e-09	6.43977e-08	yes	up
ENSGALG00000005123	WNT7A	0.0669433	-3.90092	3.80879e-09	6.52061e-08	yes	down
ENSGALG00000006190	FHL1	5.9075	2.56255	3.91983e-09	6.68314e-08	yes	up
ENSGALG00000016227	GPR34	3.08975	1.62749	4.1863e-09	7.11581e-08	yes	up
ENSGALG00000041014		2.38247	1.25246	4.34416e-09	7.33015e-08	yes	up
ENSGALG00000038225	SEMA3E	0.239412	-2.06243	4.48081e-09	7.51477e-08	yes	down
ENSGALG00000006958		0.489748	-1.02989	4.52874e-09	7.58703e-08	yes	down
ENSGALG00000014913	ROS1	5.73651	2.52017	5.04537e-09	8.4011e-08	yes	up
ENSGALG00000048409	TXNIP	2.74798	1.45837	6.07149e-09	1.00082e-07	yes	up
ENSGALG00000030781	CA2	8.83277	3.14287	6.16288e-09	1.01477e-07	yes	up
ENSGALG00000029301	BMP2	0.31477	-1.66763	6.17741e-09	1.01522e-07	yes	down
ENSGALG00000013293	GLDN	8.79188	3.13617	6.21724e-09	1.02075e-07	yes	up
ENSGALG00000040182		2.17373	1.12017	6.35413e-09	1.04114e-07	yes	up
ENSGALG00000006064	TEKT1	2.92279	1.54735	6.49536e-09	1.06322e-07	yes	up
ENSGALG00000055021	GREM2	0.246207	-2.02206	6.56673e-09	1.07383e-07	yes	down
ENSGALG00000035202	AP3B2	0.368807	-1.43906	6.64351e-09	1.0853e-07	yes	down
ENSGALG00000032453	FABP9	25.5879	4.67739	6.86927e-09	1.11996e-07	yes	up
ENSGALG00000019175		7.29215	2.86634	6.86745e-09	1.11996e-07	yes	up
ENSGALG00000054650		5.23289	2.38761	6.93069e-09	1.12651e-07	yes	up
ENSGALG00000009875	HMGA2	0.458984	-1.12349	6.93692e-09	1.12651e-07	yes	down
ENSGALG00000026716	CELF5	0.393515	-1.34551	6.9666e-09	1.13021e-07	yes	down
ENSGALG00000001918	DNAJB5	3.45728	1.78964	7.57221e-09	1.22483e-07	yes	up
ENSGALG00000048656		3.05272	1.61009	7.69055e-09	1.24153e-07	yes	up
ENSGALG00000040264	C9H2ORF82	0.0101249	-6.62595	7.88056e-09	1.26598e-07	yes	down
ENSGALG00000013775	CDH19	2.8616	1.51682	8.06165e-09	1.29002e-07	yes	up
ENSGALG00000015573	FHL5	2.05535	1.03938	8.55456e-09	1.36094e-07	yes	up
ENSGALG00000003250	ITPA	0.479847	-1.05935	8.79841e-09	1.39567e-07	yes	down
ENSGALG00000031615	FAIM2	0.26428	-1.91986	8.98875e-09	1.42175e-07	yes	down
ENSGALG00000030800	IL31RA	2.26491	1.17945	9.06484e-09	1.43175e-07	yes	up
ENSGALG00000001101	MBD3	0.47557	-1.07227	9.3145e-09	1.46621e-07	yes	down
ENSGALG00000012710	NCS1	0.434788	-1.20161	1.0234e-08	1.60787e-07	yes	down
ENSGALG00000016870	TMTC4	0.483922	-1.04715	1.0573e-08	1.65637e-07	yes	down
ENSGALG00000046564	ASB18	5.68333	2.50674	1.08806e-08	1.70131e-07	yes	up
ENSGALG00000052162	PPM1L	2.26506	1.17955	1.13532e-08	1.7706e-07	yes	up
ENSGALG00000000699	WWP2	0.476809	-1.06852	1.17122e-08	1.81921e-07	yes	down
ENSGALG00000040256	RIMS2	0.305961	-1.70858	1.17463e-08	1.82279e-07	yes	down
ENSGALG00000047483	C1QTNF6	2.1709	1.11829	1.18671e-08	1.83979e-07	yes	up
ENSGALG00000011347	IHH	0.101604	-3.29897	1.20972e-08	1.87194e-07	yes	down
ENSGALG00000047578	SELENOP1	3.32325	1.73259	1.2281e-08	1.89858e-07	yes	up
ENSGALG00000015442	FSD1L	2.53286	1.34077	1.27162e-08	1.95788e-07	yes	up
ENSGALG00000045052	MAB21L1	0.396806	-1.33349	1.27242e-08	1.95788e-07	yes	down
ENSGALG00000053867		2.11419	1.08011	1.29562e-08	1.99172e-07	yes	up
ENSGALG00000052391		0.189219	-2.40187	1.30011e-08	1.99675e-07	yes	down
ENSGALG00000053509	DDX11	0.418489	-1.25674	1.3186e-08	2.02326e-07	yes	down
ENSGALG00000007048	SYNM	2.17212	1.1191	1.34101e-08	2.04997e-07	yes	up
ENSGALG00000033034		2.15371	1.10683	1.38064e-08	2.10663e-07	yes	up
ENSGALG00000006677	P4HA2	2.2925	1.19692	1.41423e-08	2.15189e-07	yes	up
ENSGALG00000031284	PTPRM	2.03023	1.02164	1.42862e-08	2.17177e-07	yes	up
ENSGALG00000034868	KRT7	0.0613289	-4.02729	1.62145e-08	2.44903e-07	yes	down
ENSGALG00000010769	HPGD	3.61403	1.85361	1.6576e-08	2.49445e-07	yes	up
ENSGALG00000049218	DYX1C1	2.4695	1.30422	1.69214e-08	2.54409e-07	yes	up
ENSGALG00000002675	SCUBE3	0.13595	-2.87885	1.75259e-08	2.62777e-07	yes	down
ENSGALG00000016459	LRATD1	0.382976	-1.38468	1.85239e-08	2.77234e-07	yes	down
ENSGALG00000000394	SLC6A17	0.0324682	-4.94483	1.85492e-08	2.77359e-07	yes	down
ENSGALG00000017715	TINAGL1	2.18881	1.13015	1.86485e-08	2.78591e-07	yes	up
ENSGALG00000006637		2.77458	1.47227	1.87018e-08	2.7888e-07	yes	up
ENSGALG00000011734	CCR8L	2.74665	1.45767	1.87411e-08	2.79212e-07	yes	up
ENSGALG00000031763	EDARADD	0.427879	-1.22472	1.89533e-08	2.82118e-07	yes	down
ENSGALG00000005909	GATA2	3.48728	1.8021	2.08977e-08	3.09376e-07	yes	up
ENSGALG00000039376	DPT	2.3197	1.21394	2.10856e-08	3.11876e-07	yes	up
ENSGALG00000019509	CCDC102B	3.48932	1.80294	2.28069e-08	3.36126e-07	yes	up
ENSGALG00000010825	AGR2	0.00699539	-7.15938	2.40628e-08	3.53682e-07	yes	down
ENSGALG00000015166	GCNT1	0.375664	-1.41248	2.42941e-08	3.56762e-07	yes	down
ENSGALG00000004793		0.472184	-1.08258	2.44376e-08	3.5855e-07	yes	down
ENSGALG00000026146	CRLF1	0.4603	-1.11935	2.58267e-08	3.77916e-07	yes	down
ENSGALG00000013616	OPRM1	0.0639173	-3.96765	2.59466e-08	3.78996e-07	yes	down
ENSGALG00000031862	BCL11B	0.0905422	-3.46527	2.61704e-08	3.81248e-07	yes	down
ENSGALG00000033428	CA13	2.36061	1.23916	2.68344e-08	3.90228e-07	yes	up
ENSGALG00000041555	COL1A1	4.27999	2.09761	2.73608e-08	3.9753e-07	yes	up
ENSGALG00000010379	SNCA	6.19727	2.63163	2.78067e-08	4.03652e-07	yes	up
ENSGALG00000002667	OLFML2B	2.03664	1.02619	2.90121e-08	4.20778e-07	yes	up
ENSGALG00000015701		0.222202	-2.17006	3.02096e-08	4.36436e-07	yes	down
ENSGALG00000050210		259.012	8.01688	3.1256e-08	4.49035e-07	yes	up
ENSGALG00000006836	SNX21	2.00539	1.00388	3.17524e-08	4.54896e-07	yes	up
ENSGALG00000030886	PTGDS	3.41929	1.7737	3.19023e-08	4.56645e-07	yes	up
ENSGALG00000008188	TRIM36	2.60946	1.38375	3.24084e-08	4.63082e-07	yes	up
ENSGALG00000003842	GHRH	0.0236765	-5.4004	3.28088e-08	4.67988e-07	yes	down
ENSGALG00000013072	AKR1B10	0.413543	-1.27389	3.29339e-08	4.69365e-07	yes	down
ENSGALG00000038266	CTXN2	0.0222294	-5.49139	3.3797e-08	4.81248e-07	yes	down
ENSGALG00000017272	VWF	2.09213	1.06497	3.4317e-08	4.87806e-07	yes	up
ENSGALG00000012018	UGT8	5.73134	2.51887	3.45052e-08	4.88789e-07	yes	up
ENSGALG00000032184	CSPG5	0.30728	-1.70237	3.5006e-08	4.9503e-07	yes	down
ENSGALG00000011962	NDNF	0.377404	-1.40582	3.60019e-08	5.078e-07	yes	down
ENSGALG00000014225	KCTD8	0.14054	-2.83095	3.75395e-08	5.27222e-07	yes	down
ENSGALG00000036255	WNT7B	0.15315	-2.70699	3.91364e-08	5.48243e-07	yes	down
ENSGALG00000016415	MAP7D2	0.20306	-2.30002	3.93856e-08	5.51221e-07	yes	down
ENSGALG00000015372	ATP5I	2.17138	1.11861	4.082e-08	5.70368e-07	yes	up
ENSGALG00000048227		10.2589	3.35881	4.24616e-08	5.91293e-07	yes	up
ENSGALG00000050148	HS3ST6	0.153473	-2.70395	4.37413e-08	6.07054e-07	yes	down
ENSGALG00000007409	SCN4B	2.27122	1.18347	4.4098e-08	6.11487e-07	yes	up
ENSGALG00000051458		4.22374	2.07852	4.45308e-08	6.16584e-07	yes	up
ENSGALG00000006123		0.444103	-1.17103	4.58394e-08	6.33494e-07	yes	down
ENSGALG00000015768	ANKRD6	0.463412	-1.10963	4.68041e-08	6.44115e-07	yes	down
ENSGALG00000031679	POLE4	0.456271	-1.13204	4.91502e-08	6.74706e-07	yes	down
ENSGALG00000034756		2.77074	1.47027	5.63267e-08	7.70643e-07	yes	up
ENSGALG00000004960	FBN1	2.23392	1.15958	5.64298e-08	7.7141e-07	yes	up
ENSGALG00000040360	DUSP1	2.0825	1.05832	5.71769e-08	7.80974e-07	yes	up
ENSGALG00000014477	CD4	0.23871	-2.06667	5.81283e-08	7.92649e-07	yes	down
ENSGALG00000005077	F8	5.25617	2.39401	6.05876e-08	8.21936e-07	yes	up
ENSGALG00000014678	ELL2	2.12439	1.08705	6.12956e-08	8.30322e-07	yes	up
ENSGALG00000037611		0.402967	-1.31127	6.19765e-08	8.37473e-07	yes	down
ENSGALG00000011153	LY75	2.09275	1.0654	6.29884e-08	8.49051e-07	yes	up
ENSGALG00000021572	SSH2	2.1058	1.07437	6.30985e-08	8.49837e-07	yes	up
ENSGALG00000049461	BG8	4.33127	2.11479	6.31614e-08	8.49987e-07	yes	up
ENSGALG00000051443	C1orf216	0.314291	-1.66983	6.59052e-08	8.8546e-07	yes	down
ENSGALG00000031122	NTNG1	0.498938	-1.00307	6.78736e-08	9.10416e-07	yes	down
ENSGALG00000050631		2.20956	1.14376	6.92354e-08	9.25657e-07	yes	up
ENSGALG00000040755	ANGPT4	2.37033	1.24509	7.1083e-08	9.48043e-07	yes	up
ENSGALG00000052336		0.427212	-1.22698	7.48484e-08	9.96643e-07	yes	down
ENSGALG00000013640	MBP	13.6294	3.76865	7.6906e-08	1.01991e-06	yes	up
ENSGALG00000000516	FANCA	0.373885	-1.41933	7.84391e-08	1.0394e-06	yes	down
ENSGALG00000010044	KCNMB4	0.370739	-1.43152	7.91798e-08	1.04837e-06	yes	down
ENSGALG00000031997	SFRP4	0.384764	-1.37795	8.12686e-08	1.07429e-06	yes	down
ENSGALG00000030703	CYBRD1	2.10231	1.07197	8.47148e-08	1.11804e-06	yes	up
ENSGALG00000002223	LHX9	0.16334	-2.61405	9.31539e-08	1.2245e-06	yes	down
ENSGALG00000006807	PLSCR5	5.91965	2.56551	9.9747e-08	1.30594e-06	yes	up
ENSGALG00000014453	FAM46C	2.23576	1.16077	1.02536e-07	1.34032e-06	yes	up
ENSGALG00000026167	PIK3R5	2.0064	1.00461	1.0426e-07	1.3596e-06	yes	up
ENSGALG00000002771	CRIP1	2.04132	1.0295	1.0588e-07	1.37635e-06	yes	up
ENSGALG00000036850	DNAJA4	2.58776	1.3717	1.13191e-07	1.46675e-06	yes	up
ENSGALG00000028304	MMR1L4	2.11396	1.07995	1.17782e-07	1.52143e-06	yes	up
ENSGALG00000041380	BF2	2.49748	1.32047	1.21214e-07	1.56208e-06	yes	up
ENSGALG00000033351	CTHRC1	0.45188	-1.14599	1.22459e-07	1.57566e-06	yes	down
ENSGALG00000012732	PHACTR1	0.254547	-1.97399	1.24092e-07	1.59417e-06	yes	down
ENSGALG00000048940		0.255915	-1.96626	1.27762e-07	1.63746e-06	yes	down
ENSGALG00000026215		0.406384	-1.29909	1.28142e-07	1.64105e-06	yes	down
ENSGALG00000020143	GABRG1	0.121968	-3.03543	1.33946e-07	1.71139e-06	yes	down
ENSGALG00000030732	MAPK8IP1	0.498191	-1.00523	1.37497e-07	1.7513e-06	yes	down
ENSGALG00000015148	ANXA1	5.02895	2.33026	1.40797e-07	1.78955e-06	yes	up
ENSGALG00000041491	ACKR4	4.17632	2.06223	1.46683e-07	1.85677e-06	yes	up
ENSGALG00000031606	NDC1	0.450683	-1.14981	1.53385e-07	1.93565e-06	yes	down
ENSGALG00000050027	NMS	9.31792	3.22001	1.58863e-07	1.99557e-06	yes	up
ENSGALG00000008185	AOX1	2.51082	1.32816	1.63702e-07	2.05009e-06	yes	up
ENSGALG00000005992	PDE8A	2.06378	1.04529	1.71135e-07	2.1399e-06	yes	up
ENSGALG00000003137	RFLNA	0.385022	-1.37699	1.76715e-07	2.20297e-06	yes	down
ENSGALG00000046823	SNX22	5.89382	2.5592	1.84941e-07	2.30027e-06	yes	up
ENSGALG00000010533	ELAVL4	0.47562	-1.07212	1.85648e-07	2.30557e-06	yes	down
ENSGALG00000009129	DLX5	0.253129	-1.98205	2.02644e-07	2.50339e-06	yes	down
ENSGALG00000054821	NAALAD2	2.50002	1.32194	2.03396e-07	2.50891e-06	yes	up
ENSGALG00000013722	SEMA3B	2.11413	1.08006	2.03975e-07	2.51416e-06	yes	up
ENSGALG00000042784	TPPP	2.03091	1.02212	2.16777e-07	2.65997e-06	yes	up
ENSGALG00000012407	LRP1B	0.384669	-1.37831	2.20687e-07	2.70593e-06	yes	down
ENSGALG00000051260		2.03721	1.0266	2.21981e-07	2.71976e-06	yes	up
ENSGALG00000021451		0.00925356	-6.75578	2.29411e-07	2.80244e-06	yes	down
ENSGALG00000021399		2.4359	1.28445	2.29961e-07	2.80498e-06	yes	up
ENSGALG00000015268	NUDT12	2.13059	1.09125	2.29889e-07	2.80498e-06	yes	up
ENSGALG00000003059	HLF	2.39843	1.26209	2.34063e-07	2.84528e-06	yes	up
ENSGALG00000016705	SUPT3H	0.417714	-1.25941	2.36656e-07	2.86958e-06	yes	down
ENSGALG00000008440	CHST1	0.306549	-1.70581	2.38798e-07	2.89343e-06	yes	down
ENSGALG00000007593	JAKMIP2	0.488557	-1.0334	2.44226e-07	2.95265e-06	yes	down
ENSGALG00000004309	GDAP1L1	0.360091	-1.47357	2.78521e-07	3.33049e-06	yes	down
ENSGALG00000004249	GRHL3	0.376801	-1.40813	2.84789e-07	3.40048e-06	yes	down
ENSGALG00000005643	LYVE1	4.1947	2.06857	2.85529e-07	3.40684e-06	yes	up
ENSGALG00000043476	ARF5	0.370015	-1.43434	2.87216e-07	3.42199e-06	yes	down
ENSGALG00000026264	MAFA	2.69779	1.43178	2.90808e-07	3.45727e-06	yes	up
ENSGALG00000049427	RELT	0.453387	-1.14118	2.92085e-07	3.46994e-06	yes	down
ENSGALG00000041634	ACTG2	2.80134	1.48612	3.15607e-07	3.73048e-06	yes	up
ENSGALG00000030229	CSMD2	0.429816	-1.21821	3.24531e-07	3.82495e-06	yes	down
ENSGALG00000046358	FBLN7	0.316018	-1.66192	3.58541e-07	4.19567e-06	yes	down
ENSGALG00000002121	PLEKHN1	2.02138	1.01534	3.59796e-07	4.20736e-06	yes	up
ENSGALG00000033705		0.00170914	-9.19251	3.60553e-07	4.21321e-06	yes	down
ENSGALG00000015720	CHODL	0.423496	-1.23958	3.75959e-07	4.37529e-06	yes	down
ENSGALG00000005258	SSTR5	14.2487	3.83276	3.83447e-07	4.45536e-06	yes	up
ENSGALG00000047771	PGF	2.22239	1.15211	3.93709e-07	4.56169e-06	yes	up
ENSGALG00000011369	LHX8	0.324719	-1.62274	3.98583e-07	4.60841e-06	yes	down
ENSGALG00000037671		6.83053	2.772	4.49141e-07	5.15303e-06	yes	up
ENSGALG00000013528		0.237784	-2.07227	5.08671e-07	5.79956e-06	yes	down
ENSGALG00000006575	VIPR2	4.30222	2.10508	5.12812e-07	5.83867e-06	yes	up
ENSGALG00000000367	ASIC2	0.152873	-2.70959	5.12712e-07	5.83867e-06	yes	down
ENSGALG00000028682	CBLN2	0.163343	-2.61402	5.33683e-07	6.05948e-06	yes	down
ENSGALG00000005739	SCD	0.414642	-1.27006	5.38471e-07	6.1054e-06	yes	down
ENSGALG00000012975	IQSEC3	0.319236	-1.6473	5.78826e-07	6.50902e-06	yes	down
ENSGALG00000051993		2.17214	1.11912	5.86218e-07	6.58313e-06	yes	up
ENSGALG00000003295	ADAMTS12	2.08565	1.0605	5.87456e-07	6.59252e-06	yes	up
ENSGALG00000007536		0.496536	-1.01003	6.15412e-07	6.8547e-06	yes	down
ENSGALG00000004804		49.24	5.62176	6.30714e-07	7.01087e-06	yes	up
ENSGALG00000047341		10.4089	3.37975	6.46981e-07	7.15295e-06	yes	up
ENSGALG00000043799	DSCC1	0.48432	-1.04597	6.52382e-07	7.20587e-06	yes	down
ENSGALG00000037299	LYRM7	2.0338	1.02418	6.55607e-07	7.2337e-06	yes	up
ENSGALG00000042705	KCNK3	5.98263	2.58078	6.95828e-07	7.64154e-06	yes	up
ENSGALG00000037864	MYH1A	4.67966	2.2264	7.02772e-07	7.69207e-06	yes	up
ENSGALG00000007701	B3GNT7	0.172183	-2.53798	7.29796e-07	7.95136e-06	yes	down
ENSGALG00000015944		0.229922	-2.12078	7.44157e-07	8.07507e-06	yes	down
ENSGALG00000031860		3.65039	1.86805	7.56418e-07	8.19187e-06	yes	up
ENSGALG00000043758		0.00529168	-7.56206	7.5619e-07	8.19187e-06	yes	down
ENSGALG00000002198	FHOD1	2.34493	1.22954	7.66669e-07	8.29195e-06	yes	up
ENSGALG00000016563	ASB9	0.418361	-1.25718	7.99017e-07	8.58525e-06	yes	down
ENSGALG00000035007	USP35	0.136301	-2.87513	8.08229e-07	8.66077e-06	yes	down
ENSGALG00000008439	CD36	2.44077	1.28734	8.1329e-07	8.70443e-06	yes	up
ENSGALG00000016388	KLHL34	5.87833	2.55541	8.31378e-07	8.88643e-06	yes	up
ENSGALG00000006258	SPOCK1	0.26744	-1.90272	8.52477e-07	9.09323e-06	yes	down
ENSGALG00000012015	NDST4	0.251151	-1.99337	8.55919e-07	9.11907e-06	yes	down
ENSGALG00000000476	LRRTM4	2.49666	1.32	8.6721e-07	9.22739e-06	yes	up
ENSGALG00000015388	PRDM1	0.346035	-1.53101	8.78852e-07	9.33915e-06	yes	down
ENSGALG00000010269	KCNAB1	0.44397	-1.17147	8.90537e-07	9.4572e-06	yes	down
ENSGALG00000009895	GRIP1	0.396306	-1.33531	9.05408e-07	9.6027e-06	yes	down
ENSGALG00000003369	KAT2A	0.49908	-1.00266	9.08228e-07	9.6264e-06	yes	down
ENSGALG00000030647	MFAP2	0.482882	-1.05026	9.40954e-07	9.94758e-06	yes	down
ENSGALG00000037029		3.0054	1.58756	9.53412e-07	1.00469e-05	yes	up
ENSGALG00000007412	MPZL2	0.306635	-1.70541	9.56261e-07	1.00705e-05	yes	down
ENSGALG00000028047	RHOV	0.090328	-3.46868	9.6415e-07	1.01406e-05	yes	down
ENSGALG00000027630	NPR2	2.26513	1.1796	9.79871e-07	1.02927e-05	yes	up
ENSGALG00000040426	CREG1	2.14992	1.10428	9.80583e-07	1.02936e-05	yes	up
ENSGALG00000002558	ASL1	0.192038	-2.38054	9.87287e-07	1.03574e-05	yes	down
ENSGALG00000009315	PAPLN	3.24642	1.69885	1.00049e-06	1.04892e-05	yes	up
ENSGALG00000014261	UCHL1	0.435334	-1.19981	1.00308e-06	1.05096e-05	yes	down
ENSGALG00000013615	MTUS1	2.04234	1.03022	1.0132e-06	1.06021e-05	yes	up
ENSGALG00000011577	CNTNAP5	0.372701	-1.42391	1.01554e-06	1.06198e-05	yes	down
ENSGALG00000004722	ASPN	2.15092	1.10495	1.07463e-06	1.1195e-05	yes	up
ENSGALG00000002893	STC2	0.391261	-1.3538	1.09203e-06	1.13546e-05	yes	down
ENSGALG00000029917	SGCA	2.04759	1.03393	1.11672e-06	1.1604e-05	yes	up
ENSGALG00000031350	KCNE4	4.89705	2.29191	1.11988e-06	1.16225e-05	yes	up
ENSGALG00000032220	ELN	2.43537	1.28414	1.14359e-06	1.18382e-05	yes	up
ENSGALG00000006676	RLBP1	0.234703	-2.09109	1.14447e-06	1.18399e-05	yes	down
ENSGALG00000011532	CYP27C1	0.485391	-1.04278	1.22297e-06	1.26202e-05	yes	down
ENSGALG00000010607	SPATA7	2.35113	1.23335	1.23802e-06	1.27595e-05	yes	up
ENSGALG00000052262	KCNA5	0.316563	-1.65944	1.2531e-06	1.28987e-05	yes	down
ENSGALG00000015379	TAGLN3	0.343702	-1.54077	1.36349e-06	1.39649e-05	yes	down
ENSGALG00000012481	TNFAIP6	0.45712	-1.12935	1.37706e-06	1.40775e-05	yes	down
ENSGALG00000012624	PRXL2C	2.88763	1.52989	1.47282e-06	1.49726e-05	yes	up
ENSGALG00000004734		3.13312	1.6476	1.55606e-06	1.57118e-05	yes	up
ENSGALG00000028318	CDKN1A	3.25199	1.70132	1.61948e-06	1.62921e-05	yes	up
ENSGALG00000010623	ORC1	0.498017	-1.00573	1.62742e-06	1.63619e-05	yes	down
ENSGALG00000000684	KLHDC8A	2.27262	1.18436	1.69256e-06	1.69338e-05	yes	up
ENSGALG00000006491	ANKRD1	0.285919	-1.80632	1.77906e-06	1.77344e-05	yes	down
ENSGALG00000000003	PANX2	0.336152	-1.57282	1.79807e-06	1.78805e-05	yes	down
ENSGALG00000030607	CHST11	0.349777	-1.51549	1.81666e-06	1.80326e-05	yes	down
ENSGALG00000017191	ANGPTL5	6.11095	2.6114	1.84666e-06	1.82972e-05	yes	up
ENSGALG00000008914	NRAP	4.10052	2.03581	1.85264e-06	1.83454e-05	yes	up
ENSGALG00000017040		6.28513	2.65194	1.88502e-06	1.86323e-05	yes	up
ENSGALG00000002242	GALNT9	0.431861	-1.21136	1.88431e-06	1.86323e-05	yes	down
ENSGALG00000011353	TNNI3K	2.3609	1.23934	1.93915e-06	1.91098e-05	yes	up
ENSGALG00000033867	PCOLCE	2.09349	1.06591	2.02659e-06	1.99237e-05	yes	up
ENSGALG00000028140	CNTFR	0.452887	-1.14278	2.03048e-06	1.9938e-05	yes	down
ENSGALG00000012847		3.13226	1.6472	2.06865e-06	2.02644e-05	yes	up
ENSGALG00000009719	PCDH10	0.402895	-1.31152	2.08663e-06	2.04162e-05	yes	down
ENSGALG00000035998	HINTW	0.000236941	-12.0432	2.1068e-06	2.06012e-05	yes	down
ENSGALG00000043672	STAB1	2.02608	1.01869	2.12836e-06	2.07873e-05	yes	up
ENSGALG00000049622		2.43713	1.28518	2.14408e-06	2.09159e-05	yes	up
ENSGALG00000028759	LYPD6B	0.252622	-1.98495	2.19572e-06	2.13801e-05	yes	down
ENSGALG00000040021	HOXA11	0.436586	-1.19566	2.2055e-06	2.14513e-05	yes	down
ENSGALG00000008442	TENM1	0.322332	-1.63338	2.25909e-06	2.19077e-05	yes	down
ENSGALG00000038933	FABP7	0.471108	-1.08587	2.30543e-06	2.23044e-05	yes	down
ENSGALG00000002671		0.297691	-1.74811	2.33524e-06	2.25795e-05	yes	down
ENSGALG00000045350		0.463183	-1.11035	2.37534e-06	2.29402e-05	yes	down
ENSGALG00000051068		3.16525	1.66232	2.38343e-06	2.30048e-05	yes	up
ENSGALG00000004594	CD74	2.32017	1.21423	2.42565e-06	2.33573e-05	yes	up
ENSGALG00000053585		3.38157	1.75769	2.43162e-06	2.34011e-05	yes	up
ENSGALG00000052481		2.21867	1.14969	2.48141e-06	2.38524e-05	yes	up
ENSGALG00000037366	GRID1	0.481913	-1.05316	2.60997e-06	2.49566e-05	yes	down
ENSGALG00000014934	HS3ST1	2.57652	1.36542	2.63818e-06	2.5197e-05	yes	up
ENSGALG00000040573	FMO3	3.31598	1.72943	2.69709e-06	2.56998e-05	yes	up
ENSGALG00000004320	FAT2	0.162851	-2.61837	2.7461e-06	2.61436e-05	yes	down
ENSGALG00000038540	ZBTB32	7.87398	2.97709	2.78953e-06	2.65038e-05	yes	up
ENSGALG00000010417	VDHAP	3.98208	1.99352	2.7979e-06	2.65555e-05	yes	up
ENSGALG00000003011	TOM1L1	0.364032	-1.45786	2.87342e-06	2.71907e-05	yes	down
ENSGALG00000008469		0.477877	-1.06529	2.95634e-06	2.79271e-05	yes	down
ENSGALG00000008629	MRC1	2.6721	1.41797	2.96103e-06	2.79552e-05	yes	up
ENSGALG00000032039	HOXD13	0.073643	-3.76331	3.00496e-06	2.83374e-05	yes	down
ENSGALG00000033974	HGF	2.48595	1.3138	3.09602e-06	2.91125e-05	yes	up
ENSGALG00000035157	SOX21	0.130996	-2.93241	3.10494e-06	2.91797e-05	yes	down
ENSGALG00000042836	KCNH2	2.2356	1.16066	3.23987e-06	3.03609e-05	yes	up
ENSGALG00000001256	NLRC5	2.49492	1.31899	3.40295e-06	3.17081e-05	yes	up
ENSGALG00000002318	LVRN	2.30918	1.20738	3.48291e-06	3.2398e-05	yes	up
MSTRG.4985		2.56482	1.35886	3.63461e-06	3.36755e-05	yes	up
ENSGALG00000027643	RD3L	2.99394	1.58204	3.64076e-06	3.37134e-05	yes	up
ENSGALG00000017029		6.29225	2.65358	3.8222e-06	3.52545e-05	yes	up
ENSGALG00000039022	PDE1B	0.254567	-1.97389	3.83495e-06	3.53521e-05	yes	down
ENSGALG00000004257	TSPAN15	2.21262	1.14575	3.88806e-06	3.58015e-05	yes	up
ENSGALG00000001437	NTM	2.37517	1.24803	3.94394e-06	3.62957e-05	yes	up
ENSGALG00000012775	TFAP2A	0.166737	-2.58435	3.97938e-06	3.65808e-05	yes	down
ENSGALG00000037246	RAMP3	2.69415	1.42983	4.18036e-06	3.82998e-05	yes	up
ENSGALG00000030712	COL2A1	0.284465	-1.81368	4.26129e-06	3.90195e-05	yes	down
ENSGALG00000009791	PROX1	2.24419	1.16619	4.39133e-06	4.00538e-05	yes	up
ENSGALG00000035393	LRRC14B	7.31294	2.87045	4.43907e-06	4.03995e-05	yes	up
ENSGALG00000052208		3.51419	1.81319	4.71063e-06	4.26581e-05	yes	up
ENSGALG00000012416		0.247932	-2.01198	5.02928e-06	4.51947e-05	yes	down
ENSGALG00000003655	GAS2	0.462093	-1.11375	5.05604e-06	4.53854e-05	yes	down
ENSGALG00000005519	TLL2	0.434025	-1.20415	5.08835e-06	4.56505e-05	yes	down
ENSGALG00000005975	ZNF488	2.20725	1.14225	5.1394e-06	4.60331e-05	yes	up
ENSGALG00000016804	SLC5A7	0.0767083	-3.70447	5.27612e-06	4.70523e-05	yes	down
ENSGALG00000028135		2.28706	1.1935	5.45661e-06	4.84776e-05	yes	up
ENSGALG00000009382	CAPN8	0.0479245	-4.38309	5.47343e-06	4.85569e-05	yes	down
ENSGALG00000003759	RORA	2.0934	1.06585	5.64797e-06	5.00423e-05	yes	up
ENSGALG00000019719	KRT24	0.0446491	-4.48522	6.26644e-06	5.48999e-05	yes	down
ENSGALG00000010718		2.67157	1.41769	6.33831e-06	5.53889e-05	yes	up
ENSGALG00000049654	VWA3A	2.09723	1.06848	6.3336e-06	5.53889e-05	yes	up
ENSGALG00000039023		0.00860188	-6.86113	6.39516e-06	5.57598e-05	yes	down
ENSGALG00000033932	BF1	2.41846	1.27409	6.47683e-06	5.63522e-05	yes	up
ENSGALG00000040355	TCF24	4.48139	2.16395	6.6404e-06	5.76836e-05	yes	up
ENSGALG00000048365	GPATCH4	0.389753	-1.35937	6.73191e-06	5.84168e-05	yes	down
ENSGALG00000026903	CALB2	0.0668781	-3.90232	6.79323e-06	5.89177e-05	yes	down
ENSGALG00000012298	SLC39A8	0.187839	-2.41243	7.30246e-06	6.30496e-05	yes	down
ENSGALG00000034688	TIMELESS	0.499452	-1.00158	7.42755e-06	6.39798e-05	yes	down
ENSGALG00000006842	ACOT8	0.486662	-1.03901	7.96691e-06	6.82022e-05	yes	down
ENSGALG00000028821	GLIPR2	0.489226	-1.03143	8.05995e-06	6.89568e-05	yes	down
ENSGALG00000016300	TINAG	3.42929	1.77791	8.07213e-06	6.90251e-05	yes	up
ENSGALG00000014835	C7	6.2429	2.64222	8.20865e-06	7.00102e-05	yes	up
ENSGALG00000041066	DNASE1	102.583	6.68064	8.27439e-06	7.04977e-05	yes	up
ENSGALG00000016301		13.807	3.78733	8.29574e-06	7.06063e-05	yes	up
ENSGALG00000040771		4.24639	2.08624	8.36612e-06	7.11315e-05	yes	up
ENSGALG00000033943	HYI	0.443659	-1.17248	8.74734e-06	7.4168e-05	yes	down
ENSGALG00000006490	SCN3B	0.479947	-1.05905	9.36469e-06	7.88459e-05	yes	down
ENSGALG00000054721		114.779	6.84271	9.5635e-06	8.03961e-05	yes	up
ENSGALG00000046192	CCL21	0.233813	-2.09658	1.0715e-05	8.88028e-05	yes	down
ENSGALG00000035780		0.0147271	-6.08539	1.08351e-05	8.95723e-05	yes	down
ENSGALG00000030245		2.44261	1.28842	1.17489e-05	9.63502e-05	yes	up
ENSGALG00000039118	MEIS2	0.43188	-1.2113	1.20942e-05	9.88363e-05	yes	down
ENSGALG00000016620	PNOC	90.9709	6.50733	1.2212e-05	9.96502e-05	yes	up
ENSGALG00000000839	WNT11	0.437249	-1.19347	1.25737e-05	0.000102246	yes	down
ENSGALG00000050131		5.0677	2.34133	1.28876e-05	0.000104385	yes	up
ENSGALG00000029540		2.00789	1.00568	1.30178e-05	0.000105388	yes	up
ENSGALG00000042657	WNT3A	0.0845005	-3.5649	1.32182e-05	0.000106695	yes	down
ENSGALG00000007028		2.6007	1.3789	1.325e-05	0.000106898	yes	up
ENSGALG00000009219	C3H1orf95	4.54975	2.18579	1.33875e-05	0.000107796	yes	up
ENSGALG00000008060	PRKAR2B	2.52718	1.33753	1.34165e-05	0.000107976	yes	up
ENSGALG00000017332	KLHL35	0.318949	-1.6486	1.34541e-05	0.000108226	yes	down
ENSGALG00000015253	COL8A1	4.96328	2.31129	1.35462e-05	0.000108754	yes	up
ENSGALG00000009604	DBX2	0.338533	-1.56263	1.37835e-05	0.000110327	yes	down
ENSGALG00000048064		6.42085	2.68276	1.44017e-05	0.000114669	yes	up
ENSGALG00000032336		0.492322	-1.02232	1.44735e-05	0.000115073	yes	down
ENSGALG00000049236	PEBP4	3.62298	1.85718	1.54561e-05	0.000122352	yes	up
ENSGALG00000014673	RFESD	4.05743	2.02056	1.55112e-05	0.000122729	yes	up
ENSGALG00000049219		0.102371	-3.28812	1.57032e-05	0.000124128	yes	down
ENSGALG00000025921		7.91166	2.98398	1.59151e-05	0.000125622	yes	up
ENSGALG00000040086	HNRNPKL	0.0284032	-5.1378	1.63242e-05	0.000128542	yes	down
ENSGALG00000010540	TTC39A	0.27003	-1.88881	1.66334e-05	0.000130726	yes	down
ENSGALG00000010645	ENPP6	4.71101	2.23604	1.71963e-05	0.000134957	yes	up
ENSGALG00000008902	GIPC2	3.02057	1.59482	1.73723e-05	0.000136208	yes	up
ENSGALG00000001304		2.24563	1.16712	1.7631e-05	0.000138104	yes	up
ENSGALG00000029198	YDJC	0.465663	-1.10264	1.81163e-05	0.000141506	yes	down
ENSGALG00000001191	MEOX1	0.34713	-1.52645	1.81585e-05	0.000141762	yes	down
ENSGALG00000035094	CDH17	2.20245	1.13911	1.82599e-05	0.000142351	yes	up
ENSGALG00000010224	GLIPR1L	0.437162	-1.19376	1.85802e-05	0.000144552	yes	down
ENSGALG00000008306	FGL2	3.47055	1.79516	1.90178e-05	0.00014742	yes	up
ENSGALG00000033118	FAM83H	0.399341	-1.32431	1.91787e-05	0.000148456	yes	down
ENSGALG00000033012	SPRY4	0.368007	-1.44219	1.92005e-05	0.000148555	yes	down
ENSGALG00000040007	IL17D	2.55176	1.35149	1.94928e-05	0.000150462	yes	up
ENSGALG00000054937		2.74663	1.45766	1.95924e-05	0.00015116	yes	up
ENSGALG00000004096	CHRNA7	0.417309	-1.26081	1.99331e-05	0.000153572	yes	down
ENSGALG00000014668	MCTP1	2.07709	1.05456	2.01573e-05	0.000154863	yes	up
ENSGALG00000011549	ANKS1B	2.1134	1.07956	2.05598e-05	0.000157513	yes	up
ENSGALG00000046316	CFAP97D1	2.80975	1.49044	2.05764e-05	0.000157567	yes	up
ENSGALG00000038146		2.61742	1.38814	2.06768e-05	0.000157967	yes	up
ENSGALG00000007381		2.02889	1.02069	2.06717e-05	0.000157967	yes	up
ENSGALG00000017168	SLN	9.90548	3.30823	2.20892e-05	0.000167124	yes	up
ENSGALG00000009395	GLRB	2.82196	1.4967	2.21098e-05	0.000167203	yes	up
ENSGALG00000013101		5.96518	2.57657	2.25278e-05	0.000170207	yes	up
ENSGALG00000000703	SLC45A3	2.09313	1.06566	2.26503e-05	0.000170976	yes	up
ENSGALG00000054020		102.559	6.68031	2.32466e-05	0.000175235	yes	up
ENSGALG00000001028		0.253224	-1.98151	2.33406e-05	0.000175863	yes	down
ENSGALG00000017411		0.323619	-1.62763	2.35169e-05	0.000177052	yes	down
ENSGALG00000040541	SLC5A6	0.48154	-1.05427	2.42189e-05	0.000181814	yes	down
ENSGALG00000026761	LIN28B	0.262062	-1.93202	2.50956e-05	0.000187809	yes	down
ENSGALG00000048295	IRX6	0.290306	-1.78435	2.54062e-05	0.000189858	yes	down
ENSGALG00000028294		0.454865	-1.13649	2.58737e-05	0.000193	yes	down
ENSGALG00000029020	PLPP4	0.273547	-1.87014	2.62548e-05	0.000195311	yes	down
ENSGALG00000020386	BDKRB1	4.03222	2.01157	2.63286e-05	0.000195771	yes	up
ENSGALG00000015094	ZBTB20	2.76679	1.46821	2.7191e-05	0.000201636	yes	up
ENSGALG00000015422	NRG1	2.15912	1.11044	2.75258e-05	0.000204027	yes	up
ENSGALG00000029545	SMAD7B	0.0541872	-4.2059	2.90928e-05	0.000214383	yes	down
ENSGALG00000002008	RNF157	0.240543	-2.05563	2.9107e-05	0.000214391	yes	down
ENSGALG00000054492		770.327	9.58933	3.31161e-05	0.000240469	yes	up
ENSGALG00000015598	RASGRF2	2.30542	1.20503	3.34403e-05	0.000242501	yes	up
ENSGALG00000016276	KHDRBS2	0.392007	-1.35105	3.44465e-05	0.000249248	yes	down
ENSGALG00000004376	KCNJ2	2.11321	1.07943	3.47462e-05	0.000251305	yes	up
ENSGALG00000025959	MKRN2OS	2.55564	1.35368	3.50018e-05	0.000253043	yes	up
ENSGALG00000040737		0.49554	-1.01293	3.50886e-05	0.000253559	yes	down
ENSGALG00000030929	STMN4	0.071824	-3.79939	3.57803e-05	0.000257763	yes	down
ENSGALG00000008896	PPP1R1C	2.04151	1.02964	3.65185e-05	0.000262735	yes	up
ENSGALG00000037031		0.466712	-1.09939	3.71791e-05	0.000267137	yes	down
ENSGALG00000033186	LRRC58	2.00564	1.00407	3.73612e-05	0.000267859	yes	up
ENSGALG00000025748	FGF9	0.3537	-1.4994	3.82129e-05	0.000273606	yes	down
ENSGALG00000008253	TBX5	0.013056	-6.25915	3.93506e-05	0.000280846	yes	down
ENSGALG00000005972	KBTBD12	7.63331	2.93231	3.98584e-05	0.000284273	yes	up
ENSGALG00000013495	GSDMA	0.330489	-1.59733	4.04401e-05	0.000287796	yes	down
ENSGALG00000006482	FAH	0.274691	-1.86412	4.05568e-05	0.000288252	yes	down
ENSGALG00000003644		0.41019	-1.28564	4.13581e-05	0.000293312	yes	down
ENSGALG00000030889	FOXA2	0.0185503	-5.75241	4.27713e-05	0.00030229	yes	down
ENSGALG00000007426	MKX	0.340077	-1.55607	4.3621e-05	0.000307501	yes	down
ENSGALG00000031578	CSMD3	0.240536	-2.05568	4.3702e-05	0.000307808	yes	down
ENSGALG00000042103	C5H11ORF96	2.1832	1.12644	4.38837e-05	0.000308955	yes	up
ENSGALG00000011136	CAPN9	0.138656	-2.85041	4.40344e-05	0.000309883	yes	down
ENSGALG00000054209		2.04984	1.03551	4.43838e-05	0.00031194	yes	up
ENSGALG00000002564	RGS4	2.06102	1.04336	4.53026e-05	0.000317854	yes	up
ENSGALG00000006053	SLC2A11	0.294047	-1.76588	4.71325e-05	0.000330129	yes	down
ENSGALG00000023083		2.96788	1.56943	5.01166e-05	0.000348946	yes	up
ENSGALG00000022896	IRX4	0.0555506	-4.17005	5.24399e-05	0.000364041	yes	down
ENSGALG00000041775	ESRRB	3.39076	1.76161	5.40371e-05	0.000374338	yes	up
ENSGALG00000009807	FLVCR1	0.405441	-1.30244	5.45091e-05	0.00037729	yes	down
ENSGALG00000009302	EMX2	0.418887	-1.25537	5.6248e-05	0.000387691	yes	down
ENSGALG00000035854		5.879	2.55557	5.64747e-05	0.000388927	yes	up
ENSGALG00000043372	RUNX3	0.186472	-2.42297	5.70357e-05	0.000392297	yes	down
ENSGALG00000034899	NKAIN3	0.277559	-1.84913	5.78422e-05	0.000397178	yes	down
ENSGALG00000045021		0.421961	-1.24482	5.79539e-05	0.000397779	yes	down
ENSGALG00000010980	STK31	0.0620711	-4.00994	5.83783e-05	0.000400097	yes	down
ENSGALG00000051602		6.57155	2.71623	5.88339e-05	0.000402641	yes	up
ENSGALG00000016299	FAM83B	0.321545	-1.63691	5.90622e-05	0.000403867	yes	down
ENSGALG00000009935		0.299823	-1.73782	6.18879e-05	0.000421608	yes	down
ENSGALG00000003283		4.07063	2.02525	6.28772e-05	0.000427461	yes	up
ENSGALG00000021848		12.217	3.61082	6.35989e-05	0.000432188	yes	up
ENSGALG00000026214	LRTM2	5.05516	2.33776	6.3684e-05	0.000432588	yes	up
ENSGALG00000005284	LRRC39	2.13236	1.09245	6.598e-05	0.000445805	yes	up
ENSGALG00000010397	GRID2	0.377934	-1.4038	6.63846e-05	0.000448151	yes	down
ENSGALG00000016905	SLITRK1	3.55155	1.82845	6.64505e-05	0.000448411	yes	up
ENSGALG00000050676		0.219349	-2.1887	6.83954e-05	0.000459082	yes	down
ENSGALG00000036484	NCAN	0.296616	-1.75333	6.87826e-05	0.000461304	yes	down
ENSGALG00000051645	CDC6	0.47692	-1.06818	6.9197e-05	0.000463704	yes	down
ENSGALG00000049710		0.391171	-1.35413	6.98192e-05	0.000467302	yes	down
ENSGALG00000010029	BEST3	6.19034	2.63002	7.14158e-05	0.000476195	yes	up
ENSGALG00000007681	HTR2B	0.453132	-1.142	7.17554e-05	0.000477729	yes	down
ENSGALG00000017136	GJB6	0.235056	-2.08892	7.32685e-05	0.000487408	yes	down
ENSGALG00000017169	ELMOD1	0.327032	-1.6125	7.33493e-05	0.000487748	yes	down
ENSGALG00000043064	EXFABP	5.54816	2.47201	7.60098e-05	0.000504214	yes	up
ENSGALG00000038000	CX3CR1	0.247413	-2.015	7.68505e-05	0.000508148	yes	down
ENSGALG00000002551	CFAP70	3.27725	1.71248	8.02968e-05	0.00052817	yes	up
ENSGALG00000038432		2.81897	1.49517	8.03937e-05	0.000528596	yes	up
ENSGALG00000050627		7.22199	2.8524	8.10035e-05	0.000531966	yes	up
ENSGALG00000024298	ADAMTSL5	3.40917	1.76942	8.13603e-05	0.000533669	yes	up
ENSGALG00000031737		4.7586	2.25054	8.39603e-05	0.000548096	yes	up
ENSGALG00000009973	SLC3A1	5.47572	2.45305	8.60237e-05	0.000560229	yes	up
ENSGALG00000051980		3.23057	1.69179	8.61235e-05	0.000560656	yes	up
ENSGALG00000011406	NTN4	2.29644	1.1994	9.13805e-05	0.000592798	yes	up
ENSGALG00000015136	ILDR1	0.138951	-2.84735	9.15133e-05	0.000593116	yes	down
ENSGALG00000021238		0.0214621	-5.54207	9.42841e-05	0.000608234	yes	down
ENSGALG00000031659		0.292103	-1.77545	9.50211e-05	0.000612267	yes	down
ENSGALG00000009805	PPM1H	0.373282	-1.42166	0.000102399	0.000655175	yes	down
ENSGALG00000011835	FGF2	2.04383	1.03127	0.000103106	0.00065919	yes	up
ENSGALG00000013218	C3AR1	2.0003	1.00021	0.000105051	0.00067032	yes	up
ENSGALG00000030382		0.0185545	-5.75209	0.000109262	0.000694755	yes	down
ENSGALG00000016478	MATN3	0.447703	-1.15939	0.000110984	0.000704346	yes	down
ENSGALG00000052494		2.6667	1.41506	0.000111081	0.000704576	yes	up
ENSGALG00000028506	NHSL2	2.19011	1.131	0.000111217	0.000705004	yes	up
ENSGALG00000004778	SLC47A2	4.49371	2.16791	0.000111576	0.000706461	yes	up
ENSGALG00000030643	VANGL2	0.491349	-1.02518	0.000113141	0.000713618	yes	down
ENSGALG00000044661		14.2852	3.83645	0.000115084	0.00072448	yes	up
ENSGALG00000026518	RUNDC3A	0.361029	-1.46981	0.000116937	0.000735304	yes	down
ENSGALG00000005409	LHX1	9.01476	3.17229	0.000118811	0.000743666	yes	up
ENSGALG00000044643		0.36828	-1.44112	0.000119605	0.000747216	yes	down
ENSGALG00000030075		2.16475	1.1142	0.000123322	0.000767224	yes	up
ENSGALG00000020895		5.21357	2.38227	0.000126062	0.000782493	yes	up
ENSGALG00000015375	PLCXD2	2.00004	1.00003	0.000126652	0.000785655	yes	up
ENSGALG00000009279	SFMBT2	0.459952	-1.12044	0.000128573	0.000796572	yes	down
ENSGALG00000006323	LECT2	22.7227	4.50606	0.000128816	0.000797476	yes	up
ENSGALG00000009507	PLEKHH1	0.250535	-1.99691	0.000131086	0.000809389	yes	down
ENSGALG00000016600	POMC	0.0577004	-4.11528	0.00013155	0.000811343	yes	down
ENSGALG00000054605		0.0145808	-6.09978	0.000136975	0.000841638	yes	down
ENSGALG00000012541	MB	0.458813	-1.12402	0.000138091	0.000847542	yes	down
ENSGALG00000030512		3.04651	1.60716	0.000140908	0.000861935	yes	up
ENSGALG00000051289		0.156614	-2.67472	0.00014179	0.000865715	yes	down
ENSGALG00000036346	AMH	4.08041	2.02871	0.000143299	0.00087428	yes	up
ENSGALG00000014759	STYK1	4.43785	2.14986	0.000148272	0.000903277	yes	up
ENSGALG00000028056		0.290139	-1.78518	0.000149349	0.000908828	yes	down
ENSGALG00000054964		0.338923	-1.56097	0.000153294	0.000930764	yes	down
ENSGALG00000037896		2.24741	1.16827	0.000153853	0.000933809	yes	up
ENSGALG00000036598	SHISAL1	0.227946	-2.13324	0.000157878	0.00095612	yes	down
ENSGALG00000038328	ANKRD33B	5.14983	2.36452	0.000162123	0.000979299	yes	up
ENSGALG00000053187		2.39471	1.25985	0.000164058	0.00099062	yes	up
ENSGALG00000044299		0.484197	-1.04633	0.000167676	0.00101098	yes	down
ENSGALG00000046652		18.3176	4.19516	0.000170148	0.00102438	yes	up
ENSGALG00000001122	CALN1	0.362279	-1.46483	0.000173014	0.00103897	yes	down
ENSGALG00000009884	SYT14	2.56682	1.35998	0.000189415	0.00112879	yes	up
ENSGALG00000019233		0.12116	-3.04501	0.000193355	0.00114977	yes	down
ENSGALG00000054831	TMEM121	0.456243	-1.13213	0.000193535	0.00115	yes	down
ENSGALG00000053792		3.05998	1.61352	0.000193932	0.00115153	yes	up
ENSGALG00000002428	ZP2	0.0153168	-6.02874	0.000200547	0.00118609	yes	down
ENSGALG00000012119	MARCO	2.08095	1.05724	0.000204104	0.00120582	yes	up
ENSGALG00000008554	IL17REL	0.40567	-1.30162	0.000204884	0.00121	yes	down
ENSGALG00000019114	CLDN10	0.241839	-2.04788	0.000207901	0.00122473	yes	down
ENSGALG00000014684	ERAP1	2.13652	1.09526	0.000214351	0.00126001	yes	up
ENSGALG00000016904	SLITRK6	0.311743	-1.68157	0.000216594	0.00127093	yes	down
ENSGALG00000051882		6.17877	2.62732	0.000217388	0.00127467	yes	up
ENSGALG00000046204	R3HDML	0.291523	-1.77832	0.000218777	0.00128007	yes	down
ENSGALG00000011635	TFCP2L1	4.02401	2.00863	0.000220884	0.00128919	yes	up
ENSGALG00000031327		0.000536725	-10.8635	0.000224015	0.00130606	yes	down
ENSGALG00000010537	CDKN2C	3.06936	1.61794	0.00022496	0.00131064	yes	up
ENSGALG00000012219	UNC5C	0.451052	-1.14863	0.000246779	0.00142713	yes	down
ENSGALG00000008398	MPP4	2.7663	1.46796	0.000258866	0.00148962	yes	up
ENSGALG00000044739		4.30923	2.10743	0.000266818	0.00153062	yes	up
ENSGALG00000032060	GPR153	0.379528	-1.39772	0.000276158	0.00157703	yes	down
ENSGALG00000038520	STRIP2	2.09929	1.0699	0.000277923	0.00158601	yes	up
ENSGALG00000015145	TMC1	3.46221	1.79169	0.000283105	0.00161054	yes	up
ENSGALG00000021171		2.9376	1.55464	0.000284812	0.00161913	yes	up
ENSGALG00000051766		2.18444	1.12726	0.000286536	0.00162668	yes	up
ENSGALG00000034788	PHLDA1	0.331023	-1.595	0.000287024	0.00162889	yes	down
ENSGALG00000049903		0.457962	-1.1267	0.000289441	0.00163976	yes	down
ENSGALG00000000364	STC1	0.368077	-1.44192	0.000292164	0.00165234	yes	down
ENSGALG00000025735	PDE6H	5.58951	2.48272	0.000294678	0.00166484	yes	up
ENSGALG00000029354	GMIP	0.47936	-1.06082	0.00029572	0.00167015	yes	down
ENSGALG00000053716		0.114728	-3.12371	0.000300675	0.00169406	yes	down
ENSGALG00000007419	MASP1	0.142241	-2.81359	0.000314227	0.00176315	yes	down
ENSGALG00000002840	GRM4	0.49464	-1.01555	0.000321364	0.00179522	yes	down
ENSGALG00000010323	BATF	2.25157	1.17093	0.00032322	0.00180436	yes	up
ENSGALG00000042003	FZD10	0.155563	-2.68443	0.000333261	0.001852	yes	down
ENSGALG00000015466	SIM1	0.133996	-2.89974	0.000333596	0.00185283	yes	down
ENSGALG00000014509	BST1	2.58094	1.3679	0.000340807	0.00188841	yes	up
ENSGALG00000000295		2.65107	1.40658	0.000350195	0.00192972	yes	up
ENSGALG00000051546		2.02377	1.01705	0.000350259	0.00192972	yes	up
ENSGALG00000002622	FCHSD1	0.439692	-1.18544	0.000351149	0.00193332	yes	down
ENSGALG00000008663	DDAH1	0.479007	-1.06188	0.000354303	0.00194938	yes	down
ENSGALG00000047166		0.396263	-1.33547	0.00035767	0.00196593	yes	down
ENSGALG00000034488		0.00741499	-7.07534	0.000362417	0.00198803	yes	down
ENSGALG00000010950	PPP4R4	0.330753	-1.59617	0.000366058	0.00200599	yes	down
ENSGALG00000026899	CHSY3	2.08114	1.05737	0.000369191	0.00202046	yes	up
ENSGALG00000005171	AP1S3	0.334966	-1.57791	0.000370434	0.00202659	yes	down
ENSGALG00000048599		85.0718	6.41061	0.000370714	0.00202744	yes	up
ENSGALG00000031058		0.489499	-1.03062	0.000383514	0.00208563	yes	down
ENSGALG00000008998	FAM179A	2.73048	1.44915	0.000385566	0.00209402	yes	up
ENSGALG00000006666	BPIFB2	3.64176	1.86463	0.000403289	0.00217731	yes	up
ENSGALG00000020679	PLEKHS1	0.241981	-2.04703	0.000415155	0.00223622	yes	down
ENSGALG00000036160		2.94134	1.55647	0.000430301	0.00230721	yes	up
ENSGALG00000052012		2.43122	1.28168	0.00043379	0.00232213	yes	up
ENSGALG00000049165		0.352795	-1.5031	0.000436229	0.00233366	yes	down
ENSGALG00000002314	CDHR1	0.130133	-2.94194	0.000454827	0.00242525	yes	down
ENSGALG00000010364	AADAC	2.57555	1.36488	0.000461997	0.0024563	yes	up
ENSGALG00000044841		2.44866	1.29199	0.000466823	0.00247875	yes	up
ENSGALG00000015332	CPLX1	0.112379	-3.15356	0.000477789	0.00252675	yes	down
ENSGALG00000048925		0.293113	-1.77047	0.000485332	0.002558	yes	down
ENSGALG00000028357		3.1298	1.64607	0.000491373	0.00258818	yes	up
ENSGALG00000016144	TMPRSS2	0.0434408	-4.5248	0.00049235	0.00259166	yes	down
ENSGALG00000053734		5.01663	2.32672	0.000496751	0.00261316	yes	up
ENSGALG00000010078	GLP1R	0.25064	-1.99631	0.000500595	0.00263085	yes	down
ENSGALG00000003105	ANKFN1	0.143753	-2.79833	0.000502546	0.00263941	yes	down
ENSGALG00000034150	CATHL3	21.2245	4.40766	0.000518359	0.00270739	yes	up
ENSGALG00000053116	LRRC61	0.233351	-2.09943	0.000532614	0.00276801	yes	down
ENSGALG00000013149	MOCOS	2.213	1.14601	0.000537292	0.00278625	yes	up
ENSGALG00000002204	SLC7A4	0.418551	-1.25653	0.000540877	0.00280218	yes	down
ENSGALG00000005007		8.54783	3.09556	0.000562035	0.00289336	yes	up
ENSGALG00000037467	NEU2	2.9891	1.57971	0.000561562	0.00289336	yes	up
ENSGALG00000046637		7.82497	2.96809	0.000568679	0.00292407	yes	up
ENSGALG00000040447	CDCP1	0.299897	-1.73746	0.000572479	0.00293901	yes	down
ENSGALG00000051623		533.606	9.05963	0.000576401	0.00295453	yes	up
ENSGALG00000034561	C8orf34	0.427018	-1.22763	0.000576384	0.00295453	yes	down
ENSGALG00000023303	SIX2	0.483431	-1.04862	0.000581949	0.00297553	yes	down
ENSGALG00000021355		2.09244	1.06519	0.000589184	0.00300691	yes	up
ENSGALG00000011219	GCGR	4.02325	2.00836	0.000592086	0.00301891	yes	up
ENSGALG00000019843	AvBD4	22.4386	4.48791	0.000596981	0.0030382	yes	up
ENSGALG00000010707	GPR68	2.59766	1.37721	0.000598748	0.00304625	yes	up
ENSGALG00000022815	AvBD1	20.8967	4.3852	0.000600146	0.00305242	yes	up
ENSGALG00000044641	DAPL1	0.471617	-1.08431	0.000602737	0.0030618	yes	down
ENSGALG00000047285	BD7	15.0066	3.90753	0.000610259	0.00309714	yes	up
ENSGALG00000015008	ZNF366	2.66836	1.41595	0.000617945	0.00313324	yes	up
ENSGALG00000019553	SERPINB10B	11.9433	3.57813	0.000623532	0.00315961	yes	up
ENSGALG00000008656	ICOS	0.410876	-1.28323	0.000624218	0.00316114	yes	down
ENSGALG00000053595	CXXC4	0.318575	-1.65029	0.000651973	0.00328145	yes	down
ENSGALG00000001936	MYO7B	18.4263	4.2037	0.000658784	0.00330964	yes	up
ENSGALG00000004814		0.422762	-1.24208	0.000699625	0.00348708	yes	down
ENSGALG00000016809	EDAR	0.318539	-1.65046	0.000704897	0.0035091	yes	down
ENSGALG00000018503	NKX6-3	38.5081	5.26709	0.000713563	0.00354471	yes	up
ENSGALG00000037687		0.193999	-2.36588	0.000715014	0.00355039	yes	down
ENSGALG00000050870	NPM2	0.41024	-1.28546	0.000715608	0.00355165	yes	down
ENSGALG00000038995	GRIA4	0.337213	-1.56827	0.000720098	0.00356962	yes	down
ENSGALG00000026372	MANSC4	0.0973344	-3.36091	0.000724061	0.00358601	yes	down
ENSGALG00000009063		3.85279	1.9459	0.000725996	0.00359451	yes	up
ENSGALG00000047838		2.89255	1.53234	0.000734645	0.00363405	yes	up
ENSGALG00000016669	DEFB4A	22.8265	4.51264	0.000750944	0.00370685	yes	up
ENSGALG00000039728	SHOX2	0.0996648	-3.32677	0.000752232	0.0037121	yes	down
ENSGALG00000015599	SOHO-1	0.38275	-1.38552	0.000777963	0.00381299	yes	down
ENSGALG00000015434	GRIK2	0.0301769	-5.05041	0.000786428	0.00385305	yes	down
ENSGALG00000035803	THRSP	21.746	4.44268	0.00078754	0.0038562	yes	up
ENSGALG00000011202	COLQ	2.34279	1.22823	0.000788069	0.00385764	yes	up
ENSGALG00000016755		0.161384	-2.63143	0.000788772	0.00385993	yes	down
ENSGALG00000027973	CATHL1	11.5402	3.52859	0.000799848	0.00390482	yes	up
ENSGALG00000022875		2.22953	1.15674	0.000818576	0.00398558	yes	up
ENSGALG00000032239	GCHFR	0.284028	-1.8159	0.00081924	0.00398763	yes	down
ENSGALG00000019696	CATHL2	14.0028	3.80765	0.000825736	0.00401668	yes	up
ENSGALG00000007367	WFIKKN2	2.31391	1.21034	0.00083988	0.00407601	yes	up
ENSGALG00000030988	RBPMS2	2.0293	1.02098	0.000849641	0.00411973	yes	up
ENSGALG00000043139	SYT7	0.438748	-1.18854	0.000874002	0.00421999	yes	down
ENSGALG00000012886	MARVELD3	0.191602	-2.38381	0.000879943	0.00424659	yes	down
ENSGALG00000001079	WNT3	0.108022	-3.21061	0.000882166	0.00425482	yes	down
ENSGALG00000001097	WNT9B	0.0209283	-5.5784	0.00088677	0.004272	yes	down
ENSGALG00000016744	GABRA5	0.113283	-3.142	0.000896315	0.00431419	yes	down
ENSGALG00000012056	GRAP2	0.198108	-2.33564	0.000923556	0.00442843	yes	down
ENSGALG00000009963	LYZ	26.3971	4.72231	0.000931616	0.00445926	yes	up
ENSGALG00000012683	RNF144B	2.52488	1.33622	0.000957416	0.00457076	yes	up
ENSGALG00000006776	KLHDC8B	3.50749	1.81044	0.00096099	0.00458649	yes	up
ENSGALG00000031255	FGF1	2.37075	1.24534	0.000963761	0.00459838	yes	up
ENSGALG00000016199	CRYAA	11.9816	3.58275	0.000977378	0.00464849	yes	up
ENSGALG00000026613	S100A4	0.417176	-1.26127	0.000977315	0.00464849	yes	down
ENSGALG00000046160		2.52676	1.33729	0.00099149	0.00471015	yes	up
ENSGALG00000011358	WNT6	0.112364	-3.15375	0.00100096	0.00474688	yes	down
ENSGALG00000042748		0.25755	-1.95708	0.00100466	0.00476308	yes	down
ENSGALG00000050187		41.6642	5.38074	0.00102064	0.00481655	yes	up
ENSGALG00000043556		0.432234	-1.21012	0.00102969	0.00485509	yes	down
ENSGALG00000047060		3.43697	1.78114	0.00103653	0.00488172	yes	up
ENSGALG00000008835	THAP10	0.414581	-1.27028	0.00110191	0.0051498	yes	down
ENSGALG00000011799		5.21072	2.38148	0.0011052	0.00516223	yes	up
ENSGALG00000002118	KCNMB1	2.4628	1.3003	0.0011267	0.00524917	yes	up
ENSGALG00000048579		3.54267	1.82484	0.00112881	0.00525752	yes	up
ENSGALG00000000654	TMED6	8.56562	3.09856	0.00115869	0.00536626	yes	up
ENSGALG00000016668	AvBD6	21.8031	4.44646	0.00116026	0.00537203	yes	up
ENSGALG00000037138	KCNQ1	2.25065	1.17034	0.00116429	0.00538458	yes	up
ENSGALG00000000824		2.16632	1.11525	0.0011706	0.00541072	yes	up
ENSGALG00000039224	HHLA1	4.06664	2.02384	0.0011835	0.00546268	yes	up
ENSGALG00000026187	NMNAT3	3.53954	1.82356	0.00118703	0.00547743	yes	up
ENSGALG00000035762		8.40673	3.07154	0.00120072	0.00553592	yes	up
ENSGALG00000009730	SLC38A4	2.1179	1.08263	0.00120017	0.00553592	yes	up
ENSGALG00000035785		0.00305	-8.35698	0.00120044	0.00553592	yes	down
ENSGALG00000008702	OVOL2	0.0698654	-3.83928	0.00121234	0.00558143	yes	down
ENSGALG00000008362	SSTR4	0.359192	-1.47717	0.0012649	0.00578954	yes	down
ENSGALG00000032584	ALX4	0.282891	-1.82168	0.00131148	0.00596945	yes	down
ENSGALG00000001512	KCND3	2.40842	1.26809	0.00132526	0.00602719	yes	up
ENSGALG00000015967	LRRTM1	0.303945	-1.71812	0.00133344	0.00606103	yes	down
ENSGALG00000035230	CSMD1	2.33689	1.22459	0.00134778	0.00611775	yes	up
ENSGALG00000042356	FSTL3	2.62718	1.39351	0.00135812	0.00616296	yes	up
ENSGALG00000001573	P2RX1	3.29747	1.72136	0.00136879	0.00620623	yes	up
ENSGALG00000014965		0.109128	-3.19591	0.0013785	0.00624335	yes	down
ENSGALG00000016761	LYG2	15.686	3.97141	0.0013881	0.00628509	yes	up
ENSGALG00000015123	ZDHHC23	0.42936	-1.21974	0.00139891	0.00632185	yes	down
ENSGALG00000050467		3.2556	1.70292	0.00140065	0.00632796	yes	up
ENSGALG00000046714		0.469116	-1.09198	0.00142879	0.0064374	yes	down
ENSGALG00000004267	SIGIRR	0.0321599	-4.95859	0.00146164	0.00656917	yes	down
ENSGALG00000034516	SHISA6	0.135631	-2.88224	0.00146876	0.00659396	yes	down
ENSGALG00000043860	PGR2/3	15.394	3.9443	0.00147225	0.00660238	yes	up
ENSGALG00000001963		0.406542	-1.29853	0.00148988	0.00666507	yes	down
ENSGALG00000053140		3.88391	1.95751	0.00150453	0.00671599	yes	up
ENSGALG00000051001		0.264407	-1.91917	0.00151014	0.00673738	yes	down
ENSGALG00000020726		2.92899	1.5504	0.00152535	0.00679416	yes	up
ENSGALG00000027484	C20orf85	0.340256	-1.55531	0.00154051	0.00684865	yes	down
ENSGALG00000029510	STK32B	0.208398	-2.26259	0.00155129	0.00688727	yes	down
ENSGALG00000028308	TNS4	0.208795	-2.25984	0.00157528	0.00697764	yes	down
ENSGALG00000014853	CLVS2	0.383961	-1.38097	0.00158208	0.00699557	yes	down
ENSGALG00000026884		2.33126	1.22111	0.00161435	0.00711335	yes	up
ENSGALG00000048109		0.357431	-1.48426	0.00161648	0.00711892	yes	down
ENSGALG00000020688	CYP4A22	0.358707	-1.47912	0.0016251	0.00714732	yes	down
ENSGALG00000023436	HDC	5.70941	2.51334	0.00164895	0.0072309	yes	up
ENSGALG00000005672	SLC6A7	0.221494	-2.17466	0.00166883	0.00730833	yes	down
ENSGALG00000039239	SERPIND1	2.91884	1.5454	0.00168942	0.0073847	yes	up
ENSGALG00000011740	MGP	3.12887	1.64564	0.00172092	0.0075084	yes	up
ENSGALG00000037378	RPRM	0.0348563	-4.84244	0.00172258	0.00751166	yes	down
ENSGALG00000049376		0.258131	-1.95382	0.00172528	0.00751741	yes	down
ENSGALG00000010986	GNG4	0.451727	-1.14648	0.00176507	0.00766434	yes	down
ENSGALG00000006421	SLC16A12	4.36929	2.1274	0.00177907	0.00771239	yes	up
ENSGALG00000016556		3.3091	1.72644	0.00180108	0.00780008	yes	up
ENSGALG00000010977	FAM221A	0.388352	-1.36456	0.00182509	0.00788949	yes	down
ENSGALG00000030996		11.2246	3.4886	0.00191239	0.00820209	yes	up
ENSGALG00000048038		2.30043	1.2019	0.00191535	0.00821049	yes	up
ENSGALG00000004518		2.63352	1.39699	0.00191653	0.00821266	yes	up
ENSGALG00000051754	KRT17	0.155069	-2.68902	0.00192193	0.00823225	yes	down
ENSGALG00000014184		0.000229914	-12.0866	0.0019768	0.00842988	yes	down
ENSGALG00000007786	DOK5	2.15214	1.10577	0.00200048	0.00851256	yes	up
ENSGALG00000045776	CPN2	2.73959	1.45396	0.00208673	0.00883901	yes	up
ENSGALG00000011529	NAAA	2.35638	1.23657	0.00211225	0.00893558	yes	up
ENSGALG00000027947	GHSR	0.360308	-1.4727	0.00215361	0.00908479	yes	down
ENSGALG00000040263		0.000324804	-11.5881	0.00216066	0.00910986	yes	down
ENSGALG00000027980	NANOS1	0.492668	-1.02131	0.00216691	0.00913383	yes	down
ENSGALG00000048542		0.000247671	-11.9793	0.00216784	0.00913541	yes	down
ENSGALG00000021074	MYOC	0.400965	-1.31845	0.00216888	0.00913744	yes	down
ENSGALG00000047834		0.423877	-1.23828	0.00218439	0.0091957	yes	down
ENSGALG00000016900		0.394219	-1.34293	0.00220564	0.00926854	yes	down
ENSGALG00000004860	RASD1	2.21446	1.14696	0.00222729	0.0093531	yes	up
ENSGALG00000040367	P2RY14	3.17743	1.66786	0.00227753	0.0095316	yes	up
ENSGALG00000034621	KCNIP4	0.384473	-1.37904	0.00232153	0.00970092	yes	down
ENSGALG00000012985	SLC6A13	0.342895	-1.54416	0.00236054	0.00984136	yes	down
ENSGALG00000004704		2.33522	1.22356	0.00236778	0.00986005	yes	up
ENSGALG00000015147	ALDH1A1	3.4143	1.77159	0.00237739	0.00989152	yes	up
ENSGALG00000014242	BEND4	0.419991	-1.25157	0.00238871	0.00993613	yes	down
ENSGALG00000004472	ASTN1	0.378202	-1.40277	0.00241397	0.0100234	yes	down
ENSGALG00000008834		34.1611	5.09428	0.00244332	0.0101248	yes	up
ENSGALG00000003838		0.480039	-1.05878	0.00244408	0.0101254	yes	down
ENSGALG00000014640	GOLPH3L	0.0370093	-4.75597	0.00248944	0.0102925	yes	down
ENSGALG00000013193	IRX2	0.0906682	-3.46326	0.0024976	0.0103159	yes	down
ENSGALG00000052026		8.8129	3.13962	0.00250632	0.0103403	yes	up
ENSGALG00000043393	CADM2	0.460422	-1.11897	0.00251805	0.0103769	yes	down
ENSGALG00000033375		7.93991	2.98912	0.0025572	0.0105223	yes	up
ENSGALG00000028560	OC3	19.843	4.31056	0.0025935	0.0106587	yes	up
ENSGALG00000007862	CNTN3	0.464429	-1.10647	0.00264613	0.0108472	yes	down
ENSGALG00000016615	GPR143	0.239444	-2.06224	0.00265814	0.0108858	yes	down
ENSGALG00000039659	PCLO	0.369243	-1.43736	0.0026658	0.0109142	yes	down
ENSGALG00000052970		0.449497	-1.15362	0.00267655	0.0109449	yes	down
ENSGALG00000052919		2.09882	1.06958	0.00267885	0.0109515	yes	up
ENSGALG00000027374	KLF9	4.65078	2.21747	0.00271701	0.0110772	yes	up
ENSGALG00000006602	SYT8	0.365543	-1.45189	0.00272278	0.0110951	yes	down
ENSGALG00000050359		0.0238194	-5.39172	0.00272468	0.011096	yes	down
ENSGALG00000007980	KCNG1	2.45438	1.29536	0.00273957	0.011147	yes	up
ENSGALG00000006519	KIAA1024	4.5725	2.19298	0.00275373	0.0111936	yes	up
ENSGALG00000006480	TCF7	0.446114	-1.16452	0.0027628	0.0112165	yes	down
ENSGALG00000024428	C18H17ORF67	0.40481	-1.30468	0.00276445	0.0112204	yes	down
ENSGALG00000049210		2.48038	1.31056	0.00279096	0.0113124	yes	up
ENSGALG00000006368	PTPN5	0.470331	-1.08825	0.00289143	0.0116695	yes	down
ENSGALG00000010803		0.444343	-1.17025	0.00290591	0.0117193	yes	down
ENSGALG00000049483		0.0536325	-4.22075	0.00296713	0.011931	yes	down
ENSGALG00000012032	PRRG4	0.454489	-1.13768	0.00298706	0.0120053	yes	down
ENSGALG00000040704	SPIN1W	0.000909145	-10.1032	0.00307024	0.0122765	yes	down
ENSGALG00000000918	CCDC103	0.472557	-1.08144	0.00318767	0.0126842	yes	down
ENSGALG00000030834	ATP8B1	0.281038	-1.83116	0.00319064	0.0126899	yes	down
ENSGALG00000030025	FABP4	8.41879	3.07361	0.00322142	0.012803	yes	up
ENSGALG00000049667	TAFA1	0.260575	-1.94023	0.00327554	0.0129836	yes	down
ENSGALG00000003690	KRT14	0.151888	-2.71892	0.00332522	0.0131561	yes	down
ENSGALG00000042684		18.5269	4.21155	0.00332665	0.0131575	yes	up
ENSGALG00000041323		0.305848	-1.70912	0.00335468	0.0132524	yes	down
ENSGALG00000001311	ARHGAP44	2.99787	1.58394	0.0033642	0.0132868	yes	up
ENSGALG00000013625		2.12085	1.08464	0.0033947	0.0133863	yes	up
ENSGALG00000015618	ATP6AP1L	0.404916	-1.3043	0.00341179	0.0134457	yes	down
ENSGALG00000002577		0.399197	-1.32483	0.00347163	0.0136499	yes	down
ENSGALG00000005259	VIPR1	0.486285	-1.04013	0.00348464	0.0136901	yes	down
ENSGALG00000039571	PRPH	0.296723	-1.75281	0.00350914	0.0137797	yes	down
ENSGALG00000003859	KRT222	0.183841	-2.44347	0.00361196	0.014126	yes	down
ENSGALG00000002802	PACSIN1	0.342589	-1.54545	0.00362863	0.0141845	yes	down
ENSGALG00000005985	GDF10	0.385443	-1.37541	0.00362961	0.0141849	yes	down
ENSGALG00000033090	VDR	0.397531	-1.33086	0.0036516	0.014263	yes	down
ENSGALG00000050866	HSD3B1	0.155445	-2.68553	0.00375344	0.0146067	yes	down
ENSGALG00000007631	MEGF11	0.49951	-1.00141	0.00375474	0.0146079	yes	down
ENSGALG00000005349	MSLN	2.68529	1.42508	0.00376776	0.0146551	yes	up
ENSGALG00000006019	EPHX4	0.249037	-2.00557	0.00386267	0.0149781	yes	down
ENSGALG00000037166		0.342566	-1.54555	0.00389394	0.0150816	yes	down
ENSGALG00000048767		2.53242	1.34052	0.00396516	0.0153429	yes	up
ENSGALG00000035867	ELF5	0.135687	-2.88164	0.0040169	0.015492	yes	down
ENSGALG00000033392	EDCH3	58.7905	5.87751	0.00407509	0.0156906	yes	up
ENSGALG00000017276		0.0986627	-3.34135	0.00408328	0.0157074	yes	down
ENSGALG00000043009	WNT1	0.316798	-1.65836	0.00415843	0.0159554	yes	down
ENSGALG00000047672		197.588	7.62635	0.00416214	0.0159659	yes	up
ENSGALG00000029235	CPNE4	0.42513	-1.23402	0.00417899	0.0160231	yes	down
ENSGALG00000007892	SPAG6	0.487497	-1.03654	0.00419739	0.0160753	yes	down
ENSGALG00000006964	SDR42E2	2.81088	1.49102	0.00426498	0.0162918	yes	up
ENSGALG00000040971	EGR2	2.89171	1.53192	0.00428076	0.0163362	yes	up
ENSGALG00000015551	GRIN3A	0.368203	-1.44143	0.00429885	0.0163869	yes	down
ENSGALG00000016140	FAM3B	0.273968	-1.86792	0.0043273	0.016479	yes	down
ENSGALG00000003841		0.389836	-1.35906	0.00437942	0.0166593	yes	down
ENSGALG00000049551		0.394307	-1.34261	0.00438278	0.0166682	yes	down
ENSGALG00000005572	NOXO1	0.356024	-1.48995	0.00439573	0.0167097	yes	down
ENSGALG00000045814	CRLF2	29.3963	4.87756	0.00442368	0.0167926	yes	up
ENSGALG00000033303		2.39784	1.26173	0.00445487	0.0168837	yes	up
ENSGALG00000001031		0.499643	-1.00103	0.00459987	0.0173332	yes	down
ENSGALG00000006707	NOX1	2.52064	1.33379	0.00467822	0.01758	yes	up
ENSGALG00000003478	GFI1B	4.48201	2.16415	0.00471302	0.0176865	yes	up
ENSGALG00000015347	ZPLD1	0.321947	-1.63511	0.00476024	0.0178392	yes	down
ENSGALG00000049260		0.291684	-1.77752	0.00476285	0.0178449	yes	down
ENSGALG00000013663	FGF20	0.0912776	-3.4536	0.00476949	0.0178657	yes	down
ENSGALG00000024272	S100A12	7.5141	2.9096	0.00477339	0.0178763	yes	up
ENSGALG00000047990	SCRG1	3.71779	1.89445	0.00490813	0.0182849	yes	up
ENSGALG00000002329	CCL1	5.73018	2.51858	0.00491008	0.018288	yes	up
ENSGALG00000052818		0.215167	-2.21647	0.00492517	0.0183359	yes	down
ENSGALG00000049504		5.66163	2.50122	0.00507275	0.0187916	yes	up
ENSGALG00000011663	FNDC1	2.29194	1.19657	0.00510498	0.018903	yes	up
ENSGALG00000016364	ALKAL2	0.440615	-1.18241	0.00510513	0.018903	yes	down
ENSGALG00000040567	AVPR1A	0.0638261	-3.96971	0.00512345	0.018958	yes	down
ENSGALG00000026964		43.8089	5.45315	0.00519784	0.0191814	yes	up
ENSGALG00000036942	KCNA3	0.231865	-2.10864	0.00523506	0.0193057	yes	down
ENSGALG00000014675	RHOBTB3	3.2151	1.68486	0.00527509	0.0194228	yes	up
ENSGALG00000029012		0.421474	-1.24648	0.00538821	0.0197861	yes	down
ENSGALG00000029270	GATA3	0.132767	-2.91303	0.00542438	0.0199011	yes	down
ENSGALG00000052653	PCDHAC1	2.07338	1.05199	0.0054974	0.0201106	yes	up
ENSGALG00000041221		0.000555083	-10.815	0.00563793	0.0205423	yes	down
ENSGALG00000014188		0.185094	-2.43367	0.00564426	0.0205608	yes	down
ENSGALG00000031590	B3GAT2	0.487767	-1.03574	0.00569998	0.0207362	yes	down
ENSGALG00000043660		20.189	4.3355	0.00572764	0.020823	yes	up
ENSGALG00000047196		4.27036	2.09436	0.00581202	0.0210877	yes	up
ENSGALG00000050179		2.51853	1.33258	0.00581655	0.0210948	yes	up
ENSGALG00000005122	MYO1H	2.71435	1.4406	0.00582112	0.0211067	yes	up
ENSGALG00000044996	TMEM71	2.45686	1.29681	0.00582561	0.0211183	yes	up
ENSGALG00000046261		5.98258	2.58077	0.00585381	0.0212018	yes	up
ENSGALG00000016318	PCYT1B	0.387808	-1.36659	0.00585332	0.0212018	yes	down
ENSGALG00000005360	CA4	4.28501	2.0993	0.00593817	0.0214553	yes	up
ENSGALG00000010935	PTPRQ	2.23821	1.16235	0.00595144	0.0214938	yes	up
ENSGALG00000052975	CCDC113	2.63777	1.39932	0.0059831	0.0215891	yes	up
ENSGALG00000049069		0.113016	-3.14541	0.00600266	0.0216502	yes	down
ENSGALG00000027897	DTX1	0.329623	-1.60111	0.00602556	0.0217185	yes	down
ENSGALG00000023886	ZNF804A	2.59437	1.37538	0.00604305	0.0217767	yes	up
ENSGALG00000005346	PPIC	2.15249	1.106	0.00610092	0.0219419	yes	up
ENSGALG00000054994		2.19129	1.13178	0.0061494	0.0220776	yes	up
ENSGALG00000032718		0.110643	-3.17601	0.0061738	0.0221356	yes	down
ENSGALG00000009431	PLEKHD1	2.16485	1.11427	0.0062112	0.0222557	yes	up
ENSGALG00000002692		0.166938	-2.58261	0.00621729	0.0222726	yes	down
ENSGALG00000007690	TFAP2C	0.120582	-3.05191	0.00624961	0.0223689	yes	down
ENSGALG00000037665	LMBR1L	0.393521	-1.34549	0.00625935	0.0223989	yes	down
ENSGALG00000046632		15.6084	3.96426	0.00630556	0.0225397	yes	up
ENSGALG00000011443	EXOC3L4	0.0309188	-5.01537	0.00637765	0.0227528	yes	down
ENSGALG00000048849	CPXM2	0.395804	-1.33714	0.00641395	0.0228674	yes	down
ENSGALG00000026948	ADD2	2.15218	1.1058	0.00641743	0.0228748	yes	up
ENSGALG00000000277	GnRH-I	0.450495	-1.15042	0.00653639	0.0232232	yes	down
ENSGALG00000010187	SLC1A1	0.315573	-1.66395	0.00655005	0.0232566	yes	down
ENSGALG00000009509	CALCR	0.392723	-1.34842	0.00657678	0.0233213	yes	down
ENSGALG00000016618	PNPLA4	2.13451	1.09391	0.00658018	0.0233283	yes	up
ENSGALG00000011236	BEGAIN	2.44517	1.28993	0.00658909	0.0233498	yes	up
ENSGALG00000031355		0.399812	-1.3226	0.00667426	0.0235741	yes	down
ENSGALG00000038064		0.000645079	-10.5982	0.00667534	0.0235741	yes	down
ENSGALG00000001325	CYP1A1	5.02046	2.32782	0.00669609	0.023627	yes	up
ENSGALG00000040780	UBAP2	0.000647565	-10.5927	0.00670403	0.0236448	yes	down
ENSGALG00000003588	IRX5	0.316475	-1.65984	0.00686407	0.0241315	yes	down
ENSGALG00000027165	RSFR	3.73619	1.90157	0.00688741	0.0241873	yes	up
ENSGALG00000050441		2.15963	1.11078	0.00699161	0.0245117	yes	up
ENSGALG00000015461		0.183298	-2.44774	0.00707659	0.0247462	yes	down
ENSGALG00000031360		9.01944	3.17304	0.00715476	0.0249762	yes	up
ENSGALG00000046817		0.387445	-1.36794	0.00726681	0.0253197	yes	down
ENSGALG00000001273	C2CD4C	16.1097	4.00986	0.00727559	0.0253342	yes	up
ENSGALG00000037148	CRH	2.20353	1.13981	0.00740144	0.025707	yes	up
ENSGALG00000054272		0.204178	-2.2921	0.00743307	0.0257841	yes	down
ENSGALG00000040529	DLX3	0.401224	-1.31752	0.00751362	0.0260195	yes	down
ENSGALG00000007732	RTN4R	0.450191	-1.15139	0.00757452	0.0261863	yes	down
ENSGALG00000049367		0.13933	-2.84342	0.0076124	0.0263006	yes	down
ENSGALG00000031859	NKX3-2	0.296107	-1.75581	0.00762445	0.0263256	yes	down
ENSGALG00000013414	PDLIM3	2.16877	1.11687	0.00772184	0.0266171	yes	up
ENSGALG00000052856		0.257655	-1.95649	0.00788207	0.0270782	yes	down
ENSGALG00000049256		2.28918	1.19483	0.00798322	0.027363	yes	up
ENSGALG00000001405	IRF6	0.144081	-2.79505	0.00799416	0.0273776	yes	down
ENSGALG00000025945	AVD	3.75144	1.90745	0.00800891	0.0274166	yes	up
ENSGALG00000054240		0.120445	-3.05355	0.00803366	0.0274899	yes	down
ENSGALG00000031144	ZIC3	0.285474	-1.80857	0.00814244	0.0278216	yes	down
ENSGALG00000014989	S100Z	0.062757	-3.99408	0.00816676	0.0278771	yes	down
ENSGALG00000006795	ABCG4	0.469858	-1.0897	0.00820089	0.0279631	yes	down
ENSGALG00000016258	SYTL5	0.245413	-2.02672	0.00827919	0.0281949	yes	down
ENSGALG00000027166	ART7B	2.6569	1.40974	0.00830117	0.0282522	yes	up
ENSGALG00000010822	SPATA4	3.27771	1.71269	0.00838632	0.0284771	yes	up
ENSGALG00000013900	MAP7	0.18401	-2.44214	0.00838557	0.0284771	yes	down
ENSGALG00000019761		2.37097	1.24548	0.00847308	0.028736	yes	up
ENSGALG00000042389	EN1	0.476378	-1.06982	0.0084867	0.028776	yes	down
ENSGALG00000013546		23.667	4.56481	0.00858448	0.0290478	yes	up
ENSGALG00000013813	NMBR	0.0494095	-4.33907	0.00870754	0.0293794	yes	down
ENSGALG00000049532		0.443615	-1.17262	0.00873826	0.029471	yes	down
ENSGALG00000022557	CLDN3	0.111196	-3.16882	0.00874616	0.0294795	yes	down
ENSGALG00000013468	TLR3	2.22445	1.15345	0.00881008	0.029661	yes	up
ENSGALG00000035799	SHISA9	0.400874	-1.31878	0.00880785	0.029661	yes	down
ENSGALG00000006443	MADPRT1	0.279079	-1.84126	0.0088186	0.029681	yes	down
ENSGALG00000001653	MANEAL	0.448611	-1.15646	0.00883606	0.0297149	yes	down
ENSGALG00000010232	VRTN	2.36214	1.2401	0.00887366	0.0298052	yes	up
ENSGALG00000039698	DRD1	0.308913	-1.69473	0.00890814	0.0299026	yes	down
ENSGALG00000010139	SSTR1	0.347246	-1.52597	0.00907787	0.0303854	yes	down
ENSGALG00000000745	SLC26A9	0.0767868	-3.703	0.00912609	0.0305172	yes	down
ENSGALG00000045754		0.272534	-1.87549	0.00913385	0.0305354	yes	down
ENSGALG00000006922		7.478	2.90265	0.00916533	0.0306095	yes	up
ENSGALG00000028411		2.35991	1.23873	0.00933603	0.0311226	yes	up
ENSGALG00000006087	GPC3	0.385435	-1.37544	0.00938347	0.0312542	yes	down
ENSGALG00000030002	KRT18	0.0615738	-4.02154	0.00939302	0.0312618	yes	down
ENSGALG00000054562		7.41752	2.89094	0.00960017	0.0318132	yes	up
ENSGALG00000052903		22.5454	4.49476	0.0096387	0.0319049	yes	up
ENSGALG00000027742		2.63931	1.40016	0.00966432	0.0319704	yes	up
ENSGALG00000011875	TRPC3	0.355668	-1.4914	0.00968255	0.0320207	yes	down
ENSGALG00000031605	POU3F1	0.472775	-1.08077	0.00977368	0.0322931	yes	down
ENSGALG00000022976		0.0639177	-3.96764	0.00988708	0.0325956	yes	down
ENSGALG00000016726	PTCHD4	0.102218	-3.29028	0.00989315	0.0326091	yes	down
ENSGALG00000052635		0.225743	-2.14725	0.00999642	0.0328768	yes	down
ENSGALG00000045153	SHISA3	0.157102	-2.67023	0.0100494	0.0330378	yes	down
ENSGALG00000000458	TMPRSS9	0.299627	-1.73876	0.0100836	0.033137	yes	down
ENSGALG00000007706	FGF8	0.16948	-2.56082	0.0101614	0.0333393	yes	down
ENSGALG00000032978	UCN3	0.0509587	-4.29453	0.010196	0.0334329	yes	down
ENSGALG00000042177	GPR182	15.3282	3.93812	0.0102596	0.0336009	yes	up
ENSGALG00000006413	CEMIP	2.55755	1.35476	0.0105373	0.0343118	yes	up
ENSGALG00000010983	NPY	0.342437	-1.54609	0.0106236	0.0345314	yes	down
ENSGALG00000049444		6.8466	2.77539	0.010676	0.0346675	yes	up
ENSGALG00000047569		3.04524	1.60656	0.0106968	0.0347212	yes	up
ENSGALG00000052020	AvBD14	0.307524	-1.70123	0.0106958	0.0347212	yes	down
ENSGALG00000027960	GRPR	0.366634	-1.44759	0.0107989	0.0350044	yes	down
ENSGALG00000008411	GHRL	3.59563	1.84625	0.0108922	0.0352648	yes	up
ENSGALG00000050611		0.266717	-1.90662	0.0109049	0.0352919	yes	down
ENSGALG00000037457		0.229713	-2.1221	0.0109408	0.0353665	yes	down
ENSGALG00000005839	ARID3C	0.248969	-2.00596	0.0109598	0.0354208	yes	down
ENSGALG00000009100	FSHR	2.66677	1.41509	0.0110312	0.0356447	yes	up
ENSGALG00000047904		0.00102536	-9.92965	0.0110409	0.0356688	yes	down
ENSGALG00000031978	TARP	4.6232	2.20889	0.0111308	0.0359097	yes	up
ENSGALG00000005978	RBP3	0.103614	-3.27072	0.0112205	0.0361774	yes	down
ENSGALG00000000217	PPFIA4	0.331848	-1.5914	0.0112517	0.0362513	yes	down
ENSGALG00000048286		0.00104367	-9.90412	0.0112492	0.0362513	yes	down
ENSGALG00000012457	SSTR3	0.123638	-3.0158	0.0112787	0.0363086	yes	down
ENSGALG00000035185		2.35911	1.23824	0.0113572	0.0365112	yes	up
ENSGALG00000016020	CLIC6	9.45843	3.2416	0.0114688	0.0367907	yes	up
ENSGALG00000040761	DRD4	0.305709	-1.70977	0.0117309	0.0374924	yes	down
ENSGALG00000008007	ITGA11	0.337979	-1.565	0.0119855	0.0381004	yes	down
ENSGALG00000053434		0.239495	-2.06193	0.0120219	0.0382066	yes	down
ENSGALG00000027170		0.00111304	-9.81128	0.0120361	0.038237	yes	down
ENSGALG00000050452		0.163948	-2.60869	0.012114	0.0384398	yes	down
ENSGALG00000007666	KCNIP2	0.22991	-2.12086	0.012149	0.0385285	yes	down
ENSGALG00000001869	LINGO2	0.256628	-1.96225	0.0121714	0.0385773	yes	down
ENSGALG00000008735	BFSP1	3.59995	1.84798	0.0121996	0.0386442	yes	up
ENSGALG00000012911	SYT10	2.79249	1.48155	0.0122395	0.0387407	yes	up
ENSGALG00000011889		0.264513	-1.91859	0.0123064	0.0388999	yes	down
ENSGALG00000049503		2.47493	1.30739	0.0125055	0.0394307	yes	up
ENSGALG00000049686		2.87608	1.5241	0.0125212	0.0394651	yes	up
ENSGALG00000002643		2.03289	1.02353	0.0125718	0.0395864	yes	up
ENSGALG00000049178		0.186772	-2.42065	0.012571	0.0395864	yes	down
ENSGALG00000008177	NOS1	3.67393	1.87732	0.0126324	0.0397219	yes	up
ENSGALG00000042365	CARD10	0.416128	-1.2649	0.0127525	0.040025	yes	down
ENSGALG00000014861	NIM1K	2.40559	1.26639	0.012771	0.0400677	yes	up
ENSGALG00000004074	KCNS1	0.216319	-2.20877	0.0128597	0.0403076	yes	down
ENSGALG00000004631	DRAXIN	0.303096	-1.72215	0.0128813	0.0403514	yes	down
ENSGALG00000031305	FAM13C	2.80148	1.48619	0.0128906	0.0403581	yes	up
ENSGALG00000006007	SAMD10	0.207716	-2.26731	0.0128897	0.0403581	yes	down
ENSGALG00000002503	SFTPA2	2.37993	1.25092	0.0130863	0.0408929	yes	up
ENSGALG00000002645	PIWIL1	0.330813	-1.59591	0.0135097	0.0420001	yes	down
ENSGALG00000044307		0.166208	-2.58894	0.0135476	0.0420861	yes	down
ENSGALG00000014455	LPAR5	0.364672	-1.45533	0.0138937	0.0429983	yes	down
ENSGALG00000054379	TSPAN32	3.02209	1.59555	0.0139076	0.0430252	yes	up
ENSGALG00000051324		2.35712	1.23702	0.0139828	0.0432295	yes	up
ENSGALG00000051990		0.0518116	-4.27058	0.0141498	0.0436283	yes	down
ENSGALG00000010974	GSC	0.445204	-1.16746	0.0143826	0.0442031	yes	down
ENSGALG00000050527		2.11258	1.07901	0.0143856	0.0442041	yes	up
ENSGALG00000027885	C4orf19	0.277318	-1.85039	0.0144202	0.0443023	yes	down
ENSGALG00000050619	SOCS2	0.455901	-1.13321	0.0144631	0.0444007	yes	down
ENSGALG00000044612	INAVA	0.20259	-2.30337	0.0146143	0.0447811	yes	down
ENSGALG00000049448		3.14347	1.65236	0.0146868	0.0449529	yes	up
ENSGALG00000017316	UCP3	9.32593	3.22125	0.0147753	0.0451901	yes	up
ENSGALG00000044799	VSIG4	2.54676	1.34866	0.0148601	0.0453851	yes	up
ENSGALG00000027747	TROJANZ	2.13851	1.09661	0.0148611	0.0453851	yes	up
ENSGALG00000005524	NTSR1	0.424553	-1.23598	0.0149507	0.0455992	yes	down
ENSGALG00000053848		0.241348	-2.05081	0.0149782	0.0456577	yes	down
ENSGALG00000026080	OMD	3.04728	1.60752	0.015069	0.045872	yes	up
ENSGALG00000033634	TDRD5	0.0756586	-3.72435	0.0152606	0.0463636	yes	down
ENSGALG00000048820		2.16976	1.11754	0.0152819	0.0464109	yes	up
ENSGALG00000042045	IRX3	0.261184	-1.93686	0.015345	0.0465856	yes	down
ENSGALG00000015142	DSG2	0.169885	-2.55737	0.0154597	0.0469163	yes	down
ENSGALG00000012576	RASEF	0.404016	-1.30752	0.0155643	0.047164	yes	down
ENSGALG00000034905		0.00143147	-9.44829	0.0156015	0.0472594	yes	down
ENSGALG00000006351	FAS	2.08773	1.06194	0.0156898	0.0474831	yes	up
ENSGALG00000021272	SCN2B	2.16468	1.11416	0.0157131	0.0475358	yes	up
ENSGALG00000045908		0.433317	-1.20651	0.0157847	0.0476997	yes	down
ENSGALG00000004306	SYT12	0.471095	-1.08591	0.0158764	0.0478803	yes	down
ENSGALG00000026092		2.17008	1.11775	0.0160238	0.0482889	yes	up
ENSGALG00000048815		0.378597	-1.40127	0.0163702	0.0491076	yes	down
ENSGALG00000045037	CYP2W1	0.46585	-1.10206	0.0163915	0.0491356	yes	down
ENSGALG00000016969		2.37647	1.24882	0.0164567	0.0492949	yes	up
ENSGALG00000017068	KL	3.38758	1.76025	0.0164652	0.0493114	yes	up
ENSGALG00000029827		5.83832	2.54555	0.0165329	0.0494961	yes	up

## Sheet: Table S5b. DE lncRNAs
Table S5b. List of DE lncRNAs between E10 and E14
lncRNA id	lncRNA gene id	FC(TC_E14/TC_E10)	Log2FC(TC_E14/TC_E10)	Pvalue	Padjust	Significant	Regulate
ENSGALT00000006627	ENSGALG00000004167	7.82507	2.9681	9.02722e-05	0.000825437	yes	up
ENSGALT00000026524	ENSGALG00000016441	2.40333	1.26504	2.38043e-08	5.10171e-07	yes	up
ENSGALT00000041024	ENSGALG00000024288	0.331892	-1.59121	1.01114e-07	1.90866e-06	yes	down
ENSGALT00000047642	ENSGALG00000042639	5.51049	2.46218	0.005578	0.0276531	yes	up
ENSGALT00000048903	ENSGALG00000042619	5.23093	2.38707	0.00426676	0.0222378	yes	up
ENSGALT00000061323	ENSGALG00000035904	2.43811	1.28576	0.0039888	0.0210668	yes	up
ENSGALT00000061703	ENSGALG00000030129	3.14963	1.65518	0.0031368	0.0172842	yes	up
ENSGALT00000062018	ENSGALG00000036551	0.0502956	-4.31342	0.00382501	0.0203926	yes	down
ENSGALT00000066961	ENSGALG00000034533	8.0593	3.01065	0.00963097	0.0427778	yes	up
ENSGALT00000069247	ENSGALG00000030849	2.64242	1.40186	2.50937e-09	6.46225e-08	yes	up
ENSGALT00000071600	ENSGALG00000029832	6.31707	2.65926	0.00766152	0.0356469	yes	up
ENSGALT00000077555	ENSGALG00000029931	3.64231	1.86486	0.00793683	0.0366829	yes	up
ENSGALT00000084797	ENSGALG00000046585	0.169103	-2.56403	0.000500218	0.00363493	yes	down
ENSGALT00000089578	ENSGALG00000044191	2.10023	1.07055	0.00703777	0.0333583	yes	up
ENSGALT00000090700	ENSGALG00000052610	0.269069	-1.89395	1.21792e-07	2.26258e-06	yes	down
ENSGALT00000092115	ENSGALG00000052222	2.76211	1.46577	4.14623e-08	8.50472e-07	yes	up
ENSGALT00000092767	ENSGALG00000051689	9.19635	3.20106	0.00534563	0.0268154	yes	up
ENSGALT00000093406	ENSGALG00000049151	2.91556	1.54377	0.000156442	0.00133229	yes	up
ENSGALT00000093779	ENSGALG00000046682	0.0438976	-4.50971	1.92066e-08	4.21435e-07	yes	down
ENSGALT00000094229	ENSGALG00000052671	0.00608087	-7.36151	7.23277e-05	0.000677685	yes	down
ENSGALT00000094952	ENSGALG00000049471	8.3452	3.06095	0.00424724	0.022163	yes	up
ENSGALT00000095094	ENSGALG00000034305	2.2241	1.15322	0.00346295	0.0187845	yes	up
ENSGALT00000095139	ENSGALG00000050791	10.7423	3.42523	1.22809e-05	0.000144044	yes	up
ENSGALT00000095343	ENSGALG00000049806	0.346807	-1.52779	0.000367085	0.00279006	yes	down
ENSGALT00000095456	ENSGALG00000048053	2.4719	1.30562	0.000191266	0.00157934	yes	up
ENSGALT00000095601	ENSGALG00000036780	0.0773449	-3.69255	7.67736e-05	0.00071622	yes	down
ENSGALT00000095716	ENSGALG00000052385	2.95516	1.56324	0.000155581	0.00132715	yes	up
ENSGALT00000095760	ENSGALG00000051436	15.5961	3.96311	0.00801199	0.0369556	yes	up
ENSGALT00000095799	ENSGALG00000052237	7.0253	2.81256	0.0111537	0.0481612	yes	up
ENSGALT00000096019	ENSGALG00000054354	2.0722	1.05116	0.000396063	0.00298569	yes	up
ENSGALT00000096131	ENSGALG00000050012	0.0015905	-9.2963	0.0071105	0.0336536	yes	down
ENSGALT00000096506	ENSGALG00000052744	69.1544	6.11175	0.0079355	0.0366829	yes	up
ENSGALT00000096519	ENSGALG00000051995	2.78091	1.47556	0.00367093	0.0197293	yes	up
ENSGALT00000096770	ENSGALG00000054263	3.06372	1.61528	0.00508678	0.025727	yes	up
ENSGALT00000096898	ENSGALG00000052967	0.456916	-1.13	0.000208928	0.00170607	yes	down
ENSGALT00000096941	ENSGALG00000048488	2.40002	1.26305	5.82438e-05	0.000563104	yes	up
ENSGALT00000097071	ENSGALG00000049769	2.83195	1.5018	0.00611905	0.0297787	yes	up
ENSGALT00000097582	ENSGALG00000050718	5.98696	2.58182	2.36406e-05	0.000256743	yes	up
ENSGALT00000097778	ENSGALG00000051113	6.63111	2.72925	3.71129e-16	2.59529e-14	yes	up
ENSGALT00000097964	ENSGALG00000047670	0.0859068	-3.54108	0.000710592	0.00492509	yes	down
ENSGALT00000097989	ENSGALG00000050749	21.97	4.45747	0.0105246	0.0459363	yes	up
ENSGALT00000098164	ENSGALG00000054248	3.34665	1.74272	0.00268811	0.0151715	yes	up
ENSGALT00000098177	ENSGALG00000048528	15.7152	3.97409	3.76485e-42	1.79904e-39	yes	up
ENSGALT00000098227	ENSGALG00000051854	0.18352	-2.44599	4.8786e-05	0.00048418	yes	down
ENSGALT00000098999	ENSGALG00000051031	4.72434	2.24011	0.00885179	0.0400371	yes	up
ENSGALT00000099217	ENSGALG00000047047	2.68903	1.42709	0.00159446	0.00980429	yes	up
ENSGALT00000099630	ENSGALG00000049151	3.02291	1.59594	0.00697783	0.0331412	yes	up
ENSGALT00000099832	ENSGALG00000051638	0.412191	-1.27861	0.00644276	0.031034	yes	down
ENSGALT00000099929	ENSGALG00000053491	3.04641	1.60711	0.00526557	0.0264601	yes	up
ENSGALT00000100115	ENSGALG00000051174	2.02414	1.01731	0.010285	0.0451122	yes	up
ENSGALT00000100153	ENSGALG00000048068	0.00391638	-7.99626	0.00701063	0.0332602	yes	down
ENSGALT00000100225	ENSGALG00000051419	0.00487418	-7.68062	0.000134962	0.00117535	yes	down
ENSGALT00000100356	ENSGALG00000053801	16.0072	4.00065	8.89244e-07	1.3691e-05	yes	up
ENSGALT00000100462	ENSGALG00000050522	2.49863	1.32114	0.00121661	0.00779765	yes	up
ENSGALT00000101064	ENSGALG00000041397	2.10121	1.07122	0.00104594	0.0068658	yes	up
ENSGALT00000101268	ENSGALG00000049978	0.123617	-3.01605	0.000185439	0.00154257	yes	down
ENSGALT00000101377	ENSGALG00000047997	13.0108	3.70164	3.39368e-07	5.73481e-06	yes	up
ENSGALT00000101467	ENSGALG00000054030	3.82328	1.93481	0.000413767	0.00309653	yes	up
ENSGALT00000101536	ENSGALG00000046706	5.78326	2.53188	0.000130067	0.00113771	yes	up
ENSGALT00000101776	ENSGALG00000054850	0.00774182	-7.01311	0.000101469	0.00091742	yes	down
ENSGALT00000101954	ENSGALG00000051803	4.19797	2.06969	0.00267866	0.015138	yes	up
ENSGALT00000102078	ENSGALG00000049888	5.03189	2.3311	1.58331e-07	2.86707e-06	yes	up
ENSGALT00000102241	ENSGALG00000052626	0.00929764	-6.74892	0.000707709	0.00490774	yes	down
ENSGALT00000102361	ENSGALG00000048150	0.453013	-1.14238	0.00307278	0.0170004	yes	down
ENSGALT00000102454	ENSGALG00000047123	289.367	8.17676	1.99879e-08	4.35247e-07	yes	up
ENSGALT00000102811	ENSGALG00000054934	3.31194	1.72768	0.00349343	0.018926	yes	up
ENSGALT00000102990	ENSGALG00000055061	4.47382	2.16151	3.09676e-07	5.26408e-06	yes	up
ENSGALT00000103020	ENSGALG00000048583	0.409421	-1.28834	0.00604907	0.029513	yes	down
ENSGALT00000103067	ENSGALG00000040010	16.0257	4.00232	0.00386449	0.0205311	yes	up
ENSGALT00000103212	ENSGALG00000049699	2.03059	1.0219	2.57233e-05	0.000276569	yes	up
ENSGALT00000103253	ENSGALG00000051917	0.279786	-1.83761	0.00888836	0.0401673	yes	down
ENSGALT00000103321	ENSGALG00000049195	0.0162428	-5.94405	0.00203765	0.0120429	yes	down
ENSGALT00000103658	ENSGALG00000053671	10.5939	3.40516	0.00534753	0.0268182	yes	up
ENSGALT00000103798	ENSGALG00000047399	0.343561	-1.54136	7.68209e-06	9.52107e-05	yes	down
ENSGALT00000103828	ENSGALG00000054934	8.95838	3.16324	0.00450136	0.0232632	yes	up
ENSGALT00000104034	ENSGALG00000054866	0.201899	-2.30829	1.21722e-05	0.000143094	yes	down
ENSGALT00000104067	ENSGALG00000053941	2.89492	1.53352	6.16559e-06	7.79122e-05	yes	up
ENSGALT00000104174	ENSGALG00000050659	3.67485	1.87769	0.0111973	0.0482928	yes	up
ENSGALT00000104340	ENSGALG00000050012	0.00492202	-7.66653	0.000140383	0.00121477	yes	down
ENSGALT00000104593	ENSGALG00000048973	2.62822	1.39408	0.00396797	0.0209772	yes	up
ENSGALT00000104679	ENSGALG00000052193	4.7631	2.2519	3.40618e-11	1.24848e-09	yes	up
ENSGALT00000104754	ENSGALG00000048053	2.91008	1.54106	0.00046063	0.00339189	yes	up
ENSGALT00000104771	ENSGALG00000052144	0.0207287	-5.59223	0.00741143	0.0347844	yes	down
ENSGALT00000105154	ENSGALG00000053336	2.81383	1.49254	0.000259813	0.00206538	yes	up
ENSGALT00000105349	ENSGALG00000050161	21.2671	4.41055	0.00453922	0.023412	yes	up
ENSGALT00000105689	ENSGALG00000046682	0.013198	-6.24354	7.38716e-12	3.04502e-10	yes	down
ENSGALT00000105902	ENSGALG00000047374	2.90254	1.53732	2.64536e-05	0.000283711	yes	up
ENSGALT00000105915	ENSGALG00000051350	6.27888	2.65051	0.00230018	0.013317	yes	up
ENSGALT00000106454	ENSGALG00000048632	9.75357	3.28593	0.000704017	0.00489003	yes	up
ENSGALT00000106842	ENSGALG00000049021	75.5135	6.23866	0.00066772	0.00466934	yes	up
ENSGALT00000106857	ENSGALG00000052579	0.0694092	-3.84873	0.00017734	0.00148381	yes	down
ENSGALT00000107014	ENSGALG00000051939	3.9334	1.97578	1.04882e-08	2.40353e-07	yes	up
ENSGALT00000107058	ENSGALG00000047816	0.0163449	-5.93502	0.00131122	0.00830708	yes	down
ENSGALT00000107168	ENSGALG00000053491	4.92149	2.29909	0.00209215	0.0123311	yes	up
ENSGALT00000107665	ENSGALG00000048586	3.0541	1.61075	0.00119108	0.0076798	yes	up
ENSGALT00000107707	ENSGALG00000049600	3.6021	1.84884	0.00175219	0.010611	yes	up
ENSGALT00000107859	ENSGALG00000050012	0.00034275	-11.5106	0.0032169	0.0176277	yes	down
ENSGALT00000108217	ENSGALG00000055061	5.96683	2.57696	2.17807e-15	1.35103e-13	yes	up
MSTRG.10660.1	ENSGALG00000014974	5.78396	2.53206	0.00879439	0.0398333	yes	up
MSTRG.1173.1	ENSGALG00000047296	118.54	6.88923	0.00675138	0.0322377	yes	up
MSTRG.1173.3	ENSGALG00000047296	4.02009	2.00723	0.00534852	0.0268182	yes	up
MSTRG.1173.4	ENSGALG00000047296	14.6702	3.87482	0.00780011	0.0361769	yes	up
MSTRG.15574.1	ENSGALG00000009919	8.67608	3.11704	0.0106099	0.0461987	yes	up
MSTRG.1585.2	ENSGALG00000031681	0.0100477	-6.63699	0.00984182	0.0435084	yes	down
MSTRG.20242.6	ENSGALG00000005294	4.41475	2.14233	3.51386e-07	5.9108e-06	yes	up
MSTRG.21490.4	ENSGALG00000012263	3.71392	1.89294	0.00931718	0.0417035	yes	up
MSTRG.21491.13	ENSGALG00000012263	0.414652	-1.27003	0.00693374	0.0329662	yes	down
MSTRG.21648.3	ENSGALG00000050806	6.26688	2.64775	2.18566e-05	0.000239485	yes	up
MSTRG.22803.1	MSTRG.22803	6.14992	2.62057	1.61435e-21	1.92856e-19	yes	up
MSTRG.22805.1	MSTRG.22805	6.21862	2.63659	4.72109e-33	1.40026e-30	yes	up
MSTRG.23104.2	ENSGALG00000011686	4.66075	2.22056	4.94264e-08	9.9485e-07	yes	up
MSTRG.23216.2	ENSGALG00000012382	2.54473	1.34751	6.70733e-07	1.05857e-05	yes	up
MSTRG.25121.1	ENSGALG00000052594	7.96644	2.99394	0.000527671	0.00381508	yes	up
MSTRG.25804.3	ENSGALG00000014813	3.52362	1.81706	0.00401293	0.0211585	yes	up
MSTRG.5174.3	ENSGALG00000052318	5.26462	2.39633	3.47102e-23	4.86773e-21	yes	up
MSTRG.5693.1	ENSGALG00000033148	3.33583	1.73805	0.000395811	0.00298466	yes	up
MSTRG.6624.1	MSTRG.6624	25.3313	4.66285	0.00264365	0.0149729	yes	up
MSTRG.7875.25	ENSGALG00000039977	3.91286	1.96822	5.07365e-05	0.000501227	yes	up
MSTRG.7881.1	ENSGALG00000039977	6.34994	2.66674	1.95058e-09	5.14124e-08	yes	up
NONGGAT000245.2	ENSGALG00000009875	0.45279	-1.14309	3.45875e-05	0.000358865	yes	down
NONGGAT001695.2	ENSGALG00000049524	2.12604	1.08817	0.000289942	0.00228169	yes	up
NONGGAT002526.2	ENSGALG00000052117	4.13788	2.04889	0.00018874	0.00156398	yes	up
NONGGAT003327.2	ENSGALG00000037717	0.389421	-1.3606	6.54568e-05	0.000622805	yes	down
NONGGAT006103.2	ENSGALG00000051418	0.386502	-1.37145	0.0103628	0.0453914	yes	down
NONGGAT006653.2	ENSGALG00000041397	2.26223	1.17775	0.00335219	0.0182489	yes	up
NONGGAT007731.2	ENSGALG00000047771	2.39779	1.26171	0.000108767	0.00097486	yes	up
NONGGAT009868.2	ENSGALG00000032270	0.393047	-1.34723	0.000914023	0.00611815	yes	down
NONGGAT011877.2	ENSGALG00000045948	2.93803	1.55485	2.63299e-05	0.000282502	yes	up
NONGGAT015645.1	ENSGALG00000048195	0.141228	-2.8239	0.00918241	0.0412074	yes	down
XR_001463382.2	ENSGALG00000046682	0.0180768	-5.78971	1.04527e-10	3.48027e-09	yes	down
XR_001463543.1	ENSGALG00000039688	0.386175	-1.37267	2.35382e-05	0.000255739	yes	down
XR_001463622.2	ENSGALG00000033902	0.112128	-3.15678	0.0040827	0.0214606	yes	down
XR_001464524.2	ENSGALG00000054031	0.130589	-2.9369	0.00670637	0.0320406	yes	down
XR_001464681.2	ENSGALG00000048068	0.0029838	-8.38863	0.00545299	0.0272323	yes	down
XR_001465194.2	ENSGALG00000047831	2.61125	1.38474	0.00739053	0.0347242	yes	up
XR_001465751.2	ENSGALG00000036780	0.194917	-2.35907	0.000197335	0.00162322	yes	down
XR_001465942.2	ENSGALG00000051083	2.98643	1.57842	8.20709e-06	0.000100798	yes	up
XR_001465975.2	ENSGALG00000052054	5.17806	2.37241	0.00283772	0.0158976	yes	up
XR_001465978.2	ENSGALG00000044686	13.9341	3.80055	0.00855893	0.0389887	yes	up
XR_001466002.2	ENSGALG00000032541	2.91964	1.54579	0.00875431	0.0396727	yes	up
XR_001466260.2	ENSGALG00000048101	5.03831	2.33294	1.10657e-21	1.34688e-19	yes	up
XR_001466466.2	ENSGALG00000046981	2.2897	1.19516	0.0063666	0.0307475	yes	up
XR_001466563.2	ENSGALG00000033055	3.54729	1.82672	0.00971262	0.0430996	yes	up
XR_001466621.2	ENSGALG00000053403	0.387747	-1.36681	5.36052e-05	0.000525343	yes	down
XR_001467243.2	ENSGALG00000051099	0.00459371	-7.76613	2.80547e-05	0.000299018	yes	down
XR_001467318.2	ENSGALG00000040010	2.88515	1.52865	0.00189148	0.0113138	yes	up
XR_001467846.2	ENSGALG00000049177	2.02853	1.02043	0.00405032	0.0213338	yes	up
XR_001467930.2	ENSGALG00000036522	2.55781	1.35491	0.00249656	0.0142683	yes	up
XR_001468307.2	ENSGALG00000051849	4.32262	2.11191	0.000706773	0.00490389	yes	up
XR_001468480.2	ENSGALG00000050348	3.41349	1.77125	0.00910391	0.0408989	yes	up
XR_001468945.2	ENSGALG00000053294	0.204411	-2.29045	5.95774e-06	7.56563e-05	yes	down
XR_001469279.1	ENSGALG00000051816	4.26546	2.0927	0.000581056	0.00415104	yes	up
XR_001469440.2	ENSGALG00000050718	5.18701	2.3749	0.000484806	0.00354289	yes	up
XR_001469652.2	ENSGALG00000052781	4.59248	2.19927	6.32259e-11	2.1958e-09	yes	up
XR_001469902.2	ENSGALG00000048361	39.816	5.31528	9.68372e-11	3.24097e-09	yes	up
XR_001469905.2	ENSGALG00000047264	20.0453	4.32519	6.51822e-05	0.000620421	yes	up
XR_001470009.2	ENSGALG00000055112	256.646	8.00364	0.000526639	0.00381083	yes	up
XR_003071153.1	ENSGALG00000051816	3.96312	1.98664	1.83073e-23	2.62445e-21	yes	up
XR_003071404.1	ENSGALG00000052222	165.061	7.36685	0.00290012	0.0161712	yes	up
XR_003071441.1	ENSGALG00000052222	2.49325	1.31803	2.00504e-05	0.000222147	yes	up
XR_003071447.1	ENSGALG00000052222	2.53742	1.34336	3.50263e-09	8.80056e-08	yes	up
XR_003071627.1	ENSGALG00000053369	4.42834	2.14677	0.00627302	0.0303637	yes	up
XR_003071665.1	ENSGALG00000051679	0.0888976	-3.49171	0.00408747	0.0214769	yes	down
XR_003071899.1	ENSGALG00000050007	0.0158616	-5.97831	0.0014994	0.00929164	yes	down
XR_003071914.1	ENSGALG00000050007	72.9032	6.18791	0.00163098	0.00997293	yes	up
XR_003072067.1	ENSGALG00000049769	5.52106	2.46494	0.000368432	0.00279947	yes	up
XR_003072168.1	ENSGALG00000046534	3.71287	1.89254	0.00238919	0.0137215	yes	up
XR_003072171.1	ENSGALG00000046534	5.94692	2.57214	0.00249587	0.0142675	yes	up
XR_003072287.1	ENSGALG00000045948	5.75677	2.52526	3.98076e-07	6.63669e-06	yes	up
XR_003072288.1	ENSGALG00000047694	0.282125	-1.82559	2.49439e-05	0.000269198	yes	down
XR_003072296.1	ENSGALG00000050607	159.702	7.31924	0.00289759	0.0161664	yes	up
XR_003072307.1	ENSGALG00000053562	0.0158684	-5.9777	0.000295804	0.00232286	yes	down
XR_003072344.1	ENSGALG00000049169	64.0255	6.00058	0.00220566	0.0128825	yes	up
XR_003072386.1	ENSGALG00000051419	0.00114937	-9.76495	2.54237e-05	0.000273917	yes	down
XR_003073026.1	ENSGALG00000054276	6.01213	2.58788	0.0007729	0.00528736	yes	up
XR_003073183.1	ENSGALG00000050766	4.31672	2.10994	0.000244797	0.00195807	yes	up
XR_003073205.1	ENSGALG00000047914	0.00644399	-7.27783	0.00377968	0.0202095	yes	down
XR_003073278.1	ENSGALG00000016584	0.382782	-1.3854	0.00439848	0.0228367	yes	down
XR_003073406.1	ENSGALG00000038613	8.14408	3.02575	0.00458683	0.0236151	yes	up
XR_003073589.1	ENSGALG00000051476	0.073154	-3.77292	1.12075e-06	1.69024e-05	yes	down
XR_003073711.1	ENSGALG00000048667	0.30561	-1.71024	6.64973e-09	1.58732e-07	yes	down
XR_003073999.1	ENSGALG00000053987	132.112	7.04562	4.53141e-05	0.000455152	yes	up
XR_003074265.1	ENSGALG00000031361	10.379	3.3756	0.00111269	0.00723936	yes	up
XR_003074391.1	ENSGALG00000048607	113.664	6.82864	0.00757225	0.0353591	yes	up
XR_003074396.1	ENSGALG00000048607	269.85	8.07601	0.000522564	0.00378239	yes	up
XR_003074871.1	ENSGALG00000039688	0.0061867	-7.33661	0.00186921	0.0112066	yes	down
XR_003075162.1	ENSGALG00000047842	0.00993694	-6.65298	0.00852608	0.0388705	yes	down
XR_003075250.1	ENSGALG00000048194	5.93758	2.56988	0.0050144	0.0254397	yes	up
XR_003075388.1	ENSGALG00000048897	3.48576	1.80147	0.00413534	0.0216873	yes	up
XR_003075645.1	ENSGALG00000048276	0.00814753	-6.93942	3.86378e-05	0.000394231	yes	down
XR_003075880.1	ENSGALG00000038513	4.62966	2.21091	0.00963181	0.0427778	yes	up
XR_003076302.1	ENSGALG00000047168	20.3443	4.34655	0.0018497	0.0111103	yes	up
XR_003076388.1	ENSGALG00000050904	80.8952	6.33798	0.000996538	0.00658169	yes	up
XR_003076394.1	ENSGALG00000049264	0.268587	-1.89654	9.80992e-05	0.000890395	yes	down
XR_003076494.1	ENSGALG00000054024	2.24782	1.16853	0.00381809	0.0203684	yes	up
XR_003076495.1	ENSGALG00000054024	0.00664917	-7.23261	0.00305494	0.0169162	yes	down
XR_003076628.1	ENSGALG00000030000	4.7853	2.25861	8.09856e-07	1.25889e-05	yes	up
XR_003076631.1	ENSGALG00000030000	8.65964	3.11431	7.1203e-05	0.00066909	yes	up
XR_003076698.1	ENSGALG00000052045	2.52537	1.3365	0.0108422	0.0470124	yes	up
XR_003076966.1	ENSGALG00000029832	5.93922	2.57027	3.29785e-11	1.21568e-09	yes	up
XR_003076970.1	ENSGALG00000029832	14.7333	3.881	0.0060245	0.0294425	yes	up
XR_003077015.1	ENSGALG00000047560	79.9081	6.32027	0.00053849	0.00388568	yes	up
XR_003077035.1	ENSGALG00000047033	250.267	7.96732	0.000500486	0.00363585	yes	up
XR_003077188.1	ENSGALG00000050348	3.79274	1.92324	1.01452e-07	1.91086e-06	yes	up
XR_003077323.1	ENSGALG00000034552	0.440437	-1.18299	0.00589967	0.0289091	yes	down
XR_003077378.1	ENSGALG00000053492	141.39	7.14354	8.38028e-06	0.000102488	yes	up
XR_003077441.1	ENSGALG00000048220	2.47842	1.30942	4.93056e-05	0.000488025	yes	up
XR_003077443.1	ENSGALG00000048220	2.07787	1.05511	0.000178481	0.00149191	yes	up
XR_003077446.1	ENSGALG00000048220	2.38499	1.25398	0.0116766	0.0499258	yes	up
XR_211774.3	ENSGALG00000049793	0.474453	-1.07566	0.0102273	0.0449351	yes	down

## Sheet: Table S5c. DE miRNAs
Table S5c. List of DE miRNAs between E10 and E14
miRNA id	FC(TCE14/TCE10)	Log2FC(TCE14/TCE10)	Pvalue	Padjust	Significant	Regulate
1_5679	0.0213799	-5.5476	0.000702976	0.00560455	yes	down
1_5680	0.0213799	-5.5476	0.000702976	0.00560455	yes	down
22_27525	10.7375	3.42458	0.00864111	0.0493052	yes	up
26_28681	0.41364	-1.27355	0.00097664	0.00757873	yes	down
gga-let-7b	4.00495	2.00178	7.78433e-26	1.51016e-23	yes	up
gga-miR-10a-3p	2.22939	1.15665	9.77129e-06	0.000142172	yes	up
gga-miR-10a-5p	2.23323	1.15913	5.04732e-09	1.54607e-07	yes	up
gga-miR-12209-3p	0.0471895	-4.40539	0.00139693	0.0105586	yes	down
gga-miR-133a-3p	4.54402	2.18397	1.02035e-33	5.93846e-31	yes	up
gga-miR-133a-5p	2.98823	1.57929	1.33278e-25	1.9392e-23	yes	up
gga-miR-133c-3p	2.90098	1.53654	3.40505e-20	3.3029e-18	yes	up
gga-miR-135a-2-3p	0.332732	-1.58757	2.14695e-06	4.03073e-05	yes	down
gga-miR-135a-5p	0.455469	-1.13458	1.19628e-05	0.000161915	yes	down
gga-miR-140-3p	0.282595	-1.82319	1.10396e-09	4.01565e-08	yes	down
gga-miR-140-5p	0.294732	-1.76252	2.83834e-08	7.5087e-07	yes	down
gga-miR-1416-5p	2.918	1.54498	5.14256e-08	1.30129e-06	yes	up
gga-miR-145-5p	2.10376	1.07297	6.41241e-12	4.14669e-10	yes	up
gga-miR-1458	0.18013	-2.47289	1.34971e-05	0.00017853	yes	down
gga-miR-1591-5p	0.378342	-1.40224	0.00781929	0.046437	yes	down
gga-miR-1625-5p	0.228264	-2.13122	2.93053e-05	0.000346324	yes	down
gga-miR-1662	0.480113	-1.05855	0.000115494	0.00124477	yes	down
gga-miR-1674	0.30567	-1.70995	4.1289e-09	1.33501e-07	yes	down
gga-miR-1677-3p	0.285563	-1.80812	2.71967e-11	1.21758e-09	yes	down
gga-miR-1677-5p	0.281665	-1.82795	8.10722e-09	2.3592e-07	yes	down
gga-miR-1769-3p	0.394768	-1.34092	0.00407782	0.0269395	yes	down
gga-miR-184-3p	0.409493	-1.28809	0.00030755	0.00298323	yes	down
gga-miR-187-3p	0.325011	-1.62144	4.03225e-07	8.38132e-06	yes	down
gga-miR-191-5p	2.84011	1.50595	1.8263e-20	2.12582e-18	yes	up
gga-miR-193b-3p	2.61849	1.38874	7.72385e-07	1.5501e-05	yes	up
gga-miR-1a-3p	3.90849	1.96661	6.97209e-33	2.02888e-30	yes	up
gga-miR-205b	0.0914098	-3.45151	2.78296e-05	0.000337434	yes	down
gga-miR-206	2.04112	1.02936	1.98393e-09	6.79204e-08	yes	up
gga-miR-210a-3p	2.71783	1.44245	7.81395e-08	1.89488e-06	yes	up
gga-miR-210a-5p	2.34835	1.23164	2.24013e-08	6.20835e-07	yes	up
gga-miR-214b-3p	0.486506	-1.03947	0.00411962	0.0269395	yes	down
gga-miR-216b	0.324626	-1.62315	0.000134543	0.00142371	yes	down
gga-miR-217-5p	0.301032	-1.73201	2.04238e-05	0.000258405	yes	down
gga-miR-301a-5p	0.369827	-1.43508	2.89863e-15	2.41e-13	yes	down
gga-miR-30a-3p	2.29972	1.20146	2.6781e-11	1.21758e-09	yes	up
gga-miR-30a-5p	2.15677	1.10887	1.59087e-11	9.25886e-10	yes	up
gga-miR-425-3p	2.53573	1.3424	1.54434e-07	3.45694e-06	yes	up
gga-miR-425-5p	2.27201	1.18397	1.20103e-10	4.99284e-09	yes	up
gga-miR-429-5p	0.0648862	-3.94595	0.00036868	0.00351757	yes	down
gga-miR-499-3p	3.58687	1.84272	2.37126e-11	1.21758e-09	yes	up
gga-miR-499-5p	3.81162	1.9304	2.13038e-13	1.54985e-11	yes	up
gga-miR-551-3p	0.326872	-1.6132	1.15843e-05	0.000160526	yes	down
gga-miR-551-5p	0.424198	-1.23719	0.0058214	0.0368267	yes	down
gga-miR-6548-5p	0.1169	-3.09666	3.6602e-05	0.000417693	yes	down
gga-miR-6606-5p	0.0204824	-5.60947	0.00687273	0.0425524	yes	down
gga-miR-6615-3p	0.315574	-1.66395	0.00213373	0.0151443	yes	down
gga-miR-6670-5p	0.130392	-2.93907	0.000269451	0.00270381	yes	down
gga-miR-7b	0.000834055	-10.2276	1.29979e-07	3.02591e-06	yes	down
