# Supplementary material for: Transcriptome analysis of mRNAs, lncRNAs, and miRNAs in the skeletal muscle of Tibetan chickens at different developmental stages
Source: Front Physiol. 2023 Jul 26;14:1225349. doi: 10.3389/fphys.2023.1225349 (PMC10410567; doi:10.3389/fphys.2023.1225349)
Supplement: Supplementary file 1 [file DataSheet1.ZIP › Supplementary Data S6.xlsx]

## Sheet: DE lncRNA
Table S6a. The top 20 up-regulation and down-regulated lncRNAs in E10 vs E14
Category	LncRNA id	Log2(Fold Change)	Padjust
Up	ENSGALT00000102454	8.17676	4.35247e-07
	XR_003074396.1	8.07601	0.00378239
	XR_001470009.2	8.00364	0.00381083
	XR_003077035.1	7.96732	0.00363585
	XR_003071404.1	7.36685	0.0161712
	XR_003072296.1	7.31924	0.0161664
	XR_003077378.1	7.14354	0.000102488
	XR_003073999.1	7.04562	0.000455152
	MSTRG.1173.1	6.88923	0.0322377
	XR_003074391.1	6.82864	0.0353591
Down	ENSGALT00000107859	-11.5106	0.0176277
	XR_003072386.1	-9.76495	0.000273917
	ENSGALT00000096131	-9.2963	0.0336536
	XR_001464681.2	-8.38863	0.0272323
	ENSGALT00000100153	-7.99626	0.0332602
	XR_001467243.2	-7.76613	0.000299018
	ENSGALT00000100225	-7.68062	0.00117535
	ENSGALT00000104340	-7.66653	0.00121477
	ENSGALT00000094229	-7.36151	0.000677685
	XR_003074871.1	-7.33661	0.0112066

## Sheet: DE miRNA
Table S6b. The top 20 up-regulation and down-regulated miRNAs in E10 vs E14
Category	miRNA id	Log2(Fold Change)	Padjust
Up	22_27525	3.42458	0.0493052
	gga-miR-133a-3p	2.18397	5.93846e-31
	gga-let-7b	2.00178	1.51016e-23
	gga-miR-1a-3p	1.96661	2.02888e-30
	gga-miR-499-5p	1.9304	1.54985e-11
	gga-miR-499-3p	1.84272	1.21758e-09
	gga-miR-133a-5p	1.57929	1.9392e-23
	gga-miR-1416-5p	1.54498	1.30129e-06
	gga-miR-133c-3p	1.53654	3.3029e-18
	gga-miR-191-5p	1.50595	2.12582e-18
Down	gga-miR-7b	-10.2276	3.02591e-06
	gga-miR-6606-5p	-5.60947	0.0425524
	1_5679	-5.5476	0.00560455
	1_5680	-5.5476	0.00560455
	gga-miR-12209-3p	-4.40539	0.0105586
	gga-miR-429-5p	-3.94595	0.00351757
	gga-miR-205b	-3.45151	0.000337434
	gga-miR-6548-5p	-3.09666	0.000417693
	gga-miR-6670-5p	-2.93907	0.00270381
	gga-miR-1458	-2.47289	0.00017853
