# Supplementary material for: Transcriptome analysis of mRNAs, lncRNAs, and miRNAs in the skeletal muscle of Tibetan chickens at different developmental stages
Source: Front Physiol. 2023 Jul 26;14:1225349. doi: 10.3389/fphys.2023.1225349 (PMC10410567; doi:10.3389/fphys.2023.1225349)
Supplement: Supplementary file 1 [file DataSheet1.ZIP › Supplementary Data S7.xlsx]

## Sheet: Table S6a
Table S6a. List of DE mRNAs between E10 and E18
Gene id	Gene name	FC(TC_E18/TC_E10)	Log2FC(TC_E18/TC_E10)	Pvalue	Padjust	Significant	Regulate
ENSGALG00000021552	RASL10A	11122.4	13.4412	9.71229e-21	1.08316e-19	yes	up
ENSGALG00000015602	CKMT2	1093.87	10.0952	7.92304e-72	5.48183e-70	yes	up
ENSGALG00000016620	PNOC	1006.2	9.9747	6.0528e-40	1.57574e-38	yes	up
ENSGALG00000013634	LRRC2	846.153	9.72477	5.10403e-100	7.34531e-98	yes	up
ENSGALG00000029212	PADI2	797.146	9.6387	3.93041e-14	2.95833e-13	yes	up
ENSGALG00000032845	ASB10	635.634	9.31205	6.74837e-14	5.00158e-13	yes	up
ENSGALG00000045362		612.975	9.25969	0	0	yes	up
ENSGALG00000007539	ANKRD2	595.451	9.21784	7.09889e-36	1.58047e-34	yes	up
ENSGALG00000029526		529.208	9.04769	0.00164275	0.00410152	yes	up
ENSGALG00000034427	SCN4A	284.638	8.15299	3.02159e-147	1.1565e-144	yes	up
ENSGALG00000038540	ZBTB32	276.273	8.10995	1.79002e-161	9.20018e-159	yes	up
ENSGALG00000046548		247.499	7.95128	6.93413e-10	3.72575e-09	yes	up
ENSGALG00000025804	CLCN2	242.692	7.92298	1.98444e-08	9.42896e-08	yes	up
ENSGALG00000033700	CA3A	224.23	7.80883	1.55947e-46	5.16637e-45	yes	up
ENSGALG00000047662	NR1D1	205.58	7.68356	4.89746e-08	2.23096e-07	yes	up
ENSGALG00000052035		202.235	7.65989	1.89276e-05	6.38455e-05	yes	up
ENSGALG00000021163		190.201	7.57138	1.02725e-08	5.00656e-08	yes	up
MSTRG.7372		174.686	7.44862	8.9108e-08	3.94916e-07	yes	up
ENSGALG00000053885		167.731	7.39001	3.91371e-08	1.80153e-07	yes	up
ENSGALG00000005754		167.171	7.38518	1.27183e-29	2.15433e-28	yes	up
ENSGALG00000030372	MPZ	146.3	7.19278	1.00186e-84	9.84833e-83	yes	up
ENSGALG00000009700	PDK4	144.118	7.17111	1.85542e-288	4.76816e-285	yes	up
ENSGALG00000001936	MYO7B	136.146	7.08901	4.50222e-14	3.3746e-13	yes	up
ENSGALG00000017168	SLN	129.542	7.01728	4.2338e-24	5.59191e-23	yes	up
ENSGALG00000014681	PCSK1	127.841	6.9982	1.42374e-137	4.49326e-135	yes	up
ENSGALG00000032453	FABP9	125.117	6.96713	6.37813e-27	9.58531e-26	yes	up
ENSGALG00000043435	CARNS1	125.073	6.96662	1.49556e-77	1.22289e-75	yes	up
ENSGALG00000028560	OC3	115.31	6.84938	4.1232e-09	2.0794e-08	yes	up
ENSGALG00000007335	KBTBD13	108.356	6.75964	2.01366e-39	5.16743e-38	yes	up
ENSGALG00000014221	YIPF7	107.469	6.74777	2.59423e-85	2.65157e-83	yes	up
ENSGALG00000045814	CRLF2	107.276	6.74518	6.15843e-07	2.4957e-06	yes	up
ENSGALG00000033461		105.715	6.72404	1.51715e-74	1.14672e-72	yes	up
ENSGALG00000042177	GPR182	104.794	6.71141	6.44476e-09	3.19379e-08	yes	up
ENSGALG00000032404	MYH1C	101.402	6.66394	0	0	yes	up
ENSGALG00000003816	NT5C1A	99.3814	6.6349	3.39643e-213	3.59402e-210	yes	up
ENSGALG00000002132	KCNIP1	96.4921	6.59234	1.54375e-68	9.77836e-67	yes	up
ENSGALG00000041066	DNASE1	94.6613	6.5647	0.000106878	0.000325044	yes	up
ENSGALG00000005017	DUSP13	93.253	6.54308	1.92333e-21	2.23074e-20	yes	up
ENSGALG00000038771	TECRL	92.3534	6.52909	2.93717e-85	2.98513e-83	yes	up
ENSGALG00000005972	KBTBD12	89.4554	6.4831	2.66549e-43	7.86057e-42	yes	up
ENSGALG00000005360	CA4	87.8265	6.45658	7.00037e-48	2.3941e-46	yes	up
ENSGALG00000007114	APOA1	87.5568	6.45215	0	0	yes	up
ENSGALG00000003179	ANGPTL7	86.3265	6.43173	5.12192e-19	5.21734e-18	yes	up
ENSGALG00000005554	ADIPOQ	86.1424	6.42865	3.31402e-266	7.45198e-263	yes	up
ENSGALG00000032619	SYPL2	83.5813	6.38511	0	0	yes	up
ENSGALG00000017316	UCP3	80.0759	6.3233	9.39479e-11	5.46758e-10	yes	up
ENSGALG00000054974		79.7193	6.31686	1.25346e-29	2.12721e-28	yes	up
ENSGALG00000009265	KCNK18	78.8832	6.30165	0.00335937	0.0079151	yes	up
MSTRG.6625		76.0528	6.24893	4.7565e-102	7.19031e-100	yes	up
ENSGALG00000027374	KLF9	75.9717	6.24739	4.53568e-46	1.47013e-44	yes	up
ENSGALG00000013546		75.3957	6.23641	1.22628e-05	4.24629e-05	yes	up
ENSGALG00000016791	SLC9A2	74.4581	6.21836	2.18887e-128	5.62507e-126	yes	up
ENSGALG00000006134	HOGA1	71.6647	6.16319	1.48848e-24	2.00721e-23	yes	up
ENSGALG00000008601	AHSG	71.5033	6.15994	1.37879e-103	2.19496e-101	yes	up
ENSGALG00000051279	PPP1R1A	71.0957	6.15169	4.5071e-05	0.000144912	yes	up
ENSGALG00000032721		70.5796	6.14118	0.0174126	0.0351713	yes	up
ENSGALG00000014695	CLCN1	69.9082	6.12739	5.75217e-25	7.91705e-24	yes	up
ENSGALG00000009691	ASB4	69.786	6.12487	1.80061e-05	6.09087e-05	yes	up
ENSGALG00000013640	MBP	68.1443	6.09052	9.08872e-33	1.74304e-31	yes	up
ENSGALG00000012612	FBP2	68.0239	6.08797	1.38245e-134	4.01112e-132	yes	up
ENSGALG00000053813		67.0532	6.06723	0.0199814	0.0398675	yes	up
ENSGALG00000049504		65.0278	6.02298	6.78177e-23	8.43105e-22	yes	up
ENSGALG00000016562	ASB11	62.0865	5.95621	2.48594e-14	1.9062e-13	yes	up
ENSGALG00000008741	PROKR1	60.301	5.91411	6.14504e-59	2.87873e-57	yes	up
ENSGALG00000052840		57.3389	5.84144	0.00166869	0.00416282	yes	up
ENSGALG00000050905		57.3215	5.841	0.00020155	0.000586394	yes	up
ENSGALG00000043727	NR4A1	56.6727	5.82458	1.45481e-117	3.07889e-115	yes	up
ENSGALG00000050027	NMS	56.6286	5.82346	3.55315e-37	8.37714e-36	yes	up
ENSGALG00000049891	GPD1	56.529	5.82092	1.58411e-16	1.4017e-15	yes	up
ENSGALG00000039406	CTRC	55.4044	5.79193	0.00108282	0.00279427	yes	up
ENSGALG00000001035		55.2635	5.78825	0.000200445	0.00058337	yes	up
ENSGALG00000036846		55.1904	5.78634	0.000151456	0.000449893	yes	up
ENSGALG00000039712	DHRS7C	55.0414	5.78245	3.07467e-220	3.95074e-217	yes	up
ENSGALG00000015373	PDE6B	54.0782	5.75698	0.000158254	0.000468197	yes	up
ENSGALG00000011086	ACTA1	53.8357	5.75049	0	0	yes	up
ENSGALG00000004044	CSRP3	53.4061	5.73893	1.91699e-101	2.84998e-99	yes	up
ENSGALG00000032385	PFKFB4	53.0467	5.72919	6.79458e-76	5.26844e-74	yes	up
ENSGALG00000049432		51.9177	5.69815	1.00402e-10	5.82624e-10	yes	up
ENSGALG00000025899		51.5491	5.68787	0.00154512	0.00387658	yes	up
ENSGALG00000017191	ANGPTL5	51.5087	5.68674	2.38937e-83	2.23866e-81	yes	up
ENSGALG00000016301		51.0364	5.67345	3.09878e-14	2.35704e-13	yes	up
ENSGALG00000001273	C2CD4C	50.9192	5.67014	6.89154e-06	2.46514e-05	yes	up
ENSGALG00000044661		49.314	5.62392	1.22423e-52	4.84013e-51	yes	up
ENSGALG00000028210		49.2083	5.62083	5.38015e-184	4.20798e-181	yes	up
ENSGALG00000048833		48.669	5.60493	0.0043241	0.00997642	yes	up
ENSGALG00000042652		48.2252	5.59172	3.60759e-08	1.66787e-07	yes	up
ENSGALG00000054604		47.3703	5.56591	6.22826e-08	2.80802e-07	yes	up
ENSGALG00000019157	SMPX	47.2303	5.56164	3.03922e-247	5.46724e-244	yes	up
ENSGALG00000006273	MYLK2	47.1985	5.56067	7.55313e-112	1.37246e-109	yes	up
ENSGALG00000028324		46.701	5.54538	0.00460441	0.0105474	yes	up
ENSGALG00000052330		46.701	5.54538	0.00460441	0.0105474	yes	up
ENSGALG00000028283		46.4516	5.53766	9.38152e-07	3.72384e-06	yes	up
ENSGALG00000039536	C2H8ORF22	46.2991	5.53291	4.26905e-26	6.15846e-25	yes	up
ENSGALG00000041504		45.1856	5.49779	0.0163186	0.0331664	yes	up
ENSGALG00000010577	ARHGEF38	44.9106	5.48898	0.00422718	0.00977276	yes	up
ENSGALG00000051173		44.8743	5.48782	0.0160134	0.0326013	yes	up
ENSGALG00000025921		44.8409	5.48674	6.67261e-38	1.61553e-36	yes	up
ENSGALG00000018503	NKX6-3	44.5504	5.47737	0.000379388	0.00105615	yes	up
ENSGALG00000015384	CHRNB3	44.4112	5.47285	0.00576278	0.0129501	yes	up
ENSGALG00000005226	MYOZ1	43.2084	5.43324	1.057e-258	2.11271e-255	yes	up
ENSGALG00000030996		42.8368	5.42078	2.94623e-09	1.5061e-08	yes	up
ENSGALG00000040869		41.2646	5.36683	2.62867e-07	1.11055e-06	yes	up
ENSGALG00000019761		41.1168	5.36166	6.21812e-130	1.66952e-127	yes	up
ENSGALG00000053580		40.9217	5.35479	1.19371e-15	1.0025e-14	yes	up
ENSGALG00000023772	HSPB7	40.2143	5.32964	1.98893e-55	8.4784e-54	yes	up
ENSGALG00000010379	SNCA	40.1923	5.32885	7.58555e-46	2.43238e-44	yes	up
ENSGALG00000002597	MSS51	40.0675	5.32436	5.92348e-42	1.66757e-40	yes	up
ENSGALG00000003283		39.0628	5.28772	1.06692e-92	1.26268e-90	yes	up
ENSGALG00000014848		39.0167	5.28602	2.28035e-214	2.56382e-211	yes	up
ENSGALG00000017418	NPTX1	38.6625	5.27286	2.1105e-11	1.29488e-10	yes	up
ENSGALG00000006922		37.3743	5.22398	2.42081e-10	1.35579e-09	yes	up
ENSGALG00000026499	TNFRSF25	37.3586	5.22337	6.8068e-07	2.74546e-06	yes	up
ENSGALG00000052164		36.759	5.20002	0.00925484	0.0199121	yes	up
ENSGALG00000005458	RPL3L	36.6718	5.1966	9.10916e-39	2.28224e-37	yes	up
ENSGALG00000049368		36.6285	5.19489	0.0107628	0.0228047	yes	up
ENSGALG00000049236	PEBP4	36.2074	5.17821	1.21822e-87	1.31225e-85	yes	up
ENSGALG00000016388	KLHL34	35.9833	5.16926	1.41361e-41	3.93036e-40	yes	up
ENSGALG00000052499		35.8826	5.16521	0.01521	0.0311135	yes	up
ENSGALG00000048064		35.117	5.1341	5.59802e-27	8.45531e-26	yes	up
ENSGALG00000006635	RHCG	34.5322	5.10987	0.00983931	0.0210488	yes	up
ENSGALG00000028871	SLC38A3	34.352	5.10232	3.14141e-92	3.69352e-90	yes	up
ENSGALG00000042199	SLC12A5	33.612	5.0709	9.97542e-38	2.39264e-36	yes	up
ENSGALG00000046580	MGARP	33.4914	5.06572	1.85135e-103	2.9214e-101	yes	up
ENSGALG00000023436	HDC	33.3095	5.05786	3.83691e-19	3.93737e-18	yes	up
ENSGALG00000031293	SLCO1A2	32.8825	5.03925	0.013636	0.0282243	yes	up
ENSGALG00000028886		32.2742	5.01231	0.000557001	0.00150766	yes	up
ENSGALG00000053894		31.4658	4.97571	0.0166024	0.0337088	yes	up
ENSGALG00000032415	SEZ6L	31.2465	4.96562	1.9757e-05	6.65435e-05	yes	up
ENSGALG00000006190	FHL1	30.923	4.95061	1.34188e-122	3.05559e-120	yes	up
ENSGALG00000027583	PLN	30.885	4.94884	1.01285e-09	5.37468e-09	yes	up
ENSGALG00000042446	ACSM5	30.8648	4.94789	2.97101e-25	4.14653e-24	yes	up
ENSGALG00000026585	TAFA3	30.5639	4.93376	0.00374186	0.00873393	yes	up
ENSGALG00000031301	TULP1	30.4446	4.92811	0.00510463	0.0116061	yes	up
ENSGALG00000008805	LMOD2	30.2989	4.92119	2.28283e-98	3.04191e-96	yes	up
ENSGALG00000016707	CLIC5	30.1844	4.91573	3.14897e-10	1.74621e-09	yes	up
ENSGALG00000041510	DUOX2	29.9806	4.90596	4.0824e-06	1.50488e-05	yes	up
ENSGALG00000054033		29.9244	4.90325	1.40011e-98	1.92264e-96	yes	up
ENSGALG00000021092		29.5892	4.887	0.000238574	0.000686013	yes	up
ENSGALG00000026214	LRTM2	29.5287	4.88405	4.63351e-31	8.30202e-30	yes	up
ENSGALG00000012594	NTRK2	28.6882	4.84238	1.83081e-174	1.21979e-171	yes	up
ENSGALG00000054562		28.6531	4.84062	2.11796e-08	1.0029e-07	yes	up
ENSGALG00000004804		27.9	4.8022	9.58242e-10	5.09984e-09	yes	up
ENSGALG00000034741	ETNPPL	27.8353	4.79884	1.61502e-98	2.20096e-96	yes	up
ENSGALG00000026553		27.7814	4.79605	7.33839e-232	1.10009e-228	yes	up
ENSGALG00000007047	GAL	27.7339	4.79358	0.000850902	0.00224112	yes	up
ENSGALG00000047825		27.7193	4.79282	0.00701751	0.0155065	yes	up
ENSGALG00000026875		27.6548	4.78946	7.05662e-165	3.96692e-162	yes	up
ENSGALG00000050678		27.6522	4.78932	0.00626535	0.0139732	yes	up
ENSGALG00000009063		27.591	4.78613	3.44742e-28	5.49298e-27	yes	up
ENSGALG00000024298	ADAMTSL5	27.587	4.78592	4.04573e-105	6.61624e-103	yes	up
ENSGALG00000012847		27.4237	4.77735	2.35207e-113	4.54962e-111	yes	up
ENSGALG00000011740	MGP	27.1405	4.76238	8.32587e-25	1.1381e-23	yes	up
ENSGALG00000015008	ZNF366	27.043	4.75718	8.92317e-43	2.5642e-41	yes	up
ENSGALG00000047341		26.8426	4.74645	6.29637e-20	6.75003e-19	yes	up
ENSGALG00000041371		26.6519	4.73617	0.00903206	0.0194718	yes	up
ENSGALG00000052503		26.6168	4.73427	0.000723677	0.00192606	yes	up
ENSGALG00000048882		25.9123	4.69557	4.16257e-05	0.00013458	yes	up
ENSGALG00000023933	G0S2	25.8076	4.68973	1.08824e-61	5.60929e-60	yes	up
ENSGALG00000015128	AQP4	25.6313	4.67984	4.32104e-65	2.46765e-63	yes	up
ENSGALG00000005077	F8	25.2116	4.65602	2.52958e-58	1.16979e-56	yes	up
ENSGALG00000007786	DOK5	24.869	4.63628	1.01417e-165	5.88512e-163	yes	up
ENSGALG00000005007		24.497	4.61453	4.67902e-07	1.92083e-06	yes	up
ENSGALG00000034067	FMOD	23.7586	4.57038	7.50287e-16	6.36647e-15	yes	up
ENSGALG00000007110		23.7214	4.56812	1.18539e-185	9.69273e-183	yes	up
ENSGALG00000008177	NOS1	23.5576	4.55812	5.904e-20	6.33693e-19	yes	up
MSTRG.17583		23.5449	4.55734	5.70611e-113	1.0805e-110	yes	up
ENSGALG00000033375		23.2271	4.53774	9.79995e-13	6.6853e-12	yes	up
ENSGALG00000026452	CAVIN4	23.1792	4.53476	5.69915e-127	1.44397e-124	yes	up
ENSGALG00000026536	IP6K3	23.1343	4.53196	1.23764e-83	1.17178e-81	yes	up
ENSGALG00000008914	NRAP	22.8367	4.51328	5.29094e-131	1.46429e-128	yes	up
ENSGALG00000042679	RETREG1	22.7523	4.50794	6.44234e-54	2.64592e-52	yes	up
ENSGALG00000009050	CAPN3	22.6241	4.49979	4.71933e-81	4.22368e-79	yes	up
ENSGALG00000008814	ASB15	22.5233	4.49335	1.68972e-42	4.81718e-41	yes	up
ENSGALG00000029827		22.5008	4.49191	2.82847e-08	1.32262e-07	yes	up
ENSGALG00000014127		22.235	4.47476	0.00545567	0.0123387	yes	up
ENSGALG00000008593	ATP1B4	22.1235	4.46751	1.9956e-110	3.55435e-108	yes	up
ENSGALG00000027069	TSC22D4	22.0662	4.46377	1.3288e-162	7.03053e-160	yes	up
MSTRG.22802		21.9119	4.45364	4.27669e-66	2.48975e-64	yes	up
ENSGALG00000008308	BHLHE40	21.8576	4.45006	4.8149e-97	6.23131e-95	yes	up
ENSGALG00000000560		21.7174	4.44078	1.55271e-113	3.06941e-111	yes	up
ENSGALG00000043448	ABLIM2	21.607	4.43342	2.74258e-233	4.48511e-230	yes	up
ENSGALG00000027096	LGALSL	21.5252	4.42795	3.98268e-129	1.05359e-126	yes	up
ENSGALG00000047143		21.4461	4.42264	6.59786e-14	4.89237e-13	yes	up
ENSGALG00000053140		21.2924	4.41227	1.2969e-26	1.92017e-25	yes	up
ENSGALG00000037992	C8orf88	21.273	4.41095	0.00393064	0.0091378	yes	up
ENSGALG00000041344	FABP5	21.228	4.4079	9.762e-159	4.87802e-156	yes	up
ENSGALG00000003925	MYPN	21.1542	4.40287	3.9011e-143	1.37602e-140	yes	up
ENSGALG00000006544		21.1331	4.40143	3.44586e-88	3.75682e-86	yes	up
ENSGALG00000030932	NKX2-3	21.0404	4.39509	0.000272045	0.000774951	yes	up
ENSGALG00000006572	TNNT3	20.9454	4.38856	1.2186e-133	3.47959e-131	yes	up
ENSGALG00000006575	VIPR2	20.5686	4.36237	1.01125e-43	3.01682e-42	yes	up
ENSGALG00000005043		20.5113	4.35835	3.81474e-61	1.94401e-59	yes	up
MSTRG.22800		20.4973	4.35736	1.46823e-71	1.00809e-69	yes	up
ENSGALG00000005537	ASB14	20.456	4.35445	1.88097e-40	5.00543e-39	yes	up
ENSGALG00000008439	CD36	20.2601	4.34057	5.84426e-123	1.34785e-120	yes	up
ENSGALG00000047060		20.2046	4.33661	7.67989e-25	1.0514e-23	yes	up
ENSGALG00000021180	PAQR9	20.1405	4.33203	1.87875e-30	3.29726e-29	yes	up
ENSGALG00000001620		20.0595	4.32622	4.05302e-84	3.85766e-82	yes	up
ENSGALG00000011360	PRKAG3	19.9454	4.31798	1.731e-11	1.06897e-10	yes	up
ENSGALG00000001977	LDB3	19.9336	4.31713	6.28889e-228	8.70237e-225	yes	up
ENSGALG00000041459	DDIT4	19.8364	4.31008	2.03378e-15	1.68831e-14	yes	up
ENSGALG00000001698	GABRA1	19.5928	4.29225	6.15604e-27	9.27479e-26	yes	up
ENSGALG00000013293	GLDN	19.5838	4.29159	5.42412e-26	7.79972e-25	yes	up
ENSGALG00000033597		19.4915	4.28477	2.7824e-44	8.46913e-43	yes	up
ENSGALG00000006027	TM6SF1	19.4708	4.28324	4.16509e-143	1.44088e-140	yes	up
ENSGALG00000050182		19.4186	4.27937	0.00564794	0.0127303	yes	up
ENSGALG00000040573	FMO3	19.2765	4.26877	9.73663e-143	3.30476e-140	yes	up
ENSGALG00000043660		19.2141	4.26409	3.99771e-07	1.65395e-06	yes	up
ENSGALG00000040648	RGS11	19.1685	4.26066	3.91123e-06	1.44504e-05	yes	up
MSTRG.22804		19.0811	4.25408	1.23857e-73	9.2069e-72	yes	up
ENSGALG00000006344	GSTT1	19.0551	4.25211	4.0042e-186	3.43007e-183	yes	up
ENSGALG00000026590	KLF13	19.0439	4.25126	9.46241e-164	5.15816e-161	yes	up
ENSGALG00000035393	LRRC14B	19.0146	4.24904	2.83867e-13	2.00726e-12	yes	up
ENSGALG00000015057	DDO	18.9651	4.24528	4.15657e-52	1.61845e-50	yes	up
ENSGALG00000029606	MYH1E	18.7178	4.22634	7.71886e-08	3.44552e-07	yes	up
ENSGALG00000008536		18.6205	4.21882	4.87654e-193	4.61705e-190	yes	up
ENSGALG00000033271	PFKM	18.62	4.21878	8.85974e-99	1.23549e-96	yes	up
ENSGALG00000031860		18.6036	4.21751	1.35116e-59	6.43014e-58	yes	up
ENSGALG00000051229		18.5862	4.21616	1.52801e-84	1.48581e-82	yes	up
ENSGALG00000047764	HSPB3	18.5127	4.21044	1.23733e-74	9.3917e-73	yes	up
ENSGALG00000011447	GADL1	18.2156	4.1871	4.119e-66	2.41357e-64	yes	up
ENSGALG00000002623	PCOLCE2	18.1612	4.18278	1.88403e-71	1.28378e-69	yes	up
ENSGALG00000011742	ART4	18.0815	4.17644	0.00280841	0.00671101	yes	up
ENSGALG00000034126		17.9746	4.16789	0.0147215	0.0302243	yes	up
ENSGALG00000052318		17.9253	4.16393	1.25582e-171	8.06819e-169	yes	up
ENSGALG00000005022	GP9	17.9214	4.16361	3.2846e-11	1.98277e-10	yes	up
ENSGALG00000004103	FAM81A	17.9177	4.16331	4.40013e-17	4.02205e-16	yes	up
ENSGALG00000007004	HTR3A	17.8701	4.15947	3.1445e-08	1.46204e-07	yes	up
ENSGALG00000051702		17.8586	4.15855	0.000957967	0.00249715	yes	up
ENSGALG00000013414	PDLIM3	17.8511	4.15794	0	0	yes	up
ENSGALG00000030985	MYH7B	17.8286	4.15612	4.76966e-10	2.60794e-09	yes	up
ENSGALG00000027742		17.6698	4.14322	1.00737e-25	1.42577e-24	yes	up
ENSGALG00000030160	DRC7	17.6363	4.14048	1.88011e-05	6.34545e-05	yes	up
ENSGALG00000030781	CA2	17.6238	4.13945	1.66018e-107	2.87162e-105	yes	up
ENSGALG00000009963	LYZ	17.5058	4.12976	5.32649e-11	3.17489e-10	yes	up
ENSGALG00000050089		17.3863	4.11988	1.6425e-70	1.07836e-68	yes	up
ENSGALG00000038728		17.3726	4.11874	0.0112178	0.0236573	yes	up
ENSGALG00000027353	C10orf71	17.3664	4.11822	1.07058e-107	1.86977e-105	yes	up
ENSGALG00000013999	FBXO40	17.3442	4.11638	1.48297e-48	5.23082e-47	yes	up
ENSGALG00000041043	ABRA	17.2834	4.11132	4.89277e-36	1.09609e-34	yes	up
ENSGALG00000010364	AADAC	17.1469	4.09987	4.51073e-67	2.7321e-65	yes	up
MSTRG.22812		17.0445	4.09123	2.57575e-94	3.15205e-92	yes	up
ENSGALG00000046823	SNX22	16.7884	4.06939	2.80688e-17	2.58939e-16	yes	up
ENSGALG00000041775	ESRRB	16.7786	4.06855	1.92186e-32	3.63686e-31	yes	up
MSTRG.22807		16.7336	4.06468	1.83595e-63	9.97789e-62	yes	up
ENSGALG00000012018	UGT8	16.722	4.06368	2.27749e-35	4.94803e-34	yes	up
ENSGALG00000049315		16.55	4.04876	0.00056812	0.00153544	yes	up
ENSGALG00000016725	OPN5	16.4328	4.0385	0.0105529	0.0224075	yes	up
ENSGALG00000005550	ST6GAL1	16.4039	4.03597	1.54391e-76	1.22891e-74	yes	up
ENSGALG00000053585		16.1935	4.01734	5.9993e-64	3.31619e-62	yes	up
ENSGALG00000001709	MUSTN1	16.0941	4.00846	7.15522e-94	8.69698e-92	yes	up
MSTRG.22806		15.9596	3.99636	3.48438e-52	1.36262e-50	yes	up
ENSGALG00000037011	CILP2	15.9298	3.99365	6.25598e-12	4.00067e-11	yes	up
MSTRG.22808		15.9137	3.9922	2.64187e-54	1.09504e-52	yes	up
ENSGALG00000041808	ANO1	15.9039	3.99131	1.08843e-146	4.07911e-144	yes	up
ENSGALG00000009446	LSMEM1	15.7526	3.97752	6.37367e-148	2.49252e-145	yes	up
ENSGALG00000053278	SUCNR1	15.6511	3.96819	1.49369e-06	5.79971e-06	yes	up
ENSGALG00000005448	MYL3	15.5051	3.95467	8.29628e-56	3.55337e-54	yes	up
ENSGALG00000048310		15.3977	3.94464	4.43776e-85	4.43505e-83	yes	up
ENSGALG00000002728	SLC16A3	15.2722	3.93284	2.52709e-57	1.1365e-55	yes	up
ENSGALG00000006217	S100B	15.2506	3.9308	3.09586e-07	1.29756e-06	yes	up
ENSGALG00000039977	MYH1B	15.15	3.92124	2.95688e-66	1.74398e-64	yes	up
MSTRG.22810		15.1064	3.91709	1.78194e-72	1.25707e-70	yes	up
ENSGALG00000045636		15.0713	3.91373	5.44572e-27	8.23912e-26	yes	up
ENSGALG00000010614	SLC25A4	15.0136	3.9082	1.50969e-80	1.33126e-78	yes	up
ENSGALG00000010342	OTOGL	14.8846	3.89575	7.24918e-06	2.58485e-05	yes	up
ENSGALG00000028459	FAM180A	14.8327	3.89071	1.2713e-18	1.2677e-17	yes	up
ENSGALG00000051776		14.811	3.8886	3.41172e-71	2.27309e-69	yes	up
ENSGALG00000016981	SPERT	14.782	3.88577	0.00546854	0.0123662	yes	up
ENSGALG00000012155	EGF	14.7664	3.88425	9.76599e-157	4.74812e-154	yes	up
ENSGALG00000009435	PPP1R3A	14.6546	3.87328	8.74906e-118	1.89623e-115	yes	up
MSTRG.22796		14.6411	3.87195	1.04809e-57	4.77319e-56	yes	up
ENSGALG00000012783	MYBPC1	14.5687	3.8648	2.26812e-83	2.13619e-81	yes	up
ENSGALG00000016669	DEFB4A	14.5493	3.86288	0.00011201	0.000339216	yes	up
ENSGALG00000006323	LECT2	14.5455	3.8625	4.01164e-05	0.000129957	yes	up
ENSGALG00000042705	KCNK3	14.5057	3.85855	5.46582e-16	4.67544e-15	yes	up
ENSGALG00000014759	STYK1	14.4531	3.85331	5.80481e-21	6.55099e-20	yes	up
ENSGALG00000013223	CLEC3A	14.4303	3.85103	1.17061e-13	8.53941e-13	yes	up
ENSGALG00000003911	CACNG5	14.4298	3.85098	1.98573e-07	8.48287e-07	yes	up
ENSGALG00000049871		14.3491	3.84289	0.0221126	0.0436453	yes	up
ENSGALG00000010029	BEST3	14.3066	3.83861	9.4832e-14	6.95164e-13	yes	up
ENSGALG00000004247	MORN3	14.261	3.83401	2.43033e-99	3.44245e-97	yes	up
ENSGALG00000002638		14.1798	3.82577	1.07482e-180	7.73399e-178	yes	up
ENSGALG00000050919		14.1678	3.82454	0.00123369	0.00315463	yes	up
ENSGALG00000043254	EPX	14.1624	3.82399	0.00429471	0.00991625	yes	up
ENSGALG00000050173	TCEA3	14.1329	3.82099	8.01227e-68	4.93605e-66	yes	up
ENSGALG00000027166	ART7B	14.0204	3.80945	2.2904e-25	3.21138e-24	yes	up
MSTRG.22811		14.0029	3.80766	3.07213e-69	1.96671e-67	yes	up
MSTRG.22813		13.9128	3.79834	1.44979e-78	1.20742e-76	yes	up
ENSGALG00000052741		13.9126	3.79832	2.69776e-72	1.88833e-70	yes	up
ENSGALG00000047545		13.8804	3.79498	6.28726e-11	3.72167e-10	yes	up
ENSGALG00000042148	FKBP5	13.868	3.79368	4.87334e-48	1.67943e-46	yes	up
ENSGALG00000008306	FGL2	13.8042	3.78704	4.62322e-21	5.25044e-20	yes	up
ENSGALG00000009945	CPM	13.7411	3.78043	1.29805e-169	8.05196e-167	yes	up
ENSGALG00000023580	CLDN19	13.6469	3.7705	2.98511e-23	3.77366e-22	yes	up
ENSGALG00000040360	DUSP1	13.5707	3.76242	2.64489e-88	2.91895e-86	yes	up
ENSGALG00000004860	RASD1	13.5242	3.75748	3.17387e-40	8.32285e-39	yes	up
ENSGALG00000050491	SLC35E4	13.4813	3.75289	0.00409722	0.00949072	yes	up
ENSGALG00000009870	IL15	13.4301	3.74739	5.51539e-28	8.74924e-27	yes	up
ENSGALG00000047063		13.3678	3.74069	4.98823e-20	5.37969e-19	yes	up
ENSGALG00000002579	RIMBP2	13.3107	3.73452	1.8799e-68	1.18658e-66	yes	up
ENSGALG00000046177		13.2559	3.72856	0.0255442	0.049672	yes	up
ENSGALG00000002198	FHOD1	13.1922	3.72161	4.26517e-149	1.82681e-146	yes	up
ENSGALG00000032220	ELN	13.1902	3.7214	1.06771e-138	3.49217e-136	yes	up
ENSGALG00000003923	COL6A3	13.1655	3.71869	1.87462e-97	2.44367e-95	yes	up
ENSGALG00000035854		13.1451	3.71645	6.20986e-16	5.28926e-15	yes	up
ENSGALG00000030546	CLEC19A	13.1409	3.71599	4.76538e-72	3.32265e-70	yes	up
ENSGALG00000033535	RGS16	13.121	3.7138	6.22473e-10	3.36671e-09	yes	up
ENSGALG00000012080		13.0507	3.70606	0.00477036	0.0109026	yes	up
ENSGALG00000006591	TNNI2	13.0492	3.70589	2.36049e-98	3.12227e-96	yes	up
ENSGALG00000046637		12.9033	3.68966	1.07976e-05	3.76138e-05	yes	up
ENSGALG00000008349	LMCD1	12.8521	3.68393	1.73143e-62	9.24237e-61	yes	up
ENSGALG00000019843	AvBD4	12.8352	3.68203	3.09465e-05	0.000101402	yes	up
ENSGALG00000011622	MAS1	12.797	3.67774	0.021883	0.0432396	yes	up
ENSGALG00000001416	ADRA1B	12.7754	3.6753	2.60835e-35	5.62609e-34	yes	up
ENSGALG00000016300	TINAG	12.7724	3.67495	1.52633e-30	2.68398e-29	yes	up
ENSGALG00000037864	MYH1A	12.6898	3.6656	3.43703e-41	9.43951e-40	yes	up
ENSGALG00000038512	AGTR1	12.6798	3.66446	2.11214e-69	1.36184e-67	yes	up
ENSGALG00000005323	DIRAS2	12.5556	3.65026	6.40863e-19	6.49492e-18	yes	up
ENSGALG00000005747		12.5517	3.64982	2.01086e-33	4.00149e-32	yes	up
ENSGALG00000042351	PIK3R6	12.5488	3.64948	1.23901e-76	9.95024e-75	yes	up
ENSGALG00000014934	HS3ST1	12.5237	3.64659	2.78673e-46	9.14791e-45	yes	up
ENSGALG00000002549	RGS1	12.4789	3.64142	0.000587128	0.00158467	yes	up
ENSGALG00000040424	SCNN1A	12.4042	3.63275	3.88047e-21	4.43212e-20	yes	up
ENSGALG00000009920	COCH	12.3662	3.62833	3.91437e-20	4.24703e-19	yes	up
ENSGALG00000004376	KCNJ2	12.3406	3.62534	1.84896e-49	6.71938e-48	yes	up
ENSGALG00000006394		12.2893	3.61933	0.0220067	0.0434554	yes	up
ENSGALG00000053907		12.2773	3.61792	3.92839e-06	1.45019e-05	yes	up
ENSGALG00000034150	CATHL3	12.2178	3.61091	1.01688e-05	3.55819e-05	yes	up
ENSGALG00000048682	MYLPF	12.1414	3.60187	3.02004e-59	1.42218e-57	yes	up
ENSGALG00000029150	AK1	12.1027	3.59726	4.69178e-40	1.22675e-38	yes	up
ENSGALG00000009024	CLIP4	12.0211	3.5875	2.28364e-68	1.43638e-66	yes	up
ENSGALG00000011016	PGM1	11.9861	3.58329	4.21952e-112	7.82525e-110	yes	up
ENSGALG00000011058	LEPR	11.9308	3.57661	2.57937e-35	5.57696e-34	yes	up
ENSGALG00000009219	C3H1orf95	11.9289	3.57639	2.28628e-13	1.62947e-12	yes	up
ENSGALG00000005843	EEF1A2	11.9117	3.5743	3.00066e-82	2.78242e-80	yes	up
ENSGALG00000053187		11.905	3.5735	5.60754e-35	1.18675e-33	yes	up
ENSGALG00000017274	CD9	11.8871	3.57132	8.94858e-42	2.51525e-40	yes	up
ENSGALG00000034397		11.7136	3.55011	6.45664e-52	2.5032e-50	yes	up
ENSGALG00000043287	CAV1	11.6301	3.53979	3.89208e-175	2.69287e-172	yes	up
ENSGALG00000022815	AvBD1	11.6257	3.53925	0.000259241	0.000741413	yes	up
ENSGALG00000039652		11.6218	3.53877	2.86138e-39	7.30118e-38	yes	up
ENSGALG00000046083		11.6054	3.53672	0.00100089	0.00259849	yes	up
ENSGALG00000001918	DNAJB5	11.5888	3.53466	4.84081e-14	3.61934e-13	yes	up
ENSGALG00000014673	RFESD	11.4327	3.5151	2.28548e-19	2.37102e-18	yes	up
ENSGALG00000021304	RANBP3L	11.4044	3.51151	1.75856e-35	3.85319e-34	yes	up
ENSGALG00000011635	TFCP2L1	11.3611	3.50603	2.07279e-40	5.50774e-39	yes	up
ENSGALG00000002907	MYL1	11.3475	3.5043	6.98224e-73	5.06466e-71	yes	up
ENSGALG00000037671		11.3354	3.50277	1.42988e-16	1.2671e-15	yes	up
ENSGALG00000012211	PDLIM5	11.3122	3.49981	2.10729e-166	1.2636e-163	yes	up
ENSGALG00000051602		11.299	3.49813	3.39415e-13	2.38505e-12	yes	up
ENSGALG00000015826	HTR1E	11.286	3.49646	3.41878e-08	1.58424e-07	yes	up
ENSGALG00000014835	C7	11.2599	3.49312	1.66746e-19	1.74497e-18	yes	up
ENSGALG00000010259	COL28A1	11.2458	3.49131	1.74274e-38	4.32416e-37	yes	up
ENSGALG00000008204	FEM1C	11.2453	3.49126	8.82513e-116	1.82477e-113	yes	up
ENSGALG00000028801	YPEL2	11.196	3.48491	1.12159e-47	3.82127e-46	yes	up
ENSGALG00000038520	STRIP2	11.1061	3.47328	9.71801e-81	8.61169e-79	yes	up
ENSGALG00000040530		11.0931	3.47159	0.00171059	0.0042579	yes	up
ENSGALG00000044675	MATN2	11.0734	3.46902	2.91794e-114	5.89784e-112	yes	up
ENSGALG00000021686		11.0664	3.46811	9.21941e-11	5.37073e-10	yes	up
ENSGALG00000021399		10.9808	3.45691	6.50616e-97	8.35995e-95	yes	up
ENSGALG00000035246		10.9791	3.45669	0.00123324	0.00315392	yes	up
ENSGALG00000046564	ASB18	10.9733	3.45592	1.10716e-14	8.72771e-14	yes	up
ENSGALG00000000112	PLP1	10.9682	3.45525	3.73231e-30	6.44342e-29	yes	up
ENSGALG00000036346	AMH	10.891	3.44507	3.61653e-18	3.52045e-17	yes	up
ENSGALG00000002329	CCL1	10.8591	3.44083	1.52334e-05	5.19889e-05	yes	up
ENSGALG00000002621	SLC25A42	10.8333	3.4374	8.02543e-136	2.40616e-133	yes	up
ENSGALG00000005849	PPDPF	10.8306	3.43704	2.43031e-93	2.89529e-91	yes	up
ENSGALG00000050830	SV2A	10.7956	3.43237	0.00114203	0.00293904	yes	up
ENSGALG00000005147	AMY1A	10.7678	3.42866	2.09741e-144	7.70007e-142	yes	up
MSTRG.4985		10.7503	3.42631	5.1553e-67	3.10163e-65	yes	up
ENSGALG00000015366		10.75	3.42627	0.000894787	0.00234811	yes	up
ENSGALG00000023435	GATM	10.7266	3.42312	1.0036e-37	2.40395e-36	yes	up
ENSGALG00000008141		10.7149	3.42155	8.51082e-96	1.07064e-93	yes	up
ENSGALG00000014463	ACTN2	10.7002	3.41957	1.73812e-113	3.39858e-111	yes	up
ENSGALG00000014722		10.6346	3.41069	9.75514e-06	3.42277e-05	yes	up
ENSGALG00000038330	ATG9B	10.5739	3.40244	5.69213e-66	3.29246e-64	yes	up
ENSGALG00000035913	PPP1R27	10.5708	3.40201	9.0392e-62	4.67259e-60	yes	up
ENSGALG00000039376	DPT	10.5215	3.39527	2.77542e-117	5.80546e-115	yes	up
ENSGALG00000006670	PPP1R3C	10.482	3.38984	8.10404e-24	1.05487e-22	yes	up
ENSGALG00000052250	HJV	10.475	3.38887	2.52315e-28	4.04896e-27	yes	up
ENSGALG00000054435		10.4577	3.3865	0.0020526	0.00503672	yes	up
ENSGALG00000048409	TXNIP	10.4197	3.38124	6.35321e-59	2.96852e-57	yes	up
ENSGALG00000047663		10.4146	3.38053	0.010916	0.0231021	yes	up
ENSGALG00000008351	CAV3	10.4119	3.38016	2.68477e-186	2.41482e-183	yes	up
ENSGALG00000037050	FABP3	10.2859	3.36259	2.16244e-79	1.83491e-77	yes	up
ENSGALG00000015018	CASQ2	10.2806	3.36186	4.87453e-153	2.1922e-150	yes	up
ENSGALG00000049185		10.2571	3.35855	1.01657e-86	1.06942e-84	yes	up
ENSGALG00000010001	EGLN3	10.2403	3.35619	9.44754e-42	2.65135e-40	yes	up
ENSGALG00000015253	COL8A1	10.2163	3.35281	1.29635e-84	1.2674e-82	yes	up
ENSGALG00000030247	TMOD4	10.1657	3.34563	1.39182e-81	1.27094e-79	yes	up
ENSGALG00000026687	PLCD4	10.0841	3.33401	2.05352e-51	7.91021e-50	yes	up
ENSGALG00000026264	MAFA	10.0647	3.33123	1.79172e-23	2.29404e-22	yes	up
ENSGALG00000047285	BD7	10.0605	3.33063	1.23961e-06	4.86779e-06	yes	up
ENSGALG00000032282	CALB1	10.0314	3.32646	0.000914805	0.00239436	yes	up
ENSGALG00000043860	PGR2/3	10.0225	3.32516	9.12999e-06	3.21597e-05	yes	up
ENSGALG00000054937		10.0145	3.32403	1.91808e-33	3.82108e-32	yes	up
ENSGALG00000042103	C5H11ORF96	9.98914	3.32036	2.80744e-37	6.6364e-36	yes	up
ENSGALG00000013606	FGL1	9.98724	3.32009	3.00417e-126	7.26166e-124	yes	up
ENSGALG00000023354	FSCN2	9.92353	3.31085	0.000355021	0.000993385	yes	up
ENSGALG00000054059		9.8773	3.30412	6.02984e-66	3.47663e-64	yes	up
ENSGALG00000030886	PTGDS	9.87346	3.30356	1.48901e-28	2.41314e-27	yes	up
ENSGALG00000009082	COQ8A	9.85621	3.30103	6.95019e-218	8.33514e-215	yes	up
ENSGALG00000034344	MTHFD2	9.84006	3.29867	1.94364e-53	7.87481e-52	yes	up
ENSGALG00000054344		9.83179	3.29745	8.16782e-07	3.26513e-06	yes	up
ENSGALG00000037443	CRAT	9.83083	3.29731	5.49191e-149	2.24532e-146	yes	up
ENSGALG00000021848		9.78869	3.29112	0.00059844	0.00161327	yes	up
ENSGALG00000027874	CHAC1	9.76746	3.28798	3.49546e-10	1.9312e-09	yes	up
ENSGALG00000000824		9.75126	3.28559	9.63368e-33	1.84362e-31	yes	up
ENSGALG00000009705	RYR3	9.75066	3.2855	8.00279e-89	9.05423e-87	yes	up
ENSGALG00000018700	PLPP7	9.7043	3.27862	8.87761e-27	1.32641e-25	yes	up
ENSGALG00000054307		9.69311	3.27696	5.41978e-05	0.000172407	yes	up
ENSGALG00000052523		9.68907	3.27636	5.89698e-07	2.39298e-06	yes	up
ENSGALG00000032882	EVA1C	9.60062	3.26313	1.27795e-24	1.7311e-23	yes	up
ENSGALG00000021869	PODN	9.60058	3.26312	2.63733e-91	3.02184e-89	yes	up
ENSGALG00000001793	MYL10	9.55858	3.2568	1.46546e-14	1.1427e-13	yes	up
ENSGALG00000006805	PLSCR1	9.55713	3.25658	1.26241e-60	6.27336e-59	yes	up
ENSGALG00000013822	TXLNB	9.54354	3.25452	1.91783e-79	1.63506e-77	yes	up
ENSGALG00000054775		9.54351	3.25452	0.000139536	0.000417032	yes	up
ENSGALG00000031425	PMP22	9.52621	3.2519	5.70227e-183	4.27409e-180	yes	up
ENSGALG00000048822		9.51923	3.25085	0.00246198	0.00595276	yes	up
ENSGALG00000004334	MYLK3	9.41659	3.2352	2.11116e-08	1.0002e-07	yes	up
ENSGALG00000017029		9.41082	3.23432	2.40539e-08	1.13214e-07	yes	up
ENSGALG00000010293	RBP	9.40862	3.23398	1.48942e-08	7.16202e-08	yes	up
ENSGALG00000049124		9.31354	3.21933	0.000238486	0.000685871	yes	up
ENSGALG00000037332	IGFBP7	9.30444	3.21792	2.40906e-71	1.62309e-69	yes	up
ENSGALG00000004064	GPER1	9.27007	3.21258	7.05561e-07	2.84008e-06	yes	up
ENSGALG00000050717		9.24951	3.20938	2.52479e-64	1.41491e-62	yes	up
ENSGALG00000048020		9.24834	3.20919	8.36034e-05	0.000258632	yes	up
ENSGALG00000029203	TNNT1	9.16411	3.196	1.81387e-26	2.66583e-25	yes	up
ENSGALG00000001021	MYOCD	9.15715	3.1949	8.94814e-41	2.4097e-39	yes	up
ENSGALG00000003261	PTRF	9.12487	3.1898	2.26337e-204	2.26199e-201	yes	up
ENSGALG00000050406		9.11564	3.18834	2.02865e-29	3.40107e-28	yes	up
ENSGALG00000038328	ANKRD33B	9.10219	3.18621	2.32368e-07	9.85631e-07	yes	up
ENSGALG00000008604	TMEM255A	9.05757	3.17912	1.37271e-61	7.03522e-60	yes	up
ENSGALG00000016668	AvBD6	9.0546	3.17865	1.46e-06	5.67622e-06	yes	up
ENSGALG00000004778	SLC47A2	9.05303	3.1784	9.12028e-09	4.45949e-08	yes	up
ENSGALG00000040367	P2RY14	9.02377	3.17373	3.20541e-14	2.43403e-13	yes	up
ENSGALG00000006519	KIAA1024	8.99522	3.16916	3.66702e-10	2.0204e-09	yes	up
ENSGALG00000024470	CCLI5	8.97893	3.16654	2.81104e-48	9.79997e-47	yes	up
ENSGALG00000003217	LITAF	8.96798	3.16478	4.7182e-13	3.28594e-12	yes	up
ENSGALG00000019696	CATHL2	8.89193	3.1525	0.000175983	0.000516354	yes	up
ENSGALG00000007645		8.86447	3.14803	1.73096e-26	2.54814e-25	yes	up
ENSGALG00000015094	ZBTB20	8.85319	3.1462	1.23225e-28	2.00243e-27	yes	up
ENSGALG00000007349	RASL12	8.84456	3.14479	8.24972e-33	1.58721e-31	yes	up
ENSGALG00000003778	TMEM38A	8.8229	3.14125	1.59907e-152	7.01601e-150	yes	up
ENSGALG00000013575	IFI6	8.81219	3.1395	4.73378e-07	1.94199e-06	yes	up
ENSGALG00000048179		8.80028	3.13755	1.74806e-72	1.23802e-70	yes	up
ENSGALG00000027643	RD3L	8.79898	3.13734	4.01066e-25	5.57125e-24	yes	up
ENSGALG00000053408		8.788	3.13553	1.62867e-74	1.22587e-72	yes	up
ENSGALG00000001206		8.75291	3.12976	2.47396e-07	1.04666e-06	yes	up
ENSGALG00000053198		8.75282	3.12975	4.79018e-45	1.49602e-43	yes	up
ENSGALG00000013094	DDC	8.74539	3.12852	2.25478e-05	7.54487e-05	yes	up
ENSGALG00000052497		8.72081	3.12446	5.86563e-50	2.16223e-48	yes	up
ENSGALG00000019553	SERPINB10B	8.66148	3.11461	4.50873e-11	2.70179e-10	yes	up
ENSGALG00000053107		8.53884	3.09404	3.31888e-81	2.98517e-79	yes	up
ENSGALG00000002551	CFAP70	8.52008	3.09087	2.56306e-15	2.10823e-14	yes	up
ENSGALG00000005957		8.44217	3.07761	3.30921e-18	3.22477e-17	yes	up
ENSGALG00000006562	MCF2	8.42536	3.07474	6.41003e-156	3.03447e-153	yes	up
ENSGALG00000026153	FOXO6	8.38931	3.06855	7.91078e-94	9.55081e-92	yes	up
ENSGALG00000040995		8.38437	3.0677	3.14051e-66	1.84623e-64	yes	up
ENSGALG00000053046		8.35454	3.06256	7.18402e-46	2.30774e-44	yes	up
ENSGALG00000010747	FBLN5	8.34462	3.06085	1.28399e-133	3.60901e-131	yes	up
ENSGALG00000005207	SYNPO2L	8.33757	3.05963	7.19913e-112	1.32148e-109	yes	up
ENSGALG00000016199	CRYAA	8.29804	3.05277	0.0103902	0.0220959	yes	up
ENSGALG00000006776	KLHDC8B	8.27678	3.04907	1.72694e-10	9.80924e-10	yes	up
ENSGALG00000027771	CACNG1	8.26638	3.04726	3.64857e-103	5.65812e-101	yes	up
ENSGALG00000008998	FAM179A	8.24528	3.04357	1.93039e-11	1.18802e-10	yes	up
ENSGALG00000030821	CBLN3	8.22547	3.0401	0.000289066	0.000819673	yes	up
ENSGALG00000012577	FRMD3	8.19473	3.0347	1.87703e-91	2.16449e-89	yes	up
ENSGALG00000051152	LDB3	8.19064	3.03398	3.24014e-81	2.92899e-79	yes	up
ENSGALG00000029500	ND5	8.16832	3.03004	1.70983e-57	7.74763e-56	yes	up
ENSGALG00000036229	ND4	8.16758	3.02991	1.40093e-48	4.95116e-47	yes	up
ENSGALG00000042388		8.16498	3.02945	6.7531e-92	7.88841e-90	yes	up
ENSGALG00000003059	HLF	8.16358	3.0292	2.08386e-102	3.17683e-100	yes	up
ENSGALG00000003521	TPM1	8.16236	3.02899	2.5471e-60	1.25191e-58	yes	up
ENSGALG00000015056	LAMA3	8.16021	3.02861	3.0563e-27	4.66326e-26	yes	up
ENSGALG00000046428		8.15586	3.02784	0.00176513	0.00438031	yes	up
ENSGALG00000017715	TINAGL1	8.15417	3.02754	1.4575e-59	6.91795e-58	yes	up
ENSGALG00000010357	P2RY1	8.14252	3.02548	9.69194e-80	8.42263e-78	yes	up
ENSGALG00000028949	CORO6	8.13249	3.0237	3.19377e-103	4.99589e-101	yes	up
ENSGALG00000019175		8.11481	3.02056	1.20552e-10	6.95513e-10	yes	up
ENSGALG00000011799		8.11101	3.01988	2.2964e-07	9.74752e-07	yes	up
ENSGALG00000008659	HACD1	8.11045	3.01978	9.08356e-79	7.63571e-77	yes	up
ENSGALG00000007525		8.09345	3.01675	5.46322e-12	3.51369e-11	yes	up
ENSGALG00000053028		8.08691	3.01559	7.08495e-35	1.49066e-33	yes	up
ENSGALG00000017075	FRY	8.04475	3.00805	9.06035e-58	4.13672e-56	yes	up
ENSGALG00000035845	JPH1	7.99574	2.99923	1.74314e-120	3.87128e-118	yes	up
ENSGALG00000016905	SLITRK1	7.99554	2.99919	1.94872e-12	1.2998e-11	yes	up
ENSGALG00000008821	NDUFA5	7.98703	2.99766	3.02754e-126	7.26166e-124	yes	up
ENSGALG00000050240	TBX21	7.97528	2.99554	1.11775e-11	6.99622e-11	yes	up
ENSGALG00000003863	P2RX7	7.96414	2.99352	3.07994e-05	0.000101012	yes	up
ENSGALG00000016867	ITGBL1	7.96152	2.99304	1.23263e-25	1.74049e-24	yes	up
ENSGALG00000046261		7.96077	2.99291	0.00155856	0.00390759	yes	up
ENSGALG00000006520	MYH11	7.9505	2.99105	8.01556e-70	5.18676e-68	yes	up
ENSGALG00000011618	ADSS1	7.94679	2.99037	4.53168e-66	2.62969e-64	yes	up
ENSGALG00000053749		7.93551	2.98832	0.000151765	0.000450736	yes	up
ENSGALG00000007716	SLC37A4	7.91316	2.98425	5.56666e-113	1.0653e-110	yes	up
ENSGALG00000030879	AR	7.90393	2.98257	2.50408e-137	7.76652e-135	yes	up
ENSGALG00000011291	NR1D2	7.9029	2.98238	1.00101e-79	8.65733e-78	yes	up
ENSGALG00000036850	DNAJA4	7.88587	2.97927	5.66836e-41	1.54732e-39	yes	up
ENSGALG00000008902	GIPC2	7.86328	2.97513	4.016e-17	3.68215e-16	yes	up
ENSGALG00000044293		7.81643	2.96651	3.10537e-16	2.68958e-15	yes	up
ENSGALG00000001418	GUCA1B	7.78867	2.96138	0.00269669	0.00646379	yes	up
ENSGALG00000004613	P2RX5	7.73846	2.95205	5.93244e-88	6.42883e-86	yes	up
ENSGALG00000035960		7.73182	2.95081	2.77982e-34	5.66963e-33	yes	up
ENSGALG00000015382	CHRNA6	7.69055	2.94309	3.57231e-05	0.000116291	yes	up
ENSGALG00000009545	SLC25A12	7.68398	2.94185	9.92229e-97	1.25699e-94	yes	up
ENSGALG00000047578	SELENOP1	7.67358	2.9399	5.90916e-32	1.09587e-30	yes	up
ENSGALG00000052208		7.67225	2.93965	2.80128e-20	3.06149e-19	yes	up
ENSGALG00000005031	DRP2	7.66832	2.93891	2.7479e-09	1.40752e-08	yes	up
ENSGALG00000045668		7.63438	2.93251	8.98802e-05	0.000277143	yes	up
ENSGALG00000048539	BHLHE41	7.63002	2.93169	1.24669e-27	1.93668e-26	yes	up
ENSGALG00000007796	BCAS1	7.60799	2.92752	2.53094e-28	4.05784e-27	yes	up
ENSGALG00000003361	TREM-B1	7.59855	2.92572	0.00414003	0.00958329	yes	up
ENSGALG00000042022	GSG1L2	7.59477	2.92501	0.0097603	0.0208947	yes	up
ENSGALG00000003886	SGCD	7.57363	2.92099	3.2695e-154	1.50808e-151	yes	up
ENSGALG00000020975	TMEM233	7.57052	2.92039	2.61778e-17	2.4199e-16	yes	up
ENSGALG00000032974	ADAMTS2	7.55352	2.91715	4.79711e-137	1.46263e-134	yes	up
ENSGALG00000002125	TMOD1	7.54048	2.91466	4.56939e-35	9.69325e-34	yes	up
ENSGALG00000048601		7.51696	2.91015	0.000511948	0.001396	yes	up
ENSGALG00000010645	ENPP6	7.51564	2.9099	1.56851e-56	6.89876e-55	yes	up
ENSGALG00000003800	PABPC4	7.50532	2.90791	8.044e-85	7.99467e-83	yes	up
ENSGALG00000047320	MFAP5	7.49663	2.90624	2.43748e-61	1.24568e-59	yes	up
ENSGALG00000009048	ABLIM1	7.48943	2.90486	3.40103e-107	5.82678e-105	yes	up
ENSGALG00000013615	MTUS1	7.48754	2.90449	2.81378e-114	5.75195e-112	yes	up
ENSGALG00000031707	DHH	7.46769	2.90066	3.46801e-06	1.2919e-05	yes	up
ENSGALG00000015389	TMPRSS7	7.44539	2.89635	0.0191458	0.0383492	yes	up
ENSGALG00000006755	USP2	7.43459	2.89425	4.90813e-54	2.02042e-52	yes	up
ENSGALG00000031533		7.43443	2.89422	0.000183488	0.000536534	yes	up
ENSGALG00000020895		7.42525	2.89244	1.04455e-08	5.08672e-08	yes	up
ENSGALG00000011406	NTN4	7.42419	2.89223	2.715e-31	4.9234e-30	yes	up
ENSGALG00000006421	SLC16A12	7.40552	2.8886	3.69743e-07	1.53752e-06	yes	up
ENSGALG00000003802	OTUD7A	7.37805	2.88324	6.69898e-99	9.41469e-97	yes	up
ENSGALG00000009884	SYT14	7.34682	2.87712	3.52391e-12	2.29514e-11	yes	up
ENSGALG00000053625	STAC3	7.31676	2.87121	4.18782e-85	4.20864e-83	yes	up
ENSGALG00000048337		7.28008	2.86395	2.95025e-08	1.37671e-07	yes	up
ENSGALG00000053285		7.27988	2.86391	2.18732e-22	2.66043e-21	yes	up
ENSGALG00000000871	ART1	7.27652	2.86325	0.0151067	0.0309233	yes	up
ENSGALG00000010256	TIPARP	7.27446	2.86284	6.8951e-45	2.13487e-43	yes	up
ENSGALG00000052907		7.26805	2.86157	5.60558e-37	1.3079e-35	yes	up
ENSGALG00000006926		7.26264	2.86049	0.00100234	0.00260077	yes	up
ENSGALG00000041555	COL1A1	7.2455	2.85709	1.30897e-29	2.21515e-28	yes	up
ENSGALG00000031826	MYOT	7.24301	2.85659	8.6e-57	3.81048e-55	yes	up
ENSGALG00000047569		7.23535	2.85506	1.33366e-08	6.446e-08	yes	up
ENSGALG00000052302		7.23198	2.85439	1.57327e-51	6.07329e-50	yes	up
ENSGALG00000034615	ANO8	7.23005	2.85401	5.21318e-45	1.6253e-43	yes	up
ENSGALG00000008890	ADGRL4	7.18026	2.84404	2.9488e-53	1.18406e-51	yes	up
ENSGALG00000027973	CATHL1	7.15028	2.838	0.000332513	0.000934329	yes	up
ENSGALG00000040180	CEBPD	7.13935	2.83579	2.68571e-11	1.63497e-10	yes	up
ENSGALG00000035839	TMEM255B	7.13264	2.83444	5.85248e-07	2.37599e-06	yes	up
ENSGALG00000033295	CAV2	7.12033	2.83194	4.40043e-41	1.20303e-39	yes	up
ENSGALG00000012906	CDH20	7.11092	2.83004	8.36696e-36	1.86049e-34	yes	up
ENSGALG00000004503		7.11038	2.82993	5.31473e-100	7.58783e-98	yes	up
ENSGALG00000035803	THRSP	7.09652	2.82711	0.0081035	0.0176717	yes	up
ENSGALG00000006260	KLHL30	7.09613	2.82703	7.44122e-61	3.73911e-59	yes	up
ENSGALG00000016761	LYG2	7.09552	2.82691	0.00117545	0.00301859	yes	up
ENSGALG00000008262	RASGRF1	7.09515	2.82683	0.00177583	0.00440625	yes	up
ENSGALG00000053055		7.08618	2.82501	2.19792e-30	3.84988e-29	yes	up
ENSGALG00000006409	PODXL	7.08473	2.82471	3.49622e-53	1.39763e-51	yes	up
ENSGALG00000053916	ABCB1	7.0812	2.82399	2.40765e-14	1.84775e-13	yes	up
ENSGALG00000023886	ZNF804A	7.08107	2.82397	3.60627e-09	1.82896e-08	yes	up
ENSGALG00000028595	CCNO	7.07655	2.82305	0.000268783	0.000766874	yes	up
ENSGALG00000011991	MYOZ2	7.07159	2.82204	1.34931e-28	2.19067e-27	yes	up
ENSGALG00000015055	SLC22A16	7.06618	2.82093	1.13223e-38	2.821e-37	yes	up
ENSGALG00000009596	TMEM117	7.05908	2.81948	5.13218e-30	8.80943e-29	yes	up
ENSGALG00000003545	CFAP77	7.05752	2.81916	0.000287942	0.000816871	yes	up
ENSGALG00000048926	WAS	7.03793	2.81515	4.66068e-51	1.76507e-49	yes	up
ENSGALG00000026572	RGS5	7.03571	2.8147	7.21712e-57	3.21358e-55	yes	up
ENSGALG00000051748	METTL11B	7.02244	2.81197	5.92155e-14	4.39995e-13	yes	up
ENSGALG00000011541	BIN1	7.01579	2.81061	1.95012e-106	3.24821e-104	yes	up
ENSGALG00000035879	ITGA7	7.00541	2.80847	2.7253e-55	1.15626e-53	yes	up
ENSGALG00000037744	CACNA1S	7.00075	2.80751	2.01726e-33	4.00977e-32	yes	up
ENSGALG00000001633	DUSP26	6.97904	2.80303	8.3957e-131	2.28834e-128	yes	up
ENSGALG00000011391	AMN	6.95703	2.79847	8.63578e-06	3.05145e-05	yes	up
ENSGALG00000034024	RAPGEF5	6.9565	2.79836	2.11485e-48	7.41599e-47	yes	up
ENSGALG00000006891	ITIH5	6.94995	2.797	8.54643e-85	8.44735e-83	yes	up
ENSGALG00000001311	ARHGAP44	6.94263	2.79548	3.73383e-12	2.42746e-11	yes	up
ENSGALG00000007864	ARMC3	6.93329	2.79354	8.71736e-06	3.07846e-05	yes	up
ENSGALG00000042478	ND4L	6.91689	2.79012	9.41987e-25	1.28374e-23	yes	up
ENSGALG00000016309	KLHL31	6.91574	2.78988	2.04914e-80	1.79815e-78	yes	up
ENSGALG00000003403	ZNF385C	6.89964	2.78652	1.06382e-72	7.68554e-71	yes	up
ENSGALG00000004801	PHKA1	6.89821	2.78622	1.57536e-46	5.20939e-45	yes	up
ENSGALG00000051980		6.89087	2.78469	2.62858e-15	2.16014e-14	yes	up
ENSGALG00000038748	RSRP1	6.86808	2.77991	7.13661e-38	1.72554e-36	yes	up
ENSGALG00000007357	BCL6	6.85612	2.77739	1.3325e-113	2.66336e-111	yes	up
ENSGALG00000002152	GABRP	6.85512	2.77718	1.03917e-09	5.50946e-09	yes	up
ENSGALG00000015211	DTNA	6.83869	2.77372	2.16835e-49	7.86421e-48	yes	up
ENSGALG00000015372	ATP5I	6.82173	2.77014	1.8465e-35	4.03606e-34	yes	up
ENSGALG00000007364	TOB1	6.80518	2.76663	2.99319e-69	1.92302e-67	yes	up
ENSGALG00000009973	SLC3A1	6.79473	2.76442	1.38862e-06	5.41629e-06	yes	up
ENSGALG00000040771		6.79473	2.76442	1.8019e-11	1.11084e-10	yes	up
ENSGALG00000010870	JUN	6.78049	2.76139	1.02782e-52	4.07256e-51	yes	up
ENSGALG00000005814		6.74471	2.75376	1.11618e-41	3.12269e-40	yes	up
ENSGALG00000001569	RHOC	6.72913	2.75042	5.776e-41	1.57431e-39	yes	up
ENSGALG00000008589	GPR1	6.72754	2.75008	2.68048e-68	1.67428e-66	yes	up
ENSGALG00000005909	GATA2	6.72694	2.74995	8.39203e-31	1.49322e-29	yes	up
ENSGALG00000033034		6.71785	2.748	5.69935e-50	2.10958e-48	yes	up
ENSGALG00000037619	HOXB6	6.71466	2.74731	1.18935e-13	8.66552e-13	yes	up
ENSGALG00000041140	HTRA1	6.70776	2.74583	1.52513e-126	3.75831e-124	yes	up
ENSGALG00000046125	PECAM1	6.69399	2.74287	3.40492e-84	3.25804e-82	yes	up
ENSGALG00000045312	SEMA6C	6.69391	2.74285	1.68806e-17	1.5882e-16	yes	up
ENSGALG00000028174		6.68046	2.73995	5.73677e-63	3.09906e-61	yes	up
ENSGALG00000027184	OLFML1	6.66508	2.73662	1.14349e-43	3.40566e-42	yes	up
ENSGALG00000005974	COL6A1	6.66332	2.73624	1.12702e-121	2.53425e-119	yes	up
ENSGALG00000014675	RHOBTB3	6.66213	2.73598	2.34438e-07	9.93711e-07	yes	up
ENSGALG00000008629	MRC1	6.65219	2.73383	2.25306e-41	6.22584e-40	yes	up
ENSGALG00000006942	PIK3IP1	6.65194	2.73377	1.44274e-70	9.50673e-69	yes	up
ENSGALG00000026081	RBM38	6.65155	2.73369	3.25105e-101	4.71638e-99	yes	up
ENSGALG00000022696	KCNE3	6.64381	2.73201	1.67559e-15	1.39936e-14	yes	up
ENSGALG00000038813	KLHL41	6.63029	2.72907	2.12527e-98	2.8531e-96	yes	up
ENSGALG00000014042	SSPN	6.61667	2.72611	1.19438e-143	4.29715e-141	yes	up
ENSGALG00000042471	IL2RA	6.6133	2.72537	0.000534103	0.00145092	yes	up
ENSGALG00000040342	ADAMTS1	6.60783	2.72418	3.08742e-21	3.5353e-20	yes	up
ENSGALG00000051520		6.58774	2.71978	0.0218701	0.0432236	yes	up
ENSGALG00000001096	UQCR11	6.57328	2.71661	1.80218e-64	1.0227e-62	yes	up
ENSGALG00000036117	TENT5B	6.56328	2.71442	6.52676e-18	6.2719e-17	yes	up
ENSGALG00000032079	CYTB	6.55542	2.71269	1.92072e-43	5.69224e-42	yes	up
ENSGALG00000010049	PTPRB	6.54814	2.71108	3.8985e-35	8.33889e-34	yes	up
ENSGALG00000051458		6.54053	2.70941	2.49606e-14	1.91234e-13	yes	up
ENSGALG00000008231	PACSIN3	6.53408	2.70798	2.97953e-85	3.01117e-83	yes	up
ENSGALG00000038884	SRL	6.50446	2.70143	1.14123e-72	8.21183e-71	yes	up
ENSGALG00000004141	LBFABP	6.50249	2.70099	0.00133599	0.00339548	yes	up
ENSGALG00000029694	SNTA1	6.50131	2.70073	2.4035e-123	5.61514e-121	yes	up
ENSGALG00000051148		6.49668	2.6997	2.45262e-16	2.13968e-15	yes	up
ENSGALG00000036798	COL4A1	6.4898	2.69817	6.63566e-102	9.94741e-100	yes	up
ENSGALG00000017272	VWF	6.48634	2.6974	7.27222e-66	4.16624e-64	yes	up
ENSGALG00000042836	KCNH2	6.48237	2.69652	2.85366e-43	8.37429e-42	yes	up
ENSGALG00000038936	TMEM182	6.47734	2.6954	1.17217e-134	3.45675e-132	yes	up
ENSGALG00000031350	KCNE4	6.45831	2.69116	6.95095e-09	3.43141e-08	yes	up
ENSGALG00000031996		6.44056	2.68719	3.36252e-73	2.46891e-71	yes	up
ENSGALG00000037029		6.42841	2.68446	3.81754e-14	2.88061e-13	yes	up
ENSGALG00000005643	LYVE1	6.42417	2.68351	6.1819e-12	3.95892e-11	yes	up
ENSGALG00000004343	HPD	6.41482	2.68141	1.78709e-26	2.62862e-25	yes	up
ENSGALG00000007358	CILP	6.41441	2.68132	2.24242e-84	2.16876e-82	yes	up
ENSGALG00000001048	OLFML2A	6.41345	2.6811	4.23852e-73	3.09946e-71	yes	up
ENSGALG00000035673	ADAM11	6.39999	2.67807	6.43829e-11	3.80856e-10	yes	up
ENSGALG00000001661	SLC22A7	6.39719	2.67744	0.0253231	0.0493005	yes	up
ENSGALG00000005019	DUPD1	6.3965	2.67728	1.70741e-08	8.16226e-08	yes	up
ENSGALG00000046550		6.39467	2.67687	9.49088e-60	4.55284e-58	yes	up
ENSGALG00000016342	MYOM2	6.39449	2.67683	1.30222e-34	2.6988e-33	yes	up
ENSGALG00000006637		6.38822	2.67541	5.99162e-37	1.39435e-35	yes	up
ENSGALG00000013968	SGCB	6.37124	2.67157	9.42836e-141	3.14086e-138	yes	up
ENSGALG00000006491	ANKRD1	6.36766	2.67076	4.42712e-15	3.5777e-14	yes	up
ENSGALG00000028302	UQCRQ	6.36362	2.66985	7.10442e-37	1.64905e-35	yes	up
ENSGALG00000047761		6.34004	2.66449	5.18166e-43	1.5132e-41	yes	up
ENSGALG00000029416	TRPC6	6.32748	2.66163	7.86008e-39	1.97479e-37	yes	up
ENSGALG00000042356	FSTL3	6.32433	2.66091	2.66863e-22	3.2262e-21	yes	up
ENSGALG00000003899	RAB17	6.30719	2.657	0.0173301	0.0350439	yes	up
ENSGALG00000001369		6.29241	2.65361	7.15492e-05	0.000223765	yes	up
ENSGALG00000035804	SQSTM1	6.28455	2.65181	5.00999e-95	6.2155e-93	yes	up
ENSGALG00000023517	AGPAT2	6.27349	2.64927	4.33868e-45	1.35737e-43	yes	up
ENSGALG00000037129	FAM241A	6.27212	2.64895	1.68335e-16	1.48586e-15	yes	up
ENSGALG00000042607	RSPO3	6.27139	2.64878	2.03515e-11	1.25078e-10	yes	up
ENSGALG00000011560	PACRG	6.24428	2.64253	9.12512e-31	1.62205e-29	yes	up
ENSGALG00000024083	TCIM	6.24147	2.64189	2.24774e-08	1.061e-07	yes	up
ENSGALG00000011320	TMCC3	6.20375	2.63314	7.58571e-10	4.06492e-09	yes	up
ENSGALG00000051260		6.19479	2.63105	1.23913e-39	3.19808e-38	yes	up
ENSGALG00000037603	SESN2	6.18469	2.6287	3.06531e-45	9.65707e-44	yes	up
ENSGALG00000008185	AOX1	6.17513	2.62647	4.42522e-33	8.64334e-32	yes	up
ENSGALG00000005284	LRRC39	6.17324	2.62603	6.11127e-46	1.97017e-44	yes	up
ENSGALG00000050847		6.16357	2.62377	0.00192885	0.00475839	yes	up
ENSGALG00000000399	DUSP28	6.16169	2.62333	1.54497e-40	4.11741e-39	yes	up
ENSGALG00000009368	RGS6	6.15527	2.62182	3.75939e-18	3.65357e-17	yes	up
ENSGALG00000016969		6.15302	2.62129	2.56803e-06	9.70715e-06	yes	up
ENSGALG00000035762		6.14415	2.61921	0.00114841	0.00295419	yes	up
ENSGALG00000028810	CHCHD10	6.14277	2.61889	8.76488e-20	9.30764e-19	yes	up
ENSGALG00000036990	DECR1	6.1197	2.61346	4.11888e-107	6.99005e-105	yes	up
ENSGALG00000052162	PPM1L	6.10989	2.61115	4.14258e-75	3.1711e-73	yes	up
ENSGALG00000013775	CDH19	6.0745	2.60277	9.16347e-22	1.07529e-20	yes	up
ENSGALG00000004734		6.07123	2.60199	2.51914e-19	2.60892e-18	yes	up
ENSGALG00000006775	TGM2	6.06341	2.60013	1.26648e-61	6.50936e-60	yes	up
ENSGALG00000039320	ADGRF5	6.05699	2.5986	8.09631e-19	8.16393e-18	yes	up
ENSGALG00000014861	NIM1K	6.04891	2.59668	4.48242e-08	2.05176e-07	yes	up
ENSGALG00000034511		6.04525	2.5958	3.12278e-46	1.02324e-44	yes	up
ENSGALG00000013372	IL7R	6.03733	2.59391	6.89946e-05	0.000216303	yes	up
ENSGALG00000034458	S100A1	6.03701	2.59383	9.61761e-40	2.49296e-38	yes	up
ENSGALG00000001304		6.03121	2.59245	2.551e-76	1.99521e-74	yes	up
ENSGALG00000000433		6.02565	2.59112	2.50734e-46	8.2458e-45	yes	up
ENSGALG00000016518	PHKA2	6.01936	2.58961	3.08909e-64	1.72042e-62	yes	up
ENSGALG00000011404	HOPX	6.01777	2.58923	1.10378e-31	2.02404e-30	yes	up
ENSGALG00000034512		6.01577	2.58875	4.56153e-18	4.41406e-17	yes	up
ENSGALG00000045218	MYO18B	6.01058	2.5875	8.72448e-45	2.69202e-43	yes	up
ENSGALG00000028037	FOS	5.99369	2.58344	2.50685e-32	4.73197e-31	yes	up
ENSGALG00000033683	PHOSPHO1	5.98783	2.58203	1.70804e-71	1.16828e-69	yes	up
ENSGALG00000022875		5.98755	2.58197	3.43333e-20	3.73863e-19	yes	up
ENSGALG00000054746		5.9844	2.58121	1.3568e-14	1.0635e-13	yes	up
ENSGALG00000006508	FGF13	5.9804	2.58024	8.47697e-29	1.39008e-27	yes	up
ENSGALG00000006901	AATK	5.9749	2.57892	9.67036e-31	1.71221e-29	yes	up
ENSGALG00000010718		5.96503	2.57653	5.74836e-22	6.79863e-21	yes	up
ENSGALG00000032098	ARTN	5.9636	2.57618	0.00150324	0.00378207	yes	up
ENSGALG00000012705	GMPR2	5.9624	2.57589	3.75325e-118	8.23381e-116	yes	up
ENSGALG00000017091	FLT1	5.94541	2.57178	1.72753e-35	3.78982e-34	yes	up
ENSGALG00000002845	CTNNA3	5.94098	2.5707	1.13074e-37	2.7049e-36	yes	up
ENSGALG00000053550	ESPNL	5.9262	2.56711	0.00121028	0.00310006	yes	up
ENSGALG00000053130	MYOZ3	5.92435	2.56666	0.0239278	0.0468627	yes	up
ENSGALG00000039216	COL6A2	5.92385	2.56653	4.96749e-108	8.76081e-106	yes	up
ENSGALG00000052423		5.92311	2.56635	2.19028e-08	1.03496e-07	yes	up
ENSGALG00000008398	MPP4	5.91877	2.5653	6.92063e-12	4.40068e-11	yes	up
ENSGALG00000010290	VEGFA	5.90707	2.56244	8.05984e-129	2.10128e-126	yes	up
ENSGALG00000016281	DMD	5.90554	2.56207	4.96294e-64	2.75551e-62	yes	up
ENSGALG00000030096		5.89852	2.56035	9.79602e-46	3.13003e-44	yes	up
ENSGALG00000035237		5.89323	2.55906	2.25973e-88	2.50927e-86	yes	up
ENSGALG00000042851	PPARGC1A	5.87647	2.55495	1.50294e-54	6.28753e-53	yes	up
ENSGALG00000005359		5.86198	2.55139	0.000109395	0.000332137	yes	up
ENSGALG00000027632	ACYP2	5.84775	2.54788	6.4169e-33	1.24524e-31	yes	up
ENSGALG00000015692		5.84031	2.54605	0.00135899	0.00344872	yes	up
ENSGALG00000008945	NEXN	5.82695	2.54274	3.15571e-68	1.95752e-66	yes	up
ENSGALG00000016843	COL4A2	5.82643	2.54261	5.99922e-91	6.83037e-89	yes	up
ENSGALG00000035923	MTMR11	5.82295	2.54175	4.88741e-21	5.54348e-20	yes	up
ENSGALG00000006835	TNNC2	5.81886	2.54074	2.35123e-59	1.11306e-57	yes	up
ENSGALG00000016954	RGCC	5.81269	2.53921	1.73571e-14	1.34526e-13	yes	up
ENSGALG00000026661	MSRB3	5.78733	2.5329	1.28464e-53	5.22837e-52	yes	up
ENSGALG00000011206	KITLG	5.78633	2.53265	2.84111e-34	5.78809e-33	yes	up
ENSGALG00000048227		5.77837	2.53066	0.000207056	0.000601443	yes	up
ENSGALG00000053105	RAP1GAP	5.77753	2.53045	0.000142731	0.000425874	yes	up
ENSGALG00000049422	ATF3	5.75467	2.52473	8.66169e-20	9.20893e-19	yes	up
ENSGALG00000024272	S100A12	5.73002	2.51854	1.1146e-07	4.87255e-07	yes	up
ENSGALG00000000107	TRIM7.1	5.72786	2.518	1.2998e-27	2.0157e-26	yes	up
ENSGALG00000047878		5.72018	2.51606	0.0193387	0.0386838	yes	up
ENSGALG00000027864	NFKBIA	5.71855	2.51565	9.14026e-08	4.04488e-07	yes	up
ENSGALG00000031305	FAM13C	5.7144	2.5146	9.64446e-08	4.24918e-07	yes	up
ENSGALG00000006300	LDHA	5.71383	2.51446	8.3231e-20	8.87517e-19	yes	up
ENSGALG00000010476	BNIP3	5.70685	2.51269	1.78214e-76	1.41163e-74	yes	up
ENSGALG00000048786		5.69435	2.50953	1.23561e-05	4.27451e-05	yes	up
ENSGALG00000007381		5.69046	2.50855	2.05878e-38	5.08728e-37	yes	up
ENSGALG00000050260		5.66243	2.50142	0.00214476	0.00524141	yes	up
ENSGALG00000003226	APOBEC2	5.65336	2.49911	2.32932e-53	9.4162e-52	yes	up
ENSGALG00000054821	NAALAD2	5.64555	2.49711	2.5176e-27	3.85767e-26	yes	up
ENSGALG00000004980	KCNMA1	5.63213	2.49368	3.29918e-53	1.3218e-51	yes	up
ENSGALG00000043768	MT-ND2	5.63157	2.49354	2.0545e-36	4.64885e-35	yes	up
ENSGALG00000005409	LHX1	5.60859	2.48764	0.0085943	0.0186224	yes	up
ENSGALG00000038506	NXNL1	5.60028	2.4855	0.00103912	0.00268946	yes	up
ENSGALG00000031978	TARP	5.59425	2.48395	0.000256874	0.000734995	yes	up
ENSGALG00000023882	MALL	5.58199	2.48078	7.14436e-07	2.87195e-06	yes	up
ENSGALG00000015531		5.57325	2.47852	2.11099e-27	3.24569e-26	yes	up
ENSGALG00000030031	TTPA	5.54742	2.47182	0.000475991	0.00130448	yes	up
ENSGALG00000009315	PAPLN	5.54716	2.47175	1.07029e-28	1.7424e-27	yes	up
ENSGALG00000001330	ATP5MC1	5.53981	2.46984	2.89645e-50	1.07653e-48	yes	up
ENSGALG00000014938	ABHD3	5.53106	2.46756	6.69698e-11	3.95639e-10	yes	up
ENSGALG00000035182	CMKLR1	5.52904	2.46703	7.20174e-15	5.74511e-14	yes	up
ENSGALG00000008823	IQUB	5.52901	2.46702	5.11655e-07	2.08996e-06	yes	up
ENSGALG00000026207	CNTF	5.52539	2.46608	4.39679e-14	3.30246e-13	yes	up
ENSGALG00000041744	OTOS	5.51455	2.46324	2.02651e-10	1.1435e-09	yes	up
ENSGALG00000010935	PTPRQ	5.51212	2.46261	5.67414e-10	3.08375e-09	yes	up
ENSGALG00000021340	CA9	5.50351	2.46035	4.06831e-44	1.22383e-42	yes	up
ENSGALG00000051355		5.49432	2.45794	0.000973235	0.00253218	yes	up
ENSGALG00000050064		5.48899	2.45654	0.000976176	0.00253947	yes	up
ENSGALG00000004173		5.47709	2.45341	0.000421755	0.00116543	yes	up
ENSGALG00000040038	MLC1	5.47081	2.45175	0.00341302	0.00802889	yes	up
ENSGALG00000050631		5.46127	2.44924	6.0419e-31	1.07932e-29	yes	up
ENSGALG00000041266	CNN1	5.4607	2.44908	2.88844e-52	1.1345e-50	yes	up
ENSGALG00000030064		5.45947	2.44876	2.47819e-73	1.82706e-71	yes	up
ENSGALG00000014453	FAM46C	5.45311	2.44708	6.64729e-28	1.05077e-26	yes	up
ENSGALG00000010769	HPGD	5.45019	2.44631	1.82917e-22	2.23236e-21	yes	up
ENSGALG00000011353	TNNI3K	5.4107	2.43581	1.12373e-12	7.63108e-12	yes	up
ENSGALG00000006802	LAMB2	5.40897	2.43535	6.4261e-127	1.60554e-124	yes	up
ENSGALG00000054998		5.3882	2.4298	2.08543e-36	4.71292e-35	yes	up
ENSGALG00000007646		5.38653	2.42936	3.11881e-84	3.00023e-82	yes	up
ENSGALG00000031372	GOLGA7B	5.34972	2.41946	2.14358e-07	9.12252e-07	yes	up
ENSGALG00000052737		5.34763	2.4189	5.47612e-07	2.22974e-06	yes	up
ENSGALG00000044841		5.33072	2.41433	2.45007e-13	1.74138e-12	yes	up
ENSGALG00000042750	ND1	5.33055	2.41428	3.6091e-46	1.17403e-44	yes	up
ENSGALG00000005936	AGTR2	5.30365	2.40698	1.76692e-46	5.83212e-45	yes	up
ENSGALG00000044071	ABI3	5.30348	2.40694	0.00824554	0.0179445	yes	up
ENSGALG00000007193		5.27254	2.3985	2.01287e-38	4.98754e-37	yes	up
ENSGALG00000012683	RNF144B	5.26959	2.39769	1.05202e-15	8.85574e-15	yes	up
ENSGALG00000012377	HNMT	5.26859	2.39742	4.79194e-22	5.69743e-21	yes	up
ENSGALG00000015148	ANXA1	5.24637	2.39132	1.91211e-28	3.09047e-27	yes	up
ENSGALG00000016820	GAS6	5.23402	2.38792	4.13571e-54	1.71028e-52	yes	up
ENSGALG00000052537		5.22635	2.3858	0.0175225	0.0353774	yes	up
ENSGALG00000054678		5.22571	2.38563	1.10815e-05	3.85508e-05	yes	up
ENSGALG00000045092	CCDC112	5.22395	2.38514	5.92282e-35	1.25201e-33	yes	up
ENSGALG00000001621	CLDN5	5.22161	2.38449	7.9473e-41	2.14983e-39	yes	up
ENSGALG00000005208	S1PR1	5.22099	2.38432	1.8932e-60	9.35626e-59	yes	up
ENSGALG00000039587	SYNDIG1	5.20585	2.38013	0.000658714	0.00176412	yes	up
ENSGALG00000015218	SLC19A2	5.203	2.37934	1.42829e-14	1.11565e-13	yes	up
ENSGALG00000001434	STOM	5.20224	2.37913	8.99619e-71	5.94972e-69	yes	up
ENSGALG00000013191	NDUFS6	5.1979	2.37793	3.80306e-60	1.85402e-58	yes	up
ENSGALG00000025938	KIAA0513	5.19693	2.37766	3.64973e-25	5.08559e-24	yes	up
ENSGALG00000026896		5.19588	2.37737	2.67091e-40	7.04501e-39	yes	up
ENSGALG00000030706	MAP3K6	5.16234	2.36803	9.37626e-07	3.72257e-06	yes	up
ENSGALG00000013149	MOCOS	5.15816	2.36686	3.51711e-19	3.61745e-18	yes	up
ENSGALG00000006807	PLSCR5	5.14099	2.36205	9.24106e-08	4.08546e-07	yes	up
ENSGALG00000009450	DUSP10	5.14043	2.36189	2.52736e-44	7.70588e-43	yes	up
ENSGALG00000015977	SMOX	5.12871	2.35859	5.58596e-13	3.87676e-12	yes	up
ENSGALG00000006912	CPEB3	5.12238	2.35681	8.63148e-60	4.15165e-58	yes	up
ENSGALG00000045846	PDK2	5.12089	2.3564	1.32025e-24	1.78438e-23	yes	up
ENSGALG00000008795	GPAM	5.11931	2.35595	6.27748e-43	1.81845e-41	yes	up
ENSGALG00000037896		5.11658	2.35518	2.36775e-17	2.20121e-16	yes	up
ENSGALG00000043499	EGFL7	5.10901	2.35304	9.677e-48	3.30322e-46	yes	up
ENSGALG00000043167	TNFRSF11B	5.10801	2.35276	5.55112e-21	6.26862e-20	yes	up
ENSGALG00000011562	PRKN	5.10697	2.35247	4.13349e-27	6.26958e-26	yes	up
ENSGALG00000027963	COX7C	5.10581	2.35214	3.38115e-24	4.49546e-23	yes	up
ENSGALG00000030855		5.09935	2.35031	0.00825082	0.0179495	yes	up
ENSGALG00000035636	PHYH	5.0925	2.34837	3.58422e-47	1.20517e-45	yes	up
ENSGALG00000050627		5.08254	2.34555	0.011277	0.0237737	yes	up
ENSGALG00000039468		5.07972	2.34475	5.60967e-72	3.89623e-70	yes	up
ENSGALG00000031869		5.06554	2.34072	0.000233196	0.000672161	yes	up
ENSGALG00000025842	TPM2	5.05434	2.33752	5.2213e-39	1.31918e-37	yes	up
ENSGALG00000007980	KCNG1	5.04649	2.33528	2.48115e-13	1.76208e-12	yes	up
ENSGALG00000000557	ETNK2	5.0413	2.3338	5.55975e-24	7.29499e-23	yes	up
ENSGALG00000051538		5.03497	2.33198	5.24565e-47	1.75724e-45	yes	up
ENSGALG00000030027	MCAM	5.03137	2.33095	2.52067e-49	9.10527e-48	yes	up
ENSGALG00000001412	SEMA7A	5.02268	2.32846	1.87494e-72	1.31751e-70	yes	up
ENSGALG00000028537	NDUFB1	5.01878	2.32734	7.51478e-53	2.99078e-51	yes	up
ENSGALG00000048190		5.00963	2.32471	6.93598e-43	1.99634e-41	yes	up
ENSGALG00000033303		4.99651	2.32092	4.7362e-12	3.05923e-11	yes	up
ENSGALG00000016890	MBNL2	4.99371	2.32011	1.36689e-72	9.7575e-71	yes	up
ENSGALG00000011917	PPM1A	4.98992	2.31902	3.72313e-31	6.69085e-30	yes	up
ENSGALG00000014923	ARHGEF28	4.98602	2.31789	1.97972e-45	6.26991e-44	yes	up
ENSGALG00000032736	MGLL	4.98545	2.31772	1.24675e-18	1.24599e-17	yes	up
ENSGALG00000047461		4.96314	2.31125	9.21956e-24	1.19748e-22	yes	up
ENSGALG00000008486	CACNA2D1	4.96104	2.31064	9.99542e-55	4.21095e-53	yes	up
ENSGALG00000008735	BFSP1	4.95573	2.3091	0.00170355	0.00424271	yes	up
ENSGALG00000050831		4.95423	2.30866	6.89417e-14	5.10157e-13	yes	up
ENSGALG00000013617	PDGFRL	4.95105	2.30773	1.90127e-22	2.3172e-21	yes	up
ENSGALG00000052592	TMEM82	4.9465	2.30641	0.000118987	0.000359378	yes	up
ENSGALG00000021272	SCN2B	4.94029	2.30459	9.54132e-10	5.07958e-09	yes	up
ENSGALG00000034303	C1orf115	4.93849	2.30407	8.96248e-43	2.57139e-41	yes	up
ENSGALG00000026187	NMNAT3	4.93385	2.30271	8.33929e-05	0.000258025	yes	up
ENSGALG00000052481		4.92606	2.30044	2.86381e-17	2.64055e-16	yes	up
ENSGALG00000052760	ATOH7	4.92215	2.29929	0.0169435	0.0343356	yes	up
ENSGALG00000015286	SESN1	4.91951	2.29851	6.88184e-21	7.73734e-20	yes	up
ENSGALG00000050576		4.90862	2.29532	0.000639205	0.00171443	yes	up
ENSGALG00000007448	SPRY3	4.90812	2.29517	1.84418e-08	8.79042e-08	yes	up
ENSGALG00000011950	ACO2	4.9046	2.29414	2.35003e-44	7.17738e-43	yes	up
ENSGALG00000050470	OPN1LW	4.89732	2.29199	0.0103184	0.0219535	yes	up
ENSGALG00000005063	ST6GALNAC4	4.89626	2.29168	6.09803e-16	5.19647e-15	yes	up
ENSGALG00000041643	NFIC	4.88337	2.28788	1.71341e-18	1.6954e-17	yes	up
ENSGALG00000002891	ACADL	4.88113	2.28722	2.34123e-71	1.58333e-69	yes	up
ENSGALG00000016648		4.87931	2.28668	4.26126e-05	0.000137499	yes	up
ENSGALG00000000927	ANGPTL2	4.86883	2.28358	1.25951e-55	5.3818e-54	yes	up
ENSGALG00000020505	KCNJ11	4.86783	2.28328	2.68934e-21	3.09128e-20	yes	up
ENSGALG00000000104		4.86735	2.28314	6.5399e-15	5.2357e-14	yes	up
ENSGALG00000004721		4.86654	2.2829	1.1631e-13	8.48806e-13	yes	up
ENSGALG00000013627	SLC7A2	4.86619	2.28279	3.12159e-28	4.99149e-27	yes	up
ENSGALG00000001512	KCND3	4.84743	2.27722	3.47357e-07	1.44946e-06	yes	up
ENSGALG00000014515	C1QTNF7	4.84027	2.27509	6.08575e-29	1.00253e-27	yes	up
ENSGALG00000016979	SLC25A30	4.83295	2.2729	1.01108e-18	1.0144e-17	yes	up
ENSGALG00000016361	FAM110C	4.82905	2.27174	9.95935e-06	3.49018e-05	yes	up
ENSGALG00000036133	KLF15	4.8251	2.27056	1.26929e-18	1.26641e-17	yes	up
ENSGALG00000054822		4.82509	2.27056	5.90991e-16	5.04333e-15	yes	up
ENSGALG00000041422		4.81633	2.26793	3.31638e-78	2.72412e-76	yes	up
ENSGALG00000002431		4.81381	2.26718	7.16796e-28	1.13109e-26	yes	up
ENSGALG00000016993	SUCLA2	4.81307	2.26696	9.65578e-113	1.80935e-110	yes	up
ENSGALG00000051765		4.80687	2.2651	7.03287e-47	2.35157e-45	yes	up
ENSGALG00000040275	RCSD1	4.79835	2.26254	3.22561e-56	1.40839e-54	yes	up
ENSGALG00000000720		4.79506	2.26155	4.35897e-17	3.98848e-16	yes	up
ENSGALG00000032647	CLASP2	4.77941	2.25683	2.1235e-86	2.19538e-84	yes	up
ENSGALG00000001716	C10H15ORF59	4.77626	2.25588	4.06723e-08	1.86944e-07	yes	up
ENSGALG00000011350	NEGR1	4.77292	2.25487	1.31383e-32	2.50101e-31	yes	up
ENSGALG00000021171		4.76997	2.25398	1.37044e-08	6.61824e-08	yes	up
ENSGALG00000014182	ADORA2B	4.76958	2.25386	1.51513e-18	1.50004e-17	yes	up
ENSGALG00000012624	PRXL2C	4.76514	2.25252	3.13375e-16	2.71285e-15	yes	up
ENSGALG00000008909	USP13	4.75507	2.24947	5.39335e-77	4.37032e-75	yes	up
ENSGALG00000005034	ACAD9	4.75244	2.24867	7.86931e-103	1.20992e-100	yes	up
ENSGALG00000005292	KLHL40	4.7452	2.24647	2.90941e-33	5.72618e-32	yes	up
ENSGALG00000029319	UQCRB	4.7373	2.24407	8.44189e-104	1.3559e-101	yes	up
ENSGALG00000053641		4.73424	2.24313	4.12301e-05	0.000133373	yes	up
ENSGALG00000020386	BDKRB1	4.7335	2.24291	6.6174e-07	2.67326e-06	yes	up
ENSGALG00000010036	FOSL2	4.73058	2.24202	2.94338e-16	2.55051e-15	yes	up
ENSGALG00000002987	SERPINF2	4.71193	2.23632	1.06627e-08	5.18828e-08	yes	up
ENSGALG00000054766	ITGA2B	4.70715	2.23486	8.06707e-06	2.86004e-05	yes	up
ENSGALG00000006856	CD151	4.70126	2.23305	4.60951e-74	3.45502e-72	yes	up
ENSGALG00000033867	PCOLCE	4.70013	2.2327	1.26672e-26	1.87702e-25	yes	up
ENSGALG00000050728		4.69685	2.23169	1.1282e-15	9.48373e-15	yes	up
ENSGALG00000001926	HSPB1	4.691	2.22989	3.05947e-68	1.90439e-66	yes	up
ENSGALG00000027147		4.67838	2.22601	0.0101595	0.0216462	yes	up
ENSGALG00000013537	TPM3	4.67588	2.22524	9.24649e-18	8.81947e-17	yes	up
ENSGALG00000039356	HEPACAM	4.67439	2.22478	0.000109875	0.000333367	yes	up
ENSGALG00000004620	LAMC1	4.67303	2.22436	1.12574e-138	3.61623e-136	yes	up
ENSGALG00000021074	MYOC	4.67041	2.22355	2.36607e-12	1.56368e-11	yes	up
ENSGALG00000031341		4.66938	2.22323	9.95662e-26	1.41142e-24	yes	up
ENSGALG00000015233	ATP1B1	4.66794	2.22279	6.19677e-43	1.79796e-41	yes	up
ENSGALG00000006471	SLCO2A1	4.66302	2.22127	2.30235e-10	1.29226e-09	yes	up
ENSGALG00000010628	ACSL1	4.6601	2.22036	3.09226e-47	1.0417e-45	yes	up
ENSGALG00000026578		4.65388	2.21843	5.93921e-16	5.06593e-15	yes	up
ENSGALG00000038952	MTFP1	4.65325	2.21824	6.25785e-35	1.32127e-33	yes	up
ENSGALG00000034399	TNS2	4.65059	2.21741	8.12197e-16	6.87882e-15	yes	up
ENSGALG00000050946		4.64032	2.21423	1.04238e-11	6.53586e-11	yes	up
ENSGALG00000041202	FBXO32	4.63567	2.21278	8.28604e-05	0.000256509	yes	up
ENSGALG00000004722	ASPN	4.63284	2.2119	4.38835e-23	5.51271e-22	yes	up
ENSGALG00000007409	SCN4B	4.63072	2.21124	1.4702e-32	2.79276e-31	yes	up
ENSGALG00000006600	A4GNT	4.62472	2.20937	7.06251e-06	2.52178e-05	yes	up
ENSGALG00000051274	B3GALT2	4.61991	2.20787	4.89199e-19	4.98878e-18	yes	up
ENSGALG00000026276	TCF15	4.61772	2.20718	1.99622e-34	4.1087e-33	yes	up
ENSGALG00000048048		4.60748	2.20398	0.00780946	0.017076	yes	up
ENSGALG00000054048		4.60706	2.20385	8.37767e-53	3.32684e-51	yes	up
ENSGALG00000004209	ELFN1	4.60256	2.20244	1.53813e-05	5.24637e-05	yes	up
ENSGALG00000036380	SLC48A1	4.59846	2.20115	2.38167e-26	3.49175e-25	yes	up
ENSGALG00000051142	FAM180B	4.59828	2.20109	5.76959e-24	7.5648e-23	yes	up
ENSGALG00000039001	FILIP1	4.59697	2.20068	1.78539e-25	2.51113e-24	yes	up
ENSGALG00000050117		4.59031	2.19859	0.0018198	0.00450729	yes	up
ENSGALG00000011529	NAAA	4.58549	2.19708	7.19723e-08	3.22629e-07	yes	up
ENSGALG00000028608	BTC	4.5844	2.19673	2.25351e-09	1.1649e-08	yes	up
ENSGALG00000054783		4.57169	2.19273	4.68363e-49	1.68845e-47	yes	up
ENSGALG00000042863	SMIM4	4.5691	2.19191	7.49434e-38	1.80476e-36	yes	up
ENSGALG00000046826	GYS1	4.56681	2.19119	7.58668e-56	3.265e-54	yes	up
ENSGALG00000028721	LMOD1	4.54875	2.18547	1.70975e-11	1.05657e-10	yes	up
ENSGALG00000040035	ADRB2	4.54751	2.18508	3.52756e-08	1.63171e-07	yes	up
ENSGALG00000031284	PTPRM	4.54145	2.18315	2.30512e-54	9.57661e-53	yes	up
ENSGALG00000013971	SGK1	4.54121	2.18308	1.35119e-72	9.68391e-71	yes	up
ENSGALG00000047990	SCRG1	4.53127	2.17992	0.0040673	0.00942505	yes	up
ENSGALG00000006325		4.52171	2.17687	4.17111e-05	0.000134832	yes	up
ENSGALG00000009791	PROX1	4.51402	2.17441	1.80885e-10	1.02615e-09	yes	up
ENSGALG00000016642		4.4949	2.16829	0.023462	0.0460562	yes	up
ENSGALG00000035113	DEXI	4.49189	2.16732	1.09809e-07	4.80971e-07	yes	up
ENSGALG00000000843	DOT1L	4.48852	2.16624	6.99463e-54	2.8662e-52	yes	up
ENSGALG00000047861	TAMALIN	4.48795	2.16606	3.07724e-05	0.000100942	yes	up
ENSGALG00000033888	IDH3B	4.4846	2.16498	1.99815e-70	1.30234e-68	yes	up
ENSGALG00000042771	GBE1	4.48299	2.16446	2.81223e-57	1.26157e-55	yes	up
ENSGALG00000040212	FYCO1	4.48293	2.16444	6.02361e-82	5.55686e-80	yes	up
ENSGALG00000003496	TEX2	4.47944	2.16332	4.99537e-62	2.60469e-60	yes	up
ENSGALG00000001256	NLRC5	4.46849	2.15979	1.23637e-16	1.10158e-15	yes	up
ENSGALG00000006425	SLC6A6	4.46275	2.15793	7.65936e-26	1.09439e-24	yes	up
ENSGALG00000052026		4.45635	2.15586	2.61146e-05	8.67066e-05	yes	up
ENSGALG00000052016	ADRA2B	4.45009	2.15383	1.31483e-08	6.35819e-08	yes	up
ENSGALG00000035760	LENG8	4.44435	2.15197	2.12127e-17	1.97923e-16	yes	up
ENSGALG00000018946	LMOD3	4.4345	2.14877	5.94675e-51	2.2474e-49	yes	up
ENSGALG00000012555	CCDC148	4.41225	2.14151	1.70843e-05	5.79976e-05	yes	up
ENSGALG00000013941	PDE7B	4.41103	2.14112	1.29668e-35	2.86209e-34	yes	up
ENSGALG00000010371	FAM13A	4.40715	2.13985	1.44529e-53	5.86894e-52	yes	up
ENSGALG00000000909	GFAP	4.39432	2.13564	0.00242741	0.00587549	yes	up
ENSGALG00000016774	NPAS2	4.38706	2.13326	2.56859e-14	1.96623e-13	yes	up
ENSGALG00000051882		4.38256	2.13177	0.00105247	0.0027218	yes	up
ENSGALG00000009433	BAG3	4.38007	2.13095	3.80269e-60	1.85402e-58	yes	up
ENSGALG00000039696	ENTPD2	4.37493	2.12926	2.0197e-33	4.0102e-32	yes	up
ENSGALG00000048285	TCN2	4.37484	2.12923	1.53856e-27	2.37368e-26	yes	up
ENSGALG00000014442	GAPDH	4.37437	2.12908	1.06959e-36	2.44794e-35	yes	up
ENSGALG00000038043	HECTD2	4.37422	2.12903	2.26664e-11	1.38784e-10	yes	up
ENSGALG00000050819		4.37214	2.12834	7.33171e-08	3.28167e-07	yes	up
ENSGALG00000007484	GOT1	4.37068	2.12786	7.78304e-50	2.85733e-48	yes	up
ENSGALG00000039239	SERPIND1	4.36503	2.12599	3.52866e-07	1.47074e-06	yes	up
ENSGALG00000029502	CLIC2	4.36397	2.12564	2.70974e-42	7.68856e-41	yes	up
ENSGALG00000032260	IL10RA	4.35727	2.12342	0.00816295	0.0177862	yes	up
ENSGALG00000014857		4.35515	2.12272	2.95227e-78	2.43616e-76	yes	up
ENSGALG00000026598	NXNL2	4.3534	2.12214	7.59226e-06	2.70182e-05	yes	up
ENSGALG00000034907	HOXB5	4.33006	2.11439	2.05058e-11	1.25983e-10	yes	up
ENSGALG00000025751	NMRK2	4.32477	2.11263	2.7477e-16	2.38645e-15	yes	up
ENSGALG00000014526	TPI1	4.3232	2.1121	2.21061e-62	1.16618e-60	yes	up
ENSGALG00000021031	CXCR7	4.32157	2.11156	4.79883e-67	2.89685e-65	yes	up
ENSGALG00000036021	MTMR7	4.31568	2.10959	2.53139e-20	2.77496e-19	yes	up
ENSGALG00000015721	SVEP1	4.31405	2.10904	1.66321e-48	5.84366e-47	yes	up
ENSGALG00000053468	ANKRD66	4.30479	2.10594	0.0111732	0.0235743	yes	up
ENSGALG00000037869		4.30102	2.10468	4.66775e-42	1.31818e-40	yes	up
ENSGALG00000002643		4.29735	2.10345	1.37846e-08	6.65339e-08	yes	up
ENSGALG00000027418		4.29669	2.10323	2.11802e-12	1.40594e-11	yes	up
ENSGALG00000038146		4.29656	2.10318	1.79275e-07	7.68768e-07	yes	up
ENSGALG00000031186		4.2943	2.10242	0.000340721	0.00095575	yes	up
ENSGALG00000011278	KAT2B	4.29003	2.10099	7.03499e-37	1.63505e-35	yes	up
ENSGALG00000038433	SPON2	4.27932	2.09738	6.31725e-21	7.12037e-20	yes	up
ENSGALG00000004039	MINOS1	4.27097	2.09456	4.25585e-104	6.89716e-102	yes	up
ENSGALG00000013703	DIPK1C	4.26686	2.09318	3.37642e-20	3.68334e-19	yes	up
ENSGALG00000004240	ORAI1	4.26247	2.09169	3.17948e-36	7.14053e-35	yes	up
ENSGALG00000008875	PLCB1	4.26161	2.0914	4.07376e-27	6.1842e-26	yes	up
ENSGALG00000044326		4.26144	2.09134	6.81944e-43	1.96595e-41	yes	up
ENSGALG00000016768	LONRF2	4.25543	2.0893	9.5259e-45	2.93427e-43	yes	up
ENSGALG00000009492	DNAJB9	4.25484	2.0891	1.14392e-29	1.94867e-28	yes	up
ENSGALG00000007956	PLXDC2	4.25249	2.08831	1.27707e-79	1.09396e-77	yes	up
ENSGALG00000016017	SLC4A11	4.24852	2.08696	4.4126e-13	3.08026e-12	yes	up
ENSGALG00000005407	AGL	4.24542	2.08591	7.64395e-56	3.28179e-54	yes	up
ENSGALG00000002708	LINGO1	4.2446	2.08563	1.07706e-93	1.29168e-91	yes	up
ENSGALG00000013073	UPP1	4.24088	2.08437	6.11767e-12	3.92058e-11	yes	up
ENSGALG00000021972	PLIN4	4.2402	2.08413	1.30224e-67	7.99522e-66	yes	up
ENSGALG00000006969	USP28	4.23485	2.08231	1.21787e-50	4.57375e-49	yes	up
ENSGALG00000027630	NPR2	4.23457	2.08221	5.01635e-21	5.68256e-20	yes	up
ENSGALG00000005857	ALOX5	4.23053	2.08084	9.73982e-10	5.17895e-09	yes	up
ENSGALG00000041988	SIK1	4.22358	2.07847	2.06952e-38	5.1068e-37	yes	up
ENSGALG00000015409	PROS1	4.22168	2.07782	5.77401e-61	2.92588e-59	yes	up
ENSGALG00000050132		4.22152	2.07776	1.37533e-46	4.56474e-45	yes	up
ENSGALG00000010826	PRKAA2	4.21754	2.0764	8.61128e-19	8.66863e-18	yes	up
ENSGALG00000054650		4.21498	2.07553	4.53708e-08	2.0752e-07	yes	up
ENSGALG00000035185		4.21161	2.07437	3.33175e-06	1.24449e-05	yes	up
ENSGALG00000001347	LHX6	4.20897	2.07347	1.38595e-13	1.00451e-12	yes	up
ENSGALG00000006413	CEMIP	4.20531	2.07221	1.30119e-06	5.09737e-06	yes	up
ENSGALG00000007485	TFRC	4.20512	2.07215	0.000205888	0.000598243	yes	up
ENSGALG00000030087	ACTL6B	4.19872	2.06995	0.00669017	0.0148345	yes	up
ENSGALG00000023844		4.19726	2.06945	0.000765525	0.00203172	yes	up
ENSGALG00000033696	RALY	4.19426	2.06842	1.23975e-20	1.37581e-19	yes	up
ENSGALG00000023083		4.18807	2.06628	2.85252e-11	1.73066e-10	yes	up
ENSGALG00000033001	ATP5J2	4.18498	2.06522	5.34304e-38	1.29711e-36	yes	up
ENSGALG00000026422		4.18458	2.06508	1.15873e-10	6.69594e-10	yes	up
ENSGALG00000006351	FAS	4.17755	2.06266	3.54191e-13	2.48597e-12	yes	up
ENSGALG00000008014	CEBPB	4.17591	2.06209	2.84356e-12	1.86553e-11	yes	up
ENSGALG00000000695	MFSD4A	4.17343	2.06123	1.14819e-30	2.02498e-29	yes	up
ENSGALG00000033974	HGF	4.17016	2.0601	3.70681e-23	4.66632e-22	yes	up
ENSGALG00000003527	ARRDC2	4.16971	2.05995	1.79077e-13	1.28548e-12	yes	up
ENSGALG00000038374	SNX20	4.16361	2.05783	1.50828e-18	1.49407e-17	yes	up
ENSGALG00000011080	BDKRB2	4.15616	2.05525	0.00321529	0.0076035	yes	up
ENSGALG00000032640	CRIM1	4.15227	2.0539	2.3369e-52	9.19878e-51	yes	up
ENSGALG00000041014		4.14423	2.05111	1.07388e-32	2.05075e-31	yes	up
ENSGALG00000004058	GPR146	4.14062	2.04985	3.76016e-21	4.30016e-20	yes	up
ENSGALG00000008418	LARGE2	4.13851	2.04911	1.84925e-37	4.39448e-36	yes	up
ENSGALG00000007758	OSBP2	4.1379	2.0489	1.02004e-36	2.34049e-35	yes	up
ENSGALG00000048210		4.13695	2.04857	1.3975e-21	1.62927e-20	yes	up
ENSGALG00000042744	RGS2	4.13441	2.04768	1.1005e-19	1.1611e-18	yes	up
ENSGALG00000014981	COX17	4.12426	2.04414	1.11476e-44	3.42208e-43	yes	up
ENSGALG00000053706	C14orf2	4.12321	2.04377	1.07578e-62	5.77676e-61	yes	up
ENSGALG00000048063		4.11801	2.04195	8.6726e-05	0.000267877	yes	up
ENSGALG00000054634		4.10979	2.03906	0.0167938	0.0340706	yes	up
ENSGALG00000020703	GRB14	4.1083	2.03854	7.51146e-05	0.000234062	yes	up
ENSGALG00000052363		4.10483	2.03732	0.0046437	0.0106306	yes	up
ENSGALG00000055026		4.10283	2.03662	2.37729e-08	1.12039e-07	yes	up
ENSGALG00000040182		4.09893	2.03525	6.20668e-32	1.14987e-30	yes	up
ENSGALG00000055099		4.09643	2.03437	2.26495e-05	7.5761e-05	yes	up
ENSGALG00000007082	CREM	4.09191	2.03278	8.34882e-28	1.31397e-26	yes	up
ENSGALG00000004521	GPX3	4.09156	2.03265	5.62892e-28	8.92147e-27	yes	up
ENSGALG00000033932	BF1	4.09035	2.03223	3.22914e-11	1.9506e-10	yes	up
ENSGALG00000035584	COL3A1	4.08386	2.02993	2.48229e-59	1.17202e-57	yes	up
ENSGALG00000001325	CYP1A1	4.07827	2.02796	0.0203416	0.0405008	yes	up
ENSGALG00000016875	CLYBL	4.07546	2.02696	1.89463e-12	1.2656e-11	yes	up
ENSGALG00000035535	GYG1	4.07315	2.02615	6.00966e-64	3.31619e-62	yes	up
ENSGALG00000008066	UQCR10	4.07227	2.02583	2.68462e-37	6.35442e-36	yes	up
ENSGALG00000001975	TMEM120A	4.05076	2.01819	1.49292e-27	2.30525e-26	yes	up
ENSGALG00000007356	MAP3K8	4.048	2.01721	1.14089e-12	7.74471e-12	yes	up
ENSGALG00000054761		4.04114	2.01476	0.00873659	0.018906	yes	up
ENSGALG00000032142	MT-CO1	4.04034	2.01448	2.49811e-58	1.15821e-56	yes	up
ENSGALG00000031094	EDA2R	4.02998	2.01077	8.38684e-16	7.09313e-15	yes	up
ENSGALG00000026154		4.02982	2.01072	8.00069e-49	2.85564e-47	yes	up
ENSGALG00000004960	FBN1	4.0288	2.01035	3.78267e-26	5.47878e-25	yes	up
ENSGALG00000054235		4.02784	2.01001	0.0144115	0.0296453	yes	up
ENSGALG00000004078		4.02534	2.00911	3.51998e-06	1.30828e-05	yes	up
ENSGALG00000034107	TRIM63	4.02455	2.00883	9.30156e-38	2.23399e-36	yes	up
ENSGALG00000025999	NDUFA4	4.02207	2.00794	6.79731e-48	2.32908e-46	yes	up
ENSGALG00000046299	CNKSR1	4.01902	2.00684	2.05275e-09	1.06448e-08	yes	up
ENSGALG00000032465	ATP8	4.01274	2.00459	1.51902e-14	1.18191e-13	yes	up
ENSGALG00000007072	ACADS	4.00797	2.00287	1.85171e-64	1.0475e-62	yes	up
ENSGALG00000013793	CLOCK	4.00112	2.00041	9.26102e-44	2.76738e-42	yes	up
ENSGALG00000012801	LY86	3.99658	1.99876	7.2751e-34	1.46225e-32	yes	up
ENSGALG00000015568	SH3TC1	3.99248	1.99729	1.60901e-23	2.06304e-22	yes	up
ENSGALG00000030800	IL31RA	3.99135	1.99688	2.04079e-37	4.84324e-36	yes	up
ENSGALG00000032903		3.9904	1.99653	2.82772e-12	1.85649e-11	yes	up
ENSGALG00000015301	LNPEP	3.9897	1.99628	1.58708e-64	9.03481e-63	yes	up
ENSGALG00000009081	ZNF106	3.9881	1.9957	1.4454e-27	2.23571e-26	yes	up
ENSGALG00000016497	UBXN2A	3.98752	1.99549	8.36912e-62	4.35122e-60	yes	up
ENSGALG00000008335	PHTF2	3.98556	1.99478	1.16418e-18	1.16671e-17	yes	up
ENSGALG00000003759	RORA	3.98504	1.99459	1.1305e-22	1.39579e-21	yes	up
ENSGALG00000010929	SPARCL1	3.98278	1.99378	0.00344107	0.00809063	yes	up
ENSGALG00000039170	LHFPL5	3.9826	1.99371	1.18589e-13	8.64384e-13	yes	up
ENSGALG00000017380	UQCRHL	3.97989	1.99273	3.0903e-34	6.28861e-33	yes	up
ENSGALG00000005483	CDH13	3.97881	1.99234	1.74338e-50	6.52011e-49	yes	up
ENSGALG00000010323	BATF	3.97796	1.99203	5.91673e-10	3.21074e-09	yes	up
ENSGALG00000054209		3.97463	1.99082	4.95355e-21	5.61496e-20	yes	up
ENSGALG00000052546	HIF3A	3.9683	1.98852	9.03124e-15	7.16012e-14	yes	up
ENSGALG00000007205	COX6A1	3.96649	1.98786	3.17967e-44	9.662e-43	yes	up
ENSGALG00000014730	ELOVL7	3.96621	1.98776	2.81506e-12	1.84885e-11	yes	up
ENSGALG00000029746	NT5DC3	3.96564	1.98755	1.91029e-17	1.78887e-16	yes	up
ENSGALG00000011816	ENGASE	3.96048	1.98567	3.09259e-27	4.71463e-26	yes	up
ENSGALG00000047775		3.95595	1.98402	0.00491347	0.0111998	yes	up
ENSGALG00000034083		3.95185	1.98253	7.42516e-38	1.7905e-36	yes	up
ENSGALG00000010873	DHRS9	3.94951	1.98167	0.00380126	0.00885878	yes	up
ENSGALG00000034756		3.9455	1.98021	2.79291e-16	2.42245e-15	yes	up
ENSGALG00000043829		3.94368	1.97954	5.82044e-24	7.62038e-23	yes	up
ENSGALG00000014096	ARNTL2	3.93918	1.97789	1.08983e-66	6.4703e-65	yes	up
ENSGALG00000002160	B2M	3.93673	1.977	5.311e-22	6.29378e-21	yes	up
ENSGALG00000048343		3.93634	1.97685	3.94743e-23	4.96576e-22	yes	up
ENSGALG00000041091	ATP6	3.93415	1.97605	1.97001e-36	4.46891e-35	yes	up
ENSGALG00000013722	SEMA3B	3.9323	1.97537	2.46632e-48	8.63166e-47	yes	up
ENSGALG00000031375	CHST7	3.92966	1.97441	2.95263e-30	5.14181e-29	yes	up
ENSGALG00000053183		3.9282	1.97387	0.00935539	0.0201	yes	up
ENSGALG00000048656		3.92806	1.97382	2.01191e-10	1.13598e-09	yes	up
ENSGALG00000034438	GNB3	3.92526	1.97279	0.000102128	0.000311705	yes	up
ENSGALG00000008060	PRKAR2B	3.92111	1.97126	7.14193e-16	6.06306e-15	yes	up
ENSGALG00000008084	NDUFS3	3.91488	1.96897	2.44858e-68	1.53475e-66	yes	up
ENSGALG00000010616	PTPN21	3.91466	1.96889	5.5143e-26	7.92306e-25	yes	up
ENSGALG00000013887	FAM210A	3.91346	1.96844	4.46493e-35	9.49405e-34	yes	up
ENSGALG00000041419		3.91329	1.96838	1.27657e-41	3.55483e-40	yes	up
ENSGALG00000005749	COX4I1	3.91028	1.96727	2.74794e-76	2.13995e-74	yes	up
ENSGALG00000007608	ARHGEF9	3.90963	1.96703	3.9721e-28	6.31779e-27	yes	up
ENSGALG00000005884		3.90638	1.96583	2.59891e-27	3.97549e-26	yes	up
ENSGALG00000032456	COII	3.90567	1.96557	7.65973e-49	2.73938e-47	yes	up
ENSGALG00000036498	EHD2	3.90406	1.96497	4.09743e-37	9.62254e-36	yes	up
ENSGALG00000048178	SLC27A3	3.90367	1.96483	1.77317e-13	1.27336e-12	yes	up
ENSGALG00000012595	AGTPBP1	3.90221	1.96429	2.09059e-12	1.38978e-11	yes	up
ENSGALG00000053511	APOLD1	3.89723	1.96245	2.73681e-13	1.94135e-12	yes	up
ENSGALG00000006038	TGFBR3	3.89667	1.96224	3.2023e-32	6.01945e-31	yes	up
ENSGALG00000044406		3.89408	1.96128	0.000786268	0.00208217	yes	up
ENSGALG00000003340	GBGT1	3.89051	1.95996	4.1383e-19	4.2394e-18	yes	up
ENSGALG00000002771	CRIP1	3.88437	1.95768	4.83048e-24	6.35665e-23	yes	up
ENSGALG00000034119		3.88217	1.95686	2.31832e-46	7.63813e-45	yes	up
ENSGALG00000022813	NDUFV3	3.88199	1.9568	2.43321e-60	1.19921e-58	yes	up
ENSGALG00000008555	MXI1	3.87161	1.95293	8.90838e-49	3.16705e-47	yes	up
ENSGALG00000001184	COQ9	3.86919	1.95203	1.01556e-27	1.58998e-26	yes	up
ENSGALG00000049210		3.8664	1.95099	5.2262e-06	1.90235e-05	yes	up
ENSGALG00000029659	BPHL	3.8616	1.9492	9.7671e-25	1.33006e-23	yes	up
ENSGALG00000044996	TMEM71	3.85271	1.94588	5.78382e-06	2.09094e-05	yes	up
ENSGALG00000054366		3.85121	1.94531	8.70896e-08	3.86447e-07	yes	up
ENSGALG00000001573	P2RX1	3.85099	1.94523	0.000372364	0.0010382	yes	up
ENSGALG00000034645	USMG5	3.85036	1.94499	2.7568e-48	9.62951e-47	yes	up
ENSGALG00000002283	MAPKAPK3	3.84552	1.94318	4.86651e-36	1.09157e-34	yes	up
ENSGALG00000020002	SLC22A3	3.83932	1.94085	0.000816677	0.00215857	yes	up
ENSGALG00000024449	RAMP2	3.83716	1.94004	2.70574e-42	7.68856e-41	yes	up
ENSGALG00000007048	SYNM	3.8346	1.93908	5.02551e-42	1.41699e-40	yes	up
ENSGALG00000054082		3.8273	1.93633	0.00446262	0.0102552	yes	up
ENSGALG00000054583	CDHR4	3.82483	1.9354	0.000123121	0.000370993	yes	up
ENSGALG00000040796	AOPEP	3.82466	1.93533	8.78666e-17	7.88738e-16	yes	up
ENSGALG00000021692		3.82407	1.93511	2.70048e-35	5.80393e-34	yes	up
ENSGALG00000002371	RUSC2	3.81866	1.93306	1.31113e-29	2.21672e-28	yes	up
ENSGALG00000034140	ZNF395	3.81858	1.93304	2.792e-33	5.5132e-32	yes	up
ENSGALG00000051456		3.81813	1.93287	3.1717e-22	3.81133e-21	yes	up
ENSGALG00000033572	SORT1	3.81583	1.932	4.39453e-17	4.01898e-16	yes	up
ENSGALG00000014988	POPDC2	3.81446	1.93148	1.22315e-26	1.81544e-25	yes	up
ENSGALG00000030436	ND3	3.81341	1.93108	2.83756e-33	5.59703e-32	yes	up
ENSGALG00000014711	PLPP1	3.81013	1.92984	4.12722e-38	1.00876e-36	yes	up
ENSGALG00000028466		3.8055	1.92809	5.70895e-20	6.13124e-19	yes	up
ENSGALG00000001459	TNNC1	3.80032	1.92612	3.06754e-06	1.15085e-05	yes	up
ENSGALG00000037880	ATP5A1Z	3.79583	1.92441	2.28368e-14	1.75635e-13	yes	up
ENSGALG00000029540		3.79394	1.9237	2.82173e-23	3.57214e-22	yes	up
ENSGALG00000012074	ALPK1	3.78826	1.92154	1.89633e-05	6.3942e-05	yes	up
ENSGALG00000014976	GATA6	3.78369	1.91979	0.000299973	0.000848595	yes	up
ENSGALG00000041470	PPARA	3.7834	1.91968	2.4594e-35	5.32396e-34	yes	up
ENSGALG00000028803	B3GNT4	3.78287	1.91948	9.73564e-05	0.000298304	yes	up
ENSGALG00000008077		3.77973	1.91828	0.00133464	0.00339252	yes	up
ENSGALG00000028357		3.76764	1.91366	8.41687e-07	3.36096e-06	yes	up
ENSGALG00000035903	FAM46A	3.76269	1.91177	4.48192e-67	2.7321e-65	yes	up
ENSGALG00000047483	C1QTNF6	3.75756	1.9098	3.35085e-29	5.56075e-28	yes	up
ENSGALG00000038543	KCNH7	3.75293	1.90802	0.014241	0.0293282	yes	up
ENSGALG00000011484	CMTM8	3.75187	1.90761	4.17408e-13	2.91942e-12	yes	up
ENSGALG00000008085	NEFH	3.745	1.90496	0.000424548	0.00117261	yes	up
ENSGALG00000029917	SGCA	3.74402	1.90459	1.15958e-22	1.4307e-21	yes	up
ENSGALG00000035946	GUCY1A1	3.7432	1.90427	7.0975e-17	6.4127e-16	yes	up
ENSGALG00000029383	SLC25A11	3.74002	1.90305	1.822e-34	3.76303e-33	yes	up
ENSGALG00000042079	NID1	3.73929	1.90276	4.14972e-62	2.17636e-60	yes	up
ENSGALG00000054329		3.73675	1.90179	0.00286176	0.00682853	yes	up
ENSGALG00000014727	PDE4D	3.7297	1.89906	2.8219e-16	2.44641e-15	yes	up
ENSGALG00000030703	CYBRD1	3.72105	1.89571	2.50173e-24	3.34102e-23	yes	up
ENSGALG00000013022	CACNA1C	3.71887	1.89487	1.79142e-15	1.49263e-14	yes	up
ENSGALG00000015598	RASGRF2	3.71846	1.8947	7.11712e-12	4.51764e-11	yes	up
ENSGALG00000008732	CTAGE1	3.71034	1.89155	0.00227876	0.00554178	yes	up
ENSGALG00000013632	ACOT13	3.71006	1.89144	5.52527e-27	8.35244e-26	yes	up
ENSGALG00000036142	LOXL3	3.70722	1.89034	3.42251e-30	5.94281e-29	yes	up
ENSGALG00000002783	SLC43A2	3.70581	1.88979	2.76661e-34	5.6491e-33	yes	up
ENSGALG00000002193	ARHGEF4	3.7043	1.8892	2.98628e-18	2.91799e-17	yes	up
ENSGALG00000005349	MSLN	3.70121	1.888	1.48695e-05	5.08533e-05	yes	up
ENSGALG00000007926	ATP5PD	3.69848	1.88693	6.38192e-59	2.97421e-57	yes	up
ENSGALG00000016205	PDXK	3.69693	1.88633	7.66367e-33	1.4792e-31	yes	up
ENSGALG00000040755	ANGPT4	3.69689	1.88631	1.65131e-20	1.82018e-19	yes	up
ENSGALG00000032403	MHM2	3.69324	1.88489	0.00117865	0.00302568	yes	up
ENSGALG00000008411	GHRL	3.69277	1.8847	0.0226198	0.0445384	yes	up
ENSGALG00000027415	GRIN2C	3.69184	1.88434	9.26068e-08	4.09313e-07	yes	up
ENSGALG00000046614	S100A13	3.69057	1.88384	9.16583e-08	4.0542e-07	yes	up
ENSGALG00000016699	OPN5L2	3.68547	1.88185	5.25952e-05	0.000167784	yes	up
ENSGALG00000003026		3.68369	1.88115	2.10158e-35	4.58802e-34	yes	up
ENSGALG00000011812		3.67931	1.87944	2.9766e-31	5.39236e-30	yes	up
ENSGALG00000032893	SHISA4	3.67924	1.87941	3.40428e-24	4.52287e-23	yes	up
ENSGALG00000015425	LPL	3.67884	1.87925	5.71483e-16	4.88148e-15	yes	up
ENSGALG00000011020	CYCS	3.67631	1.87826	5.89476e-49	2.11658e-47	yes	up
ENSGALG00000006753	ATP5C1	3.6756	1.87798	6.8144e-60	3.30416e-58	yes	up
ENSGALG00000035369		3.67482	1.87767	3.85696e-35	8.25986e-34	yes	up
ENSGALG00000039155	ZHX3	3.67364	1.87721	9.17615e-40	2.38196e-38	yes	up
ENSGALG00000000949	HBEGF	3.66947	1.87557	4.13077e-11	2.4786e-10	yes	up
ENSGALG00000006503	VDAC1	3.66193	1.87261	9.72277e-34	1.94987e-32	yes	up
ENSGALG00000011549	ANKS1B	3.66045	1.87202	3.34411e-19	3.44543e-18	yes	up
ENSGALG00000037299	LYRM7	3.65837	1.8712	2.34908e-25	3.29108e-24	yes	up
ENSGALG00000016105	DYSF	3.657	1.87066	7.89741e-82	7.24829e-80	yes	up
ENSGALG00000000141	BLB1	3.65683	1.87059	6.55108e-06	2.35365e-05	yes	up
ENSGALG00000011913	SEPTIN3	3.64975	1.8678	0.00184939	0.00457679	yes	up
ENSGALG00000033446	COX5B	3.6437	1.8654	7.75092e-26	1.1066e-24	yes	up
ENSGALG00000028135		3.6423	1.86485	1.19287e-12	8.0884e-12	yes	up
ENSGALG00000027658	TESK1	3.64224	1.86483	2.26254e-22	2.7482e-21	yes	up
ENSGALG00000021213	UBE2D1	3.64124	1.86443	5.0227e-46	1.62214e-44	yes	up
ENSGALG00000025819	UQCRFS1	3.63182	1.86069	1.13441e-58	5.27311e-57	yes	up
ENSGALG00000013244	ABCC9	3.62818	1.85924	5.49346e-29	9.07456e-28	yes	up
ENSGALG00000012382		3.62734	1.85891	2.96678e-14	2.26141e-13	yes	up
ENSGALG00000008420	CAND2	3.62528	1.85809	2.34994e-53	9.47827e-52	yes	up
ENSGALG00000029047	TMEM204	3.62041	1.85615	4.40775e-21	5.01524e-20	yes	up
ENSGALG00000034456	PRELP	3.61943	1.85576	2.37948e-21	2.75094e-20	yes	up
ENSGALG00000035334	COX3	3.61917	1.85566	3.3077e-58	1.52179e-56	yes	up
ENSGALG00000054994		3.6179	1.85515	1.6018e-06	6.20608e-06	yes	up
ENSGALG00000046729		3.61687	1.85474	0.00878912	0.019001	yes	up
ENSGALG00000016287	NR0B1	3.61656	1.85462	9.04219e-07	3.5939e-06	yes	up
ENSGALG00000016313	GCLC	3.61604	1.85441	3.66937e-12	2.38728e-11	yes	up
ENSGALG00000051731		3.61441	1.85376	0.0218371	0.0431822	yes	up
ENSGALG00000008850	TTLL7	3.61288	1.85315	4.10533e-41	1.12406e-39	yes	up
ENSGALG00000010551	CDC42EP3	3.61146	1.85258	5.34059e-36	1.19196e-34	yes	up
ENSGALG00000025896	PLPPR4	3.61063	1.85225	0.000584377	0.00157772	yes	up
ENSGALG00000007874	IL18	3.6103	1.85212	2.97631e-12	1.94836e-11	yes	up
ENSGALG00000001161	FLI1	3.60905	1.85162	9.29104e-29	1.51804e-27	yes	up
ENSGALG00000051022		3.60764	1.85106	4.79108e-12	3.09356e-11	yes	up
ENSGALG00000037957		3.60712	1.85085	0.00651198	0.0144622	yes	up
ENSGALG00000012885	BCL2	3.60683	1.85073	4.34936e-35	9.27022e-34	yes	up
ENSGALG00000054379	TSPAN32	3.59725	1.8469	0.00375049	0.00875168	yes	up
ENSGALG00000047771	PGF	3.58969	1.84386	6.34057e-21	7.14217e-20	yes	up
ENSGALG00000014684	ERAP1	3.58944	1.84376	7.57169e-10	4.05862e-09	yes	up
ENSGALG00000052240		3.58644	1.84255	9.24604e-54	3.78016e-52	yes	up
ENSGALG00000000164	MYBPHL	3.58631	1.8425	6.04143e-10	3.27262e-09	yes	up
ENSGALG00000047426		3.57961	1.8398	0.00597243	0.0133596	yes	up
ENSGALG00000000284	HOXB4	3.57892	1.83953	2.50633e-17	2.32165e-16	yes	up
ENSGALG00000035993	SUOX	3.57876	1.83946	9.6412e-05	0.000295713	yes	up
ENSGALG00000014569	PNPLA2	3.57648	1.83854	8.56572e-29	1.40208e-27	yes	up
ENSGALG00000005789	UQCRC1	3.57386	1.83748	1.83962e-78	1.52502e-76	yes	up
ENSGALG00000032740	HOXB7	3.57214	1.83679	8.63656e-16	7.29747e-15	yes	up
ENSGALG00000014995	PGM5	3.56776	1.83502	1.34592e-32	2.55938e-31	yes	up
ENSGALG00000048814		3.56743	1.83488	4.96624e-14	3.7085e-13	yes	up
ENSGALG00000009355		3.56528	1.83402	0.00262127	0.00631075	yes	up
ENSGALG00000003362	ACSS2	3.56488	1.83385	1.25518e-30	2.21151e-29	yes	up
ENSGALG00000009641	COL1A2	3.56486	1.83385	1.16424e-22	1.43547e-21	yes	up
ENSGALG00000015034	ANKRD29	3.56306	1.83312	2.78922e-06	1.05035e-05	yes	up
ENSGALG00000012552	TOM1	3.56069	1.83216	5.35628e-33	1.04279e-31	yes	up
ENSGALG00000036160		3.55974	1.83177	1.69256e-06	6.54079e-06	yes	up
ENSGALG00000008836	ATP6AP1	3.55799	1.83106	2.32881e-71	1.58086e-69	yes	up
ENSGALG00000028612		3.55414	1.8295	7.29652e-11	4.29788e-10	yes	up
ENSGALG00000031105	SLC4A4	3.55264	1.82889	9.58172e-23	1.18383e-21	yes	up
ENSGALG00000003921	DBNDD2	3.55108	1.82826	6.00065e-19	6.09863e-18	yes	up
ENSGALG00000004946		3.54712	1.82665	4.22725e-09	2.13128e-08	yes	up
ENSGALG00000055056		3.54063	1.82401	1.40133e-05	4.80805e-05	yes	up
ENSGALG00000011902	TAGLN	3.53954	1.82356	5.39172e-25	7.43231e-24	yes	up
ENSGALG00000014855	GHR	3.53869	1.82322	4.61975e-39	1.17049e-37	yes	up
ENSGALG00000004184	SPARC	3.5381	1.82297	9.05259e-97	1.15494e-94	yes	up
ENSGALG00000015442	FSD1L	3.53675	1.82243	2.66863e-14	2.0402e-13	yes	up
ENSGALG00000003862	LRRFIP1	3.5338	1.82122	1.68197e-38	4.17913e-37	yes	up
ENSGALG00000016426	MAP3K15	3.53291	1.82086	0.000244448	0.000701673	yes	up
ENSGALG00000044485	F2RL3	3.51968	1.81545	0.000236545	0.000681053	yes	up
ENSGALG00000010204	KCNC2	3.5196	1.81541	1.11297e-06	4.38293e-06	yes	up
ENSGALG00000040553	SLC27A1	3.51643	1.81411	2.58394e-14	1.97714e-13	yes	up
ENSGALG00000014202	GABRA4	3.51297	1.81269	0.000370685	0.00103416	yes	up
ENSGALG00000011663	FNDC1	3.51165	1.81215	4.46283e-12	2.88887e-11	yes	up
ENSGALG00000005298		3.51039	1.81163	3.78161e-14	2.85829e-13	yes	up
ENSGALG00000030209	CPZ	3.50908	1.81109	3.49186e-19	3.5956e-18	yes	up
ENSGALG00000009703	NDUFS7	3.50379	1.80891	3.15276e-30	5.485e-29	yes	up
ENSGALG00000006785	IRF1	3.50193	1.80815	2.25483e-11	1.38107e-10	yes	up
ENSGALG00000041401	SDHB	3.50089	1.80772	2.12527e-35	4.63411e-34	yes	up
ENSGALG00000001115	MMEL1	3.50044	1.80754	0.000135132	0.000404877	yes	up
ENSGALG00000016785	IL1RL1	3.49268	1.80433	5.02674e-08	2.28522e-07	yes	up
ENSGALG00000043088		3.48484	1.80109	3.86613e-10	2.12749e-09	yes	up
ENSGALG00000009995	AKAP6	3.48328	1.80045	1.30232e-22	1.60023e-21	yes	up
ENSGALG00000003594	ANK1	3.48317	1.8004	9.63143e-24	1.24917e-22	yes	up
ENSGALG00000015751	ATP5PF	3.46919	1.7946	7.64666e-50	2.813e-48	yes	up
ENSGALG00000043468	LRRC23	3.46843	1.79428	0.0023135	0.00562019	yes	up
ENSGALG00000006647	DUSP8	3.46343	1.7922	2.03563e-12	1.35525e-11	yes	up
ENSGALG00000052283		3.46056	1.791	0.00706661	0.0155996	yes	up
ENSGALG00000001181	KCNJ5	3.45918	1.79043	2.48222e-13	1.76214e-12	yes	up
ENSGALG00000046593		3.45565	1.78896	1.31625e-05	4.53775e-05	yes	up
ENSGALG00000003457	CNP	3.45304	1.78787	4.90133e-32	9.14495e-31	yes	up
ENSGALG00000052918		3.45223	1.78753	0.00595009	0.0133163	yes	up
ENSGALG00000052489		3.44939	1.78634	8.11385e-05	0.000251699	yes	up
ENSGALG00000046840		3.44716	1.78541	0.00176146	0.00437242	yes	up
ENSGALG00000052919		3.44459	1.78433	1.27109e-07	5.52045e-07	yes	up
ENSGALG00000016555	HADHB	3.44223	1.78334	3.41806e-69	2.18041e-67	yes	up
ENSGALG00000006982	EEF2K	3.4414	1.783	3.24512e-31	5.84934e-30	yes	up
ENSGALG00000009222	FNDC3B	3.43884	1.78192	5.23574e-61	2.66061e-59	yes	up
ENSGALG00000054103		3.4369	1.78111	0.000718261	0.00191277	yes	up
ENSGALG00000007268		3.43316	1.77954	8.29803e-11	4.85916e-10	yes	up
ENSGALG00000032988	PCMT1L	3.4327	1.77934	6.02472e-14	4.47476e-13	yes	up
ENSGALG00000005280	DBT	3.43004	1.77822	6.81823e-64	3.73942e-62	yes	up
ENSGALG00000037838	ND6	3.42993	1.77818	3.04214e-37	7.18176e-36	yes	up
ENSGALG00000012522	PVALB	3.42981	1.77813	0.00296742	0.00706563	yes	up
ENSGALG00000031248	RMDN1	3.42836	1.77752	4.53518e-13	3.16092e-12	yes	up
ENSGALG00000041372		3.42628	1.77664	3.67981e-10	2.02682e-09	yes	up
ENSGALG00000011068	COBLL1	3.41394	1.77144	1.27724e-49	4.66049e-48	yes	up
ENSGALG00000016925	TBC1D4	3.40911	1.7694	8.16464e-45	2.5236e-43	yes	up
ENSGALG00000008491	BIRC8	3.40805	1.76895	5.19588e-47	1.74382e-45	yes	up
ENSGALG00000016834	MCF2L	3.40464	1.7675	1.26122e-35	2.78724e-34	yes	up
ENSGALG00000038787	ADRA1D	3.3975	1.76448	1.41569e-05	4.85545e-05	yes	up
ENSGALG00000008864	FXR1	3.39508	1.76344	9.66859e-79	8.08969e-77	yes	up
ENSGALG00000035635	ACVRL1	3.3945	1.7632	1.785e-08	8.51959e-08	yes	up
ENSGALG00000015961	SUCLG1	3.39089	1.76166	2.33738e-64	1.31397e-62	yes	up
ENSGALG00000000589	BTN1A1	3.3898	1.7612	0.000319707	0.000901302	yes	up
ENSGALG00000048701		3.38936	1.76101	1.3832e-05	4.75218e-05	yes	up
ENSGALG00000017302	SLCO2B1	3.38875	1.76075	9.66934e-31	1.71221e-29	yes	up
ENSGALG00000012308	MANBA	3.38542	1.75934	0.000953621	0.00248691	yes	up
ENSGALG00000035675		3.3849	1.75911	4.38038e-05	0.000141166	yes	up
ENSGALG00000033207	HIBADH	3.38212	1.75793	1.41348e-35	3.11226e-34	yes	up
ENSGALG00000002388	NIPSNAP2	3.38151	1.75767	4.16822e-66	2.43449e-64	yes	up
ENSGALG00000021843	AUH	3.36801	1.7519	8.562e-50	3.1369e-48	yes	up
ENSGALG00000025937	FXYD6	3.36686	1.75141	1.69181e-28	2.73933e-27	yes	up
ENSGALG00000000549	URAH	3.36625	1.75114	0.000963451	0.00250963	yes	up
ENSGALG00000040156	CCDC88C	3.36547	1.75081	4.62514e-37	1.08477e-35	yes	up
ENSGALG00000007346	JCAD	3.36428	1.7503	8.66966e-64	4.74038e-62	yes	up
ENSGALG00000002532	GJA4	3.36227	1.74944	1.1841e-13	8.63426e-13	yes	up
ENSGALG00000008040		3.35798	1.7476	2.5224e-08	1.18536e-07	yes	up
ENSGALG00000032250	COQ10A	3.35755	1.74741	2.21452e-13	1.58021e-12	yes	up
ENSGALG00000006834	CPB1	3.35646	1.74694	0.00143065	0.00361206	yes	up
ENSGALG00000011483	MPC1L	3.35599	1.74674	1.06334e-23	1.37614e-22	yes	up
ENSGALG00000008858	MDH1	3.35518	1.74639	6.72618e-39	1.69464e-37	yes	up
ENSGALG00000002012		3.35098	1.74458	1.43652e-26	2.12164e-25	yes	up
ENSGALG00000043198		3.34917	1.7438	1.50482e-48	5.29748e-47	yes	up
ENSGALG00000052653	PCDHAC1	3.34834	1.74344	5.80851e-06	2.0986e-05	yes	up
ENSGALG00000013535	CYP4V2	3.34592	1.7424	3.3237e-10	1.83856e-09	yes	up
ENSGALG00000030871	BCL2L10	3.3436	1.7414	2.06835e-37	4.90217e-36	yes	up
ENSGALG00000003015	SERPINF1	3.34094	1.74026	1.04236e-56	4.60714e-55	yes	up
ENSGALG00000051398		3.3406	1.74011	9.12506e-14	6.70277e-13	yes	up
ENSGALG00000040426	CREG1	3.33791	1.73894	9.26807e-15	7.33818e-14	yes	up
ENSGALG00000005365	NARFL	3.33704	1.73857	4.07598e-26	5.88938e-25	yes	up
ENSGALG00000031737		3.33559	1.73794	0.00657443	0.0145901	yes	up
ENSGALG00000005465	NDUFB10	3.33452	1.73748	9.441e-26	1.33939e-24	yes	up
ENSGALG00000032349	CDH5	3.33423	1.73735	5.59711e-49	2.01373e-47	yes	up
ENSGALG00000045199		3.33121	1.73605	3.34965e-44	1.01442e-42	yes	up
ENSGALG00000009076	NDUFB5	3.32608	1.73382	5.25264e-48	1.80324e-46	yes	up
ENSGALG00000004467	CLIP1	3.32427	1.73304	1.21368e-41	3.38494e-40	yes	up
ENSGALG00000009042	ISM1	3.32284	1.73242	1.57683e-07	6.79091e-07	yes	up
ENSGALG00000052307	RPP25	3.32163	1.73189	0.000818179	0.00216158	yes	up
ENSGALG00000016358	PTCHD1	3.32157	1.73187	2.47442e-11	1.50941e-10	yes	up
ENSGALG00000005649		3.31749	1.73009	7.22414e-10	3.87348e-09	yes	up
ENSGALG00000055058		3.31546	1.72921	1.76277e-06	6.80335e-06	yes	up
ENSGALG00000027472	TMEM38B	3.31545	1.7292	8.85775e-14	6.51439e-13	yes	up
ENSGALG00000003126	ERBB4	3.31397	1.72856	6.64414e-27	9.97675e-26	yes	up
ENSGALG00000010268		3.31395	1.72855	5.41823e-05	0.000172407	yes	up
ENSGALG00000032595	NDUFB2	3.30835	1.72611	2.14616e-28	3.46253e-27	yes	up
ENSGALG00000027786	SOCS3	3.3078	1.72587	6.05728e-11	3.58789e-10	yes	up
ENSGALG00000030969	CLEC3B	3.30741	1.7257	4.24716e-45	1.33105e-43	yes	up
ENSGALG00000000629		3.30394	1.72419	9.80233e-28	1.53869e-26	yes	up
ENSGALG00000011235	GALNT15	3.29598	1.72071	2.5748e-24	3.43606e-23	yes	up
ENSGALG00000041380	BF2	3.29485	1.72021	3.31858e-06	1.24009e-05	yes	up
ENSGALG00000016504	ITSN2	3.29427	1.71996	4.64086e-34	9.412e-33	yes	up
ENSGALG00000003025		3.29339	1.71957	0.000115862	0.000350351	yes	up
ENSGALG00000017154	ZC3H12C	3.29184	1.7189	2.33711e-18	2.29488e-17	yes	up
ENSGALG00000000336	PPP1R12B	3.28939	1.71782	2.10622e-38	5.19025e-37	yes	up
ENSGALG00000010607	SPATA7	3.28519	1.71598	1.03158e-17	9.80301e-17	yes	up
ENSGALG00000014743	RNF180	3.28495	1.71587	9.39366e-16	7.92601e-15	yes	up
ENSGALG00000051266		3.28417	1.71553	2.4141e-40	6.39576e-39	yes	up
ENSGALG00000048143		3.28366	1.7153	0.000624676	0.00167871	yes	up
ENSGALG00000015473	ADPRH	3.28325	1.71512	3.66562e-24	4.85216e-23	yes	up
ENSGALG00000014997	PLA1A	3.28146	1.71434	1.30489e-07	5.65629e-07	yes	up
ENSGALG00000030964	LRRC20	3.28041	1.71388	5.95545e-23	7.43977e-22	yes	up
ENSGALG00000015141	GDA	3.27663	1.71221	5.71377e-05	0.000181247	yes	up
ENSGALG00000002564	RGS4	3.2748	1.71141	2.34341e-12	1.54927e-11	yes	up
ENSGALG00000011811	SYNE2	3.27174	1.71006	5.05507e-38	1.23052e-36	yes	up
ENSGALG00000002955	ADAMTSL2	3.27087	1.70967	1.70897e-10	9.71946e-10	yes	up
ENSGALG00000010752	CDCP2	3.26654	1.70776	0.0188178	0.037751	yes	up
ENSGALG00000004220	SERINC3	3.2656	1.70735	6.44468e-24	8.42539e-23	yes	up
ENSGALG00000007022	PGPEP1L	3.26489	1.70704	0.00926147	0.019924	yes	up
ENSGALG00000015663	HSDL2	3.26403	1.70666	4.48228e-12	2.90042e-11	yes	up
ENSGALG00000037249	KCNQ5	3.25988	1.70482	9.47356e-12	5.95457e-11	yes	up
ENSGALG00000017190	CEP126	3.25884	1.70436	0.0180163	0.0363132	yes	up
ENSGALG00000043787	DEPDC6	3.25806	1.70401	7.65805e-26	1.09439e-24	yes	up
ENSGALG00000001678	PRKAB2	3.25674	1.70343	1.82312e-36	4.14615e-35	yes	up
ENSGALG00000002944	CPS1	3.25674	1.70343	7.28701e-14	5.38562e-13	yes	up
ENSGALG00000014742	HTR1A	3.25607	1.70313	0.0137562	0.0284371	yes	up
ENSGALG00000029446		3.2545	1.70243	8.49298e-12	5.35883e-11	yes	up
ENSGALG00000038672		3.25325	1.70188	3.25415e-35	6.97723e-34	yes	up
ENSGALG00000052763	BTG2	3.25274	1.70165	8.1036e-16	6.8665e-15	yes	up
ENSGALG00000048890		3.25253	1.70156	0.00126153	0.00321805	yes	up
ENSGALG00000042452	DPP4	3.25	1.70044	7.86347e-09	3.86703e-08	yes	up
ENSGALG00000039245	STAB2	3.24815	1.69962	3.16837e-08	1.47238e-07	yes	up
ENSGALG00000013603	MYCT1	3.24544	1.69842	6.71961e-12	4.2789e-11	yes	up
ENSGALG00000002427	SMIM5	3.24482	1.69814	2.03252e-16	1.78443e-15	yes	up
ENSGALG00000031142	ACAA2	3.23783	1.69503	1.31145e-13	9.51661e-13	yes	up
ENSGALG00000051135	BCL2L11	3.23537	1.69393	4.63125e-05	0.000148585	yes	up
ENSGALG00000002033	NDUFB6	3.23139	1.69215	7.76201e-34	1.55838e-32	yes	up
ENSGALG00000026970		3.22842	1.69083	5.28939e-43	1.54215e-41	yes	up
ENSGALG00000005714	PKD1	3.22506	1.68933	1.7914e-29	3.00892e-28	yes	up
ENSGALG00000010440	MKNK1	3.21744	1.68591	4.11708e-14	3.09625e-13	yes	up
ENSGALG00000004591	SERPINC1	3.21613	1.68533	1.54326e-05	5.26189e-05	yes	up
ENSGALG00000004387	CCPG1	3.21519	1.6849	3.14773e-41	8.67144e-40	yes	up
ENSGALG00000040807	DMTN	3.21404	1.68439	8.96675e-14	6.59187e-13	yes	up
ENSGALG00000034999	ZHX1	3.21319	1.68401	8.21386e-24	1.0684e-22	yes	up
ENSGALG00000031563	ECI1	3.21214	1.68353	6.80415e-45	2.11399e-43	yes	up
ENSGALG00000009514	NRCAM	3.21203	1.68349	2.17263e-09	1.12535e-08	yes	up
ENSGALG00000033408	ZBTB7C	3.21169	1.68333	0.0103672	0.0220521	yes	up
ENSGALG00000031666	CCDC91	3.20655	1.68102	1.4936e-22	1.83026e-21	yes	up
ENSGALG00000037138	KCNQ1	3.20193	1.67894	0.000154224	0.000457509	yes	up
ENSGALG00000002485	PHKG1	3.20167	1.67882	1.81181e-17	1.70019e-16	yes	up
ENSGALG00000027501	ANPEP	3.20011	1.67812	4.58317e-19	4.68447e-18	yes	up
ENSGALG00000030512		3.19196	1.67444	0.000341479	0.000957578	yes	up
ENSGALG00000015110	FAM189A2	3.18885	1.67303	7.69369e-08	3.43514e-07	yes	up
ENSGALG00000012111	TMEM37	3.18774	1.67253	1.43811e-20	1.58908e-19	yes	up
ENSGALG00000005005	MIEF2	3.18752	1.67243	2.60959e-28	4.18022e-27	yes	up
ENSGALG00000011376	ANKRD9	3.18575	1.67163	0.0023047	0.00560033	yes	up
ENSGALG00000003135	ANK3	3.18498	1.67128	2.4304e-36	5.48563e-35	yes	up
ENSGALG00000011813	HEG1	3.18165	1.66978	8.99764e-21	1.00471e-19	yes	up
ENSGALG00000016618	PNPLA4	3.18085	1.66941	2.08464e-06	7.98565e-06	yes	up
ENSGALG00000007904	DLAT	3.18067	1.66933	1.69844e-39	4.36474e-38	yes	up
ENSGALG00000001446	GSN	3.18019	1.66911	3.79542e-50	1.40775e-48	yes	up
ENSGALG00000035717	HSPG2	3.17519	1.66684	9.60196e-81	8.55097e-79	yes	up
ENSGALG00000008239	NDUFB3	3.17147	1.66515	5.44782e-22	6.44742e-21	yes	up
ENSGALG00000006172	ABCC8	3.16918	1.66411	1.11546e-11	6.98435e-11	yes	up
ENSGALG00000009095	LHCGR	3.16817	1.66365	0.00019127	0.000558074	yes	up
ENSGALG00000016259	DYNLT3	3.16611	1.66271	2.62278e-31	4.76096e-30	yes	up
ENSGALG00000035228	SPAG17	3.16521	1.6623	5.36413e-11	3.19415e-10	yes	up
ENSGALG00000037769	NEBL	3.16385	1.66168	1.14288e-11	7.14855e-11	yes	up
ENSGALG00000041604	NPTXR	3.15849	1.65924	0.00405562	0.00940041	yes	up
ENSGALG00000011225	SLC25A47	3.15649	1.65832	0.0182597	0.0367647	yes	up
ENSGALG00000003845	MKNK2	3.1505	1.65558	6.3578e-19	6.44704e-18	yes	up
ENSGALG00000052338	SELENOW	3.15021	1.65545	1.50172e-18	1.4884e-17	yes	up
ENSGALG00000053194		3.14974	1.65523	7.93138e-39	1.98992e-37	yes	up
ENSGALG00000049882	SMPDL3A	3.14908	1.65493	5.39497e-15	4.34229e-14	yes	up
ENSGALG00000050002	COLEC11	3.14907	1.65493	4.8238e-25	6.67503e-24	yes	up
ENSGALG00000008753	FBXO48	3.14901	1.6549	4.46698e-08	2.04522e-07	yes	up
ENSGALG00000047269	TMEM135	3.14851	1.65467	5.64762e-28	8.94322e-27	yes	up
ENSGALG00000036925	CADM3	3.1459	1.65347	3.563e-05	0.00011603	yes	up
ENSGALG00000003860	MID2	3.14415	1.65267	9.33975e-23	1.15473e-21	yes	up
ENSGALG00000048059		3.14225	1.6518	0.00308825	0.00732619	yes	up
ENSGALG00000009170	NCEH1	3.14141	1.65141	1.78693e-19	1.86456e-18	yes	up
ENSGALG00000002452	AQP3	3.13765	1.64968	0.00586417	0.0131485	yes	up
ENSGALG00000028005	GADD45G	3.13665	1.64922	5.90715e-11	3.50589e-10	yes	up
ENSGALG00000005408	BCO1	3.13613	1.64898	0.00296981	0.00706852	yes	up
ENSGALG00000015001	LAMA4	3.13093	1.64659	1.38557e-45	4.41151e-44	yes	up
ENSGALG00000052853		3.12841	1.64543	8.71986e-15	6.9224e-14	yes	up
ENSGALG00000036901	TSPAN18	3.124	1.6434	3.19815e-23	4.04013e-22	yes	up
ENSGALG00000013427	SORBS2	3.11953	1.64133	5.3566e-28	8.50484e-27	yes	up
ENSGALG00000015435		3.11795	1.6406	3.11984e-27	4.75214e-26	yes	up
ENSGALG00000054322		3.11689	1.64011	0.00111495	0.00287264	yes	up
ENSGALG00000013101		3.11629	1.63983	0.020574	0.0409319	yes	up
ENSGALG00000007383	HSPB8	3.11478	1.63913	1.80373e-24	2.42506e-23	yes	up
ENSGALG00000009488	LRRN3	3.11368	1.63862	1.77363e-05	6.00864e-05	yes	up
ENSGALG00000054655		3.11362	1.63859	2.49822e-11	1.52289e-10	yes	up
ENSGALG00000015413	STX19	3.11073	1.63726	0.000110003	0.000333549	yes	up
ENSGALG00000000621	KANK3	3.10949	1.63668	2.25956e-34	4.63481e-33	yes	up
ENSGALG00000002397	PSPH	3.10752	1.63576	3.93082e-08	1.80848e-07	yes	up
ENSGALG00000040626	NDUFA2	3.10737	1.6357	3.64129e-22	4.3466e-21	yes	up
ENSGALG00000052586		3.10428	1.63426	0.0217254	0.0429848	yes	up
ENSGALG00000012989	NINJ2	3.10343	1.63386	7.64383e-08	3.41457e-07	yes	up
ENSGALG00000041408		3.10113	1.63279	3.02528e-09	1.54607e-08	yes	up
ENSGALG00000029583	PLBD1	3.09977	1.63216	6.46338e-10	3.48739e-09	yes	up
ENSGALG00000016430	PDHA2	3.09831	1.63148	2.59084e-32	4.88539e-31	yes	up
ENSGALG00000004509		3.09506	1.62997	7.72897e-40	2.0092e-38	yes	up
ENSGALG00000041706	FAM13B	3.09468	1.62979	3.46891e-46	1.13458e-44	yes	up
ENSGALG00000014031	ETFRF1	3.09358	1.62928	8.65745e-35	1.81092e-33	yes	up
ENSGALG00000049256		3.09249	1.62877	4.58248e-05	0.000147151	yes	up
ENSGALG00000032664	UBE2B	3.09243	1.62874	3.18948e-45	1.00307e-43	yes	up
ENSGALG00000054512		3.0916	1.62835	1.22511e-10	7.06137e-10	yes	up
ENSGALG00000011203	HPSE	3.09143	1.62828	6.10172e-05	0.000192873	yes	up
ENSGALG00000011442	TGFBR2	3.09061	1.62789	1.05595e-30	1.86595e-29	yes	up
ENSGALG00000015410	BVES	3.08986	1.62754	2.03982e-20	2.23882e-19	yes	up
ENSGALG00000007606	PGAM1	3.08587	1.62568	8.48691e-23	1.05073e-21	yes	up
ENSGALG00000012658	TCP11X2	3.08287	1.62427	3.67776e-45	1.15461e-43	yes	up
ENSGALG00000028290	C1H21ORF91	3.08222	1.62397	7.25915e-29	1.19256e-27	yes	up
ENSGALG00000002495	CHCHD2P9	3.07945	1.62267	1.4875e-50	5.5747e-49	yes	up
ENSGALG00000001840	TEK	3.07898	1.62245	3.86025e-30	6.65791e-29	yes	up
ENSGALG00000007284	SYP	3.07592	1.62102	8.30766e-08	3.69734e-07	yes	up
ENSGALG00000051869		3.07337	1.61982	0.0046177	0.0105765	yes	up
ENSGALG00000028026	NDUFS4	3.07316	1.61972	6.4439e-10	3.47897e-09	yes	up
ENSGALG00000004853	LRP3	3.06953	1.61802	1.67611e-41	4.65302e-40	yes	up
ENSGALG00000032506	GEM	3.06881	1.61768	2.71674e-25	3.79731e-24	yes	up
ENSGALG00000000625	MAPT	3.06744	1.61704	1.93453e-17	1.80968e-16	yes	up
ENSGALG00000054982		3.06698	1.61682	1.26291e-16	1.12468e-15	yes	up
ENSGALG00000012021		3.06686	1.61676	2.88965e-05	9.52049e-05	yes	up
ENSGALG00000003980	IQCA1	3.06404	1.61543	0.0142116	0.0292743	yes	up
ENSGALG00000013124	FHOD3	3.06029	1.61367	1.9871e-29	3.33452e-28	yes	up
ENSGALG00000029145	DCUN1D2	3.05742	1.61232	1.19018e-24	1.61464e-23	yes	up
ENSGALG00000020647	LDLRAD1	3.05657	1.61191	0.000232934	0.000671622	yes	up
ENSGALG00000004004	PHKB	3.05168	1.6096	2.83665e-23	3.58851e-22	yes	up
ENSGALG00000037414	DNAJC28	3.05038	1.60899	8.9333e-11	5.21249e-10	yes	up
ENSGALG00000012241	KLHDC1	3.04724	1.6075	2.36569e-28	3.80307e-27	yes	up
ENSGALG00000033338	GPT2	3.04498	1.60643	0.000104929	0.000319548	yes	up
ENSGALG00000010201	ABHD18	3.04438	1.60615	8.54302e-46	2.73453e-44	yes	up
ENSGALG00000011153	LY75	3.04254	1.60528	2.11687e-34	4.35205e-33	yes	up
ENSGALG00000032986	CFTR	3.04168	1.60487	0.000204529	0.000594677	yes	up
ENSGALG00000017234	FOLH1	3.04153	1.6048	1.83075e-06	7.05666e-06	yes	up
ENSGALG00000017244	PRSS23	3.03616	1.60225	2.42999e-34	4.97304e-33	yes	up
ENSGALG00000002277	KLHL24	3.03587	1.60211	5.107e-37	1.19467e-35	yes	up
ENSGALG00000011244	DLK1	3.03226	1.60039	1.70387e-10	9.69658e-10	yes	up
ENSGALG00000003256	ATP6V0A1	3.03037	1.59949	1.01955e-28	1.66129e-27	yes	up
ENSGALG00000011405	SLC4A7	3.02827	1.59849	1.74947e-33	3.49293e-32	yes	up
ENSGALG00000004400		3.02513	1.597	2.50031e-42	7.11678e-41	yes	up
ENSGALG00000010595	GPR65	3.02479	1.59683	0.00654157	0.014519	yes	up
ENSGALG00000006707	NOX1	3.02423	1.59657	0.000138227	0.000413531	yes	up
ENSGALG00000032143	CRISPLD2	3.02404	1.59648	1.28123e-10	7.36829e-10	yes	up
ENSGALG00000027716		3.02054	1.59481	0.0254423	0.0494898	yes	up
ENSGALG00000013167	SDHA	3.01747	1.59334	3.51558e-53	1.40226e-51	yes	up
ENSGALG00000041812		3.01587	1.59257	4.02284e-33	7.87451e-32	yes	up
ENSGALG00000010963		3.01424	1.59179	3.61855e-07	1.50576e-06	yes	up
ENSGALG00000005002	VDAC2	3.01419	1.59177	1.77696e-33	3.54387e-32	yes	up
ENSGALG00000015322	IMPG2	3.013	1.5912	5.96975e-07	2.42033e-06	yes	up
ENSGALG00000040969	PTP4A3	3.01227	1.59085	8.72607e-32	1.60669e-30	yes	up
ENSGALG00000015252	ST3GAL6	3.01153	1.5905	1.409e-24	1.90146e-23	yes	up
ENSGALG00000000573	PER3	3.0107	1.5901	2.27986e-26	3.34522e-25	yes	up
ENSGALG00000030164	ECH1	3.01067	1.59009	4.36585e-15	3.53612e-14	yes	up
ENSGALG00000009645	ESRRG	3.00975	1.58964	2.30288e-14	1.76961e-13	yes	up
ENSGALG00000012802	F13A1	3.00842	1.58901	2.40335e-15	1.98594e-14	yes	up
ENSGALG00000002121	PLEKHN1	3.00667	1.58817	5.42038e-14	4.04091e-13	yes	up
ENSGALG00000055022		3.00471	1.58722	0.000896478	0.00235221	yes	up
ENSGALG00000045584		3.00193	1.58589	2.41883e-40	6.39887e-39	yes	up
ENSGALG00000043064	EXFABP	3.00193	1.58589	5.74421e-06	2.07913e-05	yes	up
ENSGALG00000032875	ATP5F1D	3.00158	1.58572	4.87064e-15	3.92906e-14	yes	up
ENSGALG00000049273	MICOS13	3.00052	1.58521	1.9779e-23	2.52882e-22	yes	up
ENSGALG00000036310		2.99962	1.58478	6.67984e-17	6.04749e-16	yes	up
ENSGALG00000002963	PID1	2.99941	1.58468	4.60817e-26	6.64234e-25	yes	up
ENSGALG00000043080	CCDC85A	2.99838	1.58418	3.62942e-24	4.81488e-23	yes	up
ENSGALG00000009485	IMMP2L	2.99787	1.58394	8.48793e-10	4.53622e-09	yes	up
ENSGALG00000004107	ITM2A	2.99628	1.58317	9.91019e-37	2.27681e-35	yes	up
ENSGALG00000002843	RILP	2.99528	1.58269	2.15959e-10	1.21441e-09	yes	up
ENSGALG00000041802	LYRM9	2.99405	1.5821	1.60444e-07	6.90817e-07	yes	up
ENSGALG00000007408	MPP7	2.9928	1.58149	9.05153e-21	1.0101e-19	yes	up
ENSGALG00000014813	HOMER1	2.99166	1.58095	2.15594e-23	2.74669e-22	yes	up
ENSGALG00000054377		2.99026	1.58027	0.0237925	0.0466387	yes	up
ENSGALG00000016323	PDK3	2.98988	1.58009	1.9252e-44	5.88987e-43	yes	up
ENSGALG00000014121	COX5A	2.98521	1.57783	8.66069e-32	1.59628e-30	yes	up
ENSGALG00000030008	HHEX	2.98511	1.57778	3.21895e-22	3.86296e-21	yes	up
ENSGALG00000029190	MBNL1	2.98366	1.57708	1.10001e-35	2.43396e-34	yes	up
ENSGALG00000046788		2.98352	1.57701	0.00573587	0.0129011	yes	up
ENSGALG00000016955	VWA8	2.98334	1.57693	9.57089e-45	2.94309e-43	yes	up
ENSGALG00000023834		2.98283	1.57668	9.65078e-11	5.61111e-10	yes	up
ENSGALG00000051324		2.98256	1.57655	0.00105936	0.00273805	yes	up
ENSGALG00000036871	NOS1AP	2.9819	1.57623	1.35805e-20	1.50338e-19	yes	up
ENSGALG00000030988	RBPMS2	2.98064	1.57562	1.98225e-11	1.2191e-10	yes	up
ENSGALG00000002263	KLHL6	2.97994	1.57528	3.86582e-07	1.60273e-06	yes	up
ENSGALG00000011255	MCCC2L	2.97878	1.57472	5.76632e-06	2.08545e-05	yes	up
ENSGALG00000011958	TEF	2.97805	1.57437	7.07709e-34	1.42405e-32	yes	up
ENSGALG00000047359	MAF1	2.97416	1.57248	2.74875e-16	2.38645e-15	yes	up
ENSGALG00000009730	SLC38A4	2.9697	1.57032	2.28158e-06	8.68642e-06	yes	up
ENSGALG00000035492	ELMO1	2.96956	1.57025	1.66172e-29	2.79633e-28	yes	up
ENSGALG00000015209	NFIL3	2.9683	1.56964	9.25603e-36	2.05564e-34	yes	up
ENSGALG00000004660		2.96813	1.56956	0.00240166	0.00581787	yes	up
ENSGALG00000001531		2.96807	1.56952	0.000934116	0.00244064	yes	up
ENSGALG00000009134	CTTNBP2	2.9673	1.56915	2.46928e-39	6.32762e-38	yes	up
ENSGALG00000040320	HOXB8	2.96536	1.5682	3.30792e-06	1.23636e-05	yes	up
ENSGALG00000015271		2.96461	1.56784	2.64829e-35	5.7054e-34	yes	up
ENSGALG00000053667		2.96413	1.56761	0.000148718	0.000442416	yes	up
ENSGALG00000050166		2.9628	1.56696	4.22296e-05	0.000136386	yes	up
ENSGALG00000014155	OGDH	2.962	1.56657	3.60284e-46	1.17403e-44	yes	up
ENSGALG00000015693	USP25	2.96068	1.56593	2.89246e-39	7.37005e-38	yes	up
ENSGALG00000011274	DCN	2.9593	1.56526	7.2097e-38	1.74088e-36	yes	up
ENSGALG00000041418	NDUFS2	2.95795	1.5646	8.50739e-29	1.3938e-27	yes	up
ENSGALG00000013568	NR4A3	2.95793	1.56459	0.0018524	0.0045836	yes	up
ENSGALG00000007863	COX7B	2.95603	1.56366	5.25661e-22	6.23343e-21	yes	up
ENSGALG00000012244	KLHDC2	2.95326	1.56231	1.46599e-13	1.06123e-12	yes	up
ENSGALG00000005088	CAMK2G	2.94892	1.56019	2.82114e-18	2.76413e-17	yes	up
ENSGALG00000026119	MN1	2.94872	1.56009	3.4313e-25	4.78494e-24	yes	up
ENSGALG00000010331	MME	2.94153	1.55657	1.30085e-09	6.83238e-09	yes	up
ENSGALG00000001557	ACAD8	2.93906	1.55536	1.00711e-25	1.42577e-24	yes	up
ENSGALG00000011322	NEK10	2.93608	1.55389	0.010881	0.0230335	yes	up
ENSGALG00000014159	PACSIN2	2.93375	1.55275	1.342e-23	1.72437e-22	yes	up
ENSGALG00000015293	TMEM45A	2.93288	1.55232	1.57315e-06	6.10025e-06	yes	up
ENSGALG00000026776		2.93265	1.55221	4.95028e-14	3.69812e-13	yes	up
ENSGALG00000011294	THRB	2.92979	1.5508	2.58756e-09	1.32917e-08	yes	up
ENSGALG00000005398	HAGH	2.92954	1.55067	2.01111e-14	1.5547e-13	yes	up
ENSGALG00000050207	EMP2	2.92868	1.55025	1.39947e-20	1.54733e-19	yes	up
ENSGALG00000042354	PREX2	2.92372	1.54781	1.14473e-23	1.47828e-22	yes	up
ENSGALG00000031397	NT5C3A	2.92191	1.54691	3.27115e-20	3.57067e-19	yes	up
ENSGALG00000002260	CISH	2.92055	1.54624	1.37112e-05	4.71518e-05	yes	up
ENSGALG00000037160		2.91457	1.54328	2.47012e-05	8.22718e-05	yes	up
ENSGALG00000052861		2.9111	1.54157	7.22833e-07	2.90376e-06	yes	up
ENSGALG00000001949	MDH2	2.90481	1.53844	6.48015e-36	1.4445e-34	yes	up
ENSGALG00000048820		2.90399	1.53804	0.000454317	0.00124965	yes	up
ENSGALG00000037506	SIPA1L2	2.9023	1.5372	1.92143e-17	1.79837e-16	yes	up
ENSGALG00000023953		2.90013	1.53612	0.00133736	0.00339847	yes	up
ENSGALG00000046727		2.89951	1.53581	3.36786e-06	1.25694e-05	yes	up
ENSGALG00000032577	MECOM	2.8954	1.53376	2.64618e-32	4.98452e-31	yes	up
ENSGALG00000053365		2.89507	1.5336	2.1117e-06	8.08242e-06	yes	up
ENSGALG00000035981	NOTO	2.89337	1.53275	0.00232165	0.00563695	yes	up
ENSGALG00000011248	PLCL2	2.89018	1.53116	1.22906e-22	1.51331e-21	yes	up
ENSGALG00000016157		2.88933	1.53074	0.00971032	0.0208001	yes	up
ENSGALG00000006073	NDUFAB1	2.88922	1.53068	1.26863e-24	1.71977e-23	yes	up
ENSGALG00000033061	CAMK2B	2.88858	1.53036	4.69878e-12	3.03615e-11	yes	up
ENSGALG00000048798		2.88772	1.52993	0.010014	0.021382	yes	up
ENSGALG00000002878	CREBRF	2.8865	1.52932	1.81117e-12	1.2121e-11	yes	up
ENSGALG00000006886	DACH2	2.88453	1.52833	2.14982e-10	1.20967e-09	yes	up
ENSGALG00000011990	USP53	2.88295	1.52754	1.5814e-34	3.27362e-33	yes	up
ENSGALG00000040702	BCKDHB	2.88271	1.52742	1.50186e-42	4.29522e-41	yes	up
ENSGALG00000039878	TFEB	2.87993	1.52603	1.26929e-16	1.12967e-15	yes	up
ENSGALG00000005992	PDE8A	2.87897	1.52555	4.99229e-23	6.26265e-22	yes	up
ENSGALG00000007936	PGK2	2.87891	1.52552	7.86339e-12	4.96854e-11	yes	up
ENSGALG00000009654		2.87866	1.5254	1.97418e-15	1.6411e-14	yes	up
ENSGALG00000004438	ARSB	2.87784	1.52499	4.1798e-17	3.83038e-16	yes	up
ENSGALG00000000498	ACE	2.87767	1.5249	5.33334e-09	2.65839e-08	yes	up
ENSGALG00000006964	SDR42E2	2.87291	1.52251	0.00440911	0.0101504	yes	up
ENSGALG00000040070	PDIA2	2.87054	1.52132	1.11886e-05	3.89006e-05	yes	up
ENSGALG00000012263	NEMF	2.8704	1.52125	6.07128e-13	4.20548e-12	yes	up
ENSGALG00000027765		2.86992	1.52101	1.46053e-09	7.63988e-09	yes	up
ENSGALG00000004345	OIT3	2.86605	1.51906	1.44473e-22	1.7716e-21	yes	up
ENSGALG00000028627	TIMP3	2.86261	1.51733	1.2397e-37	2.95769e-36	yes	up
ENSGALG00000004257	TSPAN15	2.86198	1.51701	1.55471e-10	8.87582e-10	yes	up
ENSGALG00000013727	SYNJ2	2.8619	1.51697	1.71508e-10	9.74806e-10	yes	up
ENSGALG00000044383	MCL1	2.86078	1.51641	2.02553e-08	9.60643e-08	yes	up
ENSGALG00000040971	EGR2	2.86019	1.51611	0.022087	0.0436044	yes	up
ENSGALG00000045602		2.85922	1.51562	4.03429e-15	3.28087e-14	yes	up
ENSGALG00000045684		2.85858	1.5153	1.80624e-30	3.17309e-29	yes	up
ENSGALG00000050180		2.85519	1.51359	1.10636e-09	5.84501e-09	yes	up
ENSGALG00000007878	SDHD	2.84911	1.51051	7.56419e-47	2.52453e-45	yes	up
ENSGALG00000039212	NDUFA13	2.84902	1.51047	9.65334e-24	1.25111e-22	yes	up
ENSGALG00000033186	LRRC58	2.84743	1.50966	1.85e-10	1.04851e-09	yes	up
ENSGALG00000016448	KCNF1	2.84473	1.50829	0.00124126	0.00317128	yes	up
ENSGALG00000002503	SFTPA2	2.84455	1.5082	0.00767399	0.0168125	yes	up
ENSGALG00000014847	MYOM1	2.84371	1.50777	1.60652e-19	1.68315e-18	yes	up
ENSGALG00000030220	ELMO3	2.84293	1.50738	1.15997e-07	5.0586e-07	yes	up
ENSGALG00000037901	EFEMP1	2.84211	1.50696	2.64023e-29	4.3977e-28	yes	up
ENSGALG00000003733	LIFR	2.84111	1.50645	6.79573e-35	1.43148e-33	yes	up
ENSGALG00000049272		2.83853	1.50514	0.000837642	0.00221008	yes	up
ENSGALG00000054374		2.83847	1.50511	0.00897022	0.0193507	yes	up
ENSGALG00000011661	SOD2	2.83732	1.50453	1.69138e-25	2.38077e-24	yes	up
ENSGALG00000029260	H-RAS	2.83705	1.50439	1.06816e-38	2.66876e-37	yes	up
ENSGALG00000041795	WWP1	2.83177	1.5017	3.50813e-44	1.05885e-42	yes	up
ENSGALG00000048865		2.82741	1.49948	0.00532451	0.0120679	yes	up
ENSGALG00000040363	ABHD4	2.8268	1.49917	1.28916e-14	1.01226e-13	yes	up
ENSGALG00000053417		2.82474	1.49812	1.44934e-06	5.63721e-06	yes	up
ENSGALG00000047929	SLC44A2	2.82239	1.49692	2.93402e-06	1.1035e-05	yes	up
ENSGALG00000009740	RASGRP1	2.81786	1.4946	9.30579e-16	7.85555e-15	yes	up
ENSGALG00000001992	PKLR	2.81675	1.49403	1.3403e-19	1.40833e-18	yes	up
ENSGALG00000015333	PCGF3	2.81426	1.49275	1.03436e-08	5.03984e-08	yes	up
ENSGALG00000021364	FAM173A	2.81382	1.49253	1.5402e-10	8.80134e-10	yes	up
ENSGALG00000040987	NDUFA8	2.81301	1.49211	1.91497e-18	1.88862e-17	yes	up
ENSGALG00000014603	C1S	2.81268	1.49195	3.48051e-07	1.45144e-06	yes	up
ENSGALG00000045776	CPN2	2.80921	1.49017	0.000762884	0.00202531	yes	up
ENSGALG00000008606	NDUFS1	2.8092	1.49016	3.06392e-42	8.66616e-41	yes	up
ENSGALG00000052063	CEBPZOS	2.80776	1.48942	4.3731e-21	4.97897e-20	yes	up
ENSGALG00000003709	PLAT	2.80151	1.48621	1.39999e-13	1.01427e-12	yes	up
ENSGALG00000030677	ABCG2	2.8007	1.48579	3.03214e-24	4.04338e-23	yes	up
ENSGALG00000006899		2.79762	1.4842	1.29908e-24	1.75709e-23	yes	up
ENSGALG00000002546	COL5A1	2.79715	1.48396	6.62434e-22	7.81924e-21	yes	up
ENSGALG00000052286	MGAT1	2.79673	1.48374	0.000154529	0.000458186	yes	up
ENSGALG00000036502	CDIP1	2.79648	1.48361	6.87835e-24	8.97278e-23	yes	up
ENSGALG00000008518		2.79471	1.4827	3.81116e-09	1.92798e-08	yes	up
ENSGALG00000033770		2.79466	1.48267	6.0589e-05	0.000191654	yes	up
ENSGALG00000009509	CALCR	2.79453	1.4826	2.94076e-06	1.1058e-05	yes	up
ENSGALG00000037784	DAG1	2.79009	1.48031	4.96246e-48	1.70688e-46	yes	up
ENSGALG00000008497	SLC38A2	2.78916	1.47983	1.3717e-29	2.31478e-28	yes	up
ENSGALG00000015303	AFG1L	2.78348	1.47689	2.41656e-12	1.59645e-11	yes	up
ENSGALG00000024428	C18H17ORF67	2.77762	1.47385	0.018923	0.0379363	yes	up
ENSGALG00000016440	KLF11	2.77665	1.47335	6.07986e-09	3.01795e-08	yes	up
ENSGALG00000035223	NDUFA6	2.7761	1.47306	1.25405e-18	1.25258e-17	yes	up
ENSGALG00000020262	NKAPL	2.77594	1.47298	2.13939e-17	1.9951e-16	yes	up
ENSGALG00000002000	GRAMD2A	2.77419	1.47207	6.63538e-06	2.38299e-05	yes	up
ENSGALG00000040428	MAVS	2.77145	1.47064	1.81929e-17	1.70632e-16	yes	up
ENSGALG00000041296		2.77133	1.47058	1.27369e-09	6.69368e-09	yes	up
ENSGALG00000043935	AFF1	2.76984	1.4698	1.28414e-27	1.99313e-26	yes	up
ENSGALG00000047964		2.76973	1.46975	0.00159697	0.00399609	yes	up
ENSGALG00000006763	EXOC6	2.76637	1.46799	1.39511e-26	2.06217e-25	yes	up
ENSGALG00000011687		2.76624	1.46793	1.87584e-13	1.34548e-12	yes	up
ENSGALG00000009667	MFAP3L	2.7657	1.46764	0.0125437	0.0261693	yes	up
ENSGALG00000003932	SDC4	2.76328	1.46638	9.85322e-17	8.82278e-16	yes	up
ENSGALG00000000883	MAPKAPK2	2.76143	1.46542	5.74929e-40	1.4989e-38	yes	up
ENSGALG00000047290	KIAA1755	2.76124	1.46532	2.4572e-16	2.14263e-15	yes	up
ENSGALG00000014682	CAST	2.76122	1.4653	8.22907e-31	1.46567e-29	yes	up
ENSGALG00000015156	NMRK1	2.75805	1.46365	2.00874e-09	1.04256e-08	yes	up
ENSGALG00000001437	NTM	2.75602	1.46259	2.69162e-08	1.26093e-07	yes	up
ENSGALG00000027512	MACIR	2.75589	1.46252	2.2216e-12	1.4709e-11	yes	up
ENSGALG00000002490	UQCRC2	2.75379	1.46142	2.35909e-55	1.00325e-53	yes	up
ENSGALG00000034434	IDH2	2.75208	1.46052	1.11534e-28	1.8141e-27	yes	up
ENSGALG00000025977	GADD45A	2.75038	1.45963	8.39848e-20	8.95026e-19	yes	up
ENSGALG00000008326		2.75033	1.4596	7.8663e-07	3.1502e-06	yes	up
ENSGALG00000038946	KLHL38	2.75019	1.45953	0.00587756	0.0131752	yes	up
ENSGALG00000037467	NEU2	2.74987	1.45936	0.000137331	0.000411126	yes	up
ENSGALG00000014412	CSTA	2.74771	1.45823	7.91703e-06	2.81073e-05	yes	up
ENSGALG00000036491	DRAM2	2.74505	1.45683	2.31052e-18	2.27002e-17	yes	up
ENSGALG00000031890	YBX3	2.74469	1.45664	7.52542e-32	1.39131e-30	yes	up
ENSGALG00000001564	ATP2A3	2.74317	1.45584	7.97514e-25	1.09099e-23	yes	up
ENSGALG00000034118	SOX18	2.74315	1.45584	5.33429e-25	7.35878e-24	yes	up
ENSGALG00000012545	CYTIP	2.74206	1.45526	0.000354467	0.000991988	yes	up
ENSGALG00000047029		2.74164	1.45504	0.0244502	0.0477926	yes	up
ENSGALG00000040498	SLC26A8	2.73949	1.45391	0.00924654	0.019899	yes	up
ENSGALG00000035094	CDH17	2.73835	1.45331	5.09596e-10	2.77792e-09	yes	up
ENSGALG00000002705	CISD1	2.73832	1.45329	2.09536e-29	3.50962e-28	yes	up
ENSGALG00000008359	CD248	2.73682	1.4525	1.91031e-41	5.28686e-40	yes	up
ENSGALG00000010537	CDKN2C	2.73517	1.45163	0.00509766	0.0115932	yes	up
ENSGALG00000041834	AEBP1	2.72929	1.44853	2.36584e-14	1.81643e-13	yes	up
ENSGALG00000049642		2.72811	1.4479	0.000380297	0.00105833	yes	up
ENSGALG00000027165	RSFR	2.72645	1.44702	1.57347e-06	6.10025e-06	yes	up
ENSGALG00000016058	ERG	2.72319	1.4453	4.12483e-20	4.46729e-19	yes	up
ENSGALG00000007185	COQ5	2.72235	1.44485	5.4738e-20	5.88573e-19	yes	up
ENSGALG00000033953	SHROOM4	2.72053	1.44389	4.12741e-11	2.47741e-10	yes	up
ENSGALG00000015268	NUDT12	2.72021	1.44372	4.9957e-12	3.22222e-11	yes	up
ENSGALG00000004097	LRRC38	2.71888	1.44301	3.00983e-17	2.77234e-16	yes	up
ENSGALG00000003529	SYNC	2.71843	1.44277	5.52594e-24	7.25592e-23	yes	up
ENSGALG00000010847	VEGFC	2.71406	1.44045	2.47582e-12	1.6328e-11	yes	up
ENSGALG00000042005		2.71382	1.44032	3.73072e-11	2.2468e-10	yes	up
ENSGALG00000007565		2.71369	1.44025	9.28048e-29	1.5177e-27	yes	up
ENSGALG00000031786	BLVRA	2.71125	1.43896	1.86641e-18	1.84275e-17	yes	up
ENSGALG00000043307	HIBCH	2.7092	1.43787	2.73935e-43	8.05198e-42	yes	up
ENSGALG00000009846	BBS5	2.70811	1.43729	1.1849e-23	1.52797e-22	yes	up
ENSGALG00000006002	WHAMM	2.70712	1.43676	1.08473e-11	6.79663e-11	yes	up
ENSGALG00000008352	CKMT1B	2.70609	1.43621	0.000329167	0.000925939	yes	up
ENSGALG00000007867	SLC9A5	2.70224	1.43415	0.000869386	0.00228546	yes	up
ENSGALG00000014128	A4GALT	2.70165	1.43384	1.33818e-23	1.72069e-22	yes	up
ENSGALG00000006758	C1QTNF5	2.7	1.43296	4.28013e-14	3.21617e-13	yes	up
ENSGALG00000004955		2.69833	1.43206	0.00402574	0.00934197	yes	up
ENSGALG00000015170	VPS13A	2.69809	1.43194	1.19329e-19	1.25679e-18	yes	up
ENSGALG00000008597		2.6974	1.43157	3.11103e-18	3.03659e-17	yes	up
ENSGALG00000004695	ECM2	2.69722	1.43147	2.91347e-17	2.68496e-16	yes	up
ENSGALG00000051187	CCDC130	2.69712	1.43142	0.00231453	0.00562195	yes	up
ENSGALG00000052526		2.69579	1.43071	3.22823e-17	2.97046e-16	yes	up
ENSGALG00000036456	TRIB1	2.69578	1.43071	3.45472e-11	2.08477e-10	yes	up
ENSGALG00000002082	AMPD1	2.69463	1.43009	1.30471e-13	9.47536e-13	yes	up
ENSGALG00000008903	ITPRID2	2.69301	1.42922	1.25979e-29	2.13595e-28	yes	up
ENSGALG00000037913	KLF10	2.69092	1.4281	2.24067e-15	1.85407e-14	yes	up
ENSGALG00000052688		2.68876	1.42694	0.000333691	0.000937347	yes	up
ENSGALG00000014880	PARP8	2.68855	1.42683	4.30921e-09	2.16956e-08	yes	up
ENSGALG00000052012		2.68774	1.42639	0.000109496	0.000332386	yes	up
ENSGALG00000043672	STAB1	2.68675	1.42586	5.30638e-12	3.41893e-11	yes	up
ENSGALG00000032366	MEF2A	2.68502	1.42493	3.98337e-37	9.37916e-36	yes	up
ENSGALG00000037950	ALPK3	2.68323	1.42397	2.3935e-29	3.99413e-28	yes	up
ENSGALG00000002473	GPR157	2.68297	1.42383	4.02873e-10	2.21291e-09	yes	up
ENSGALG00000041013	TNS1	2.68247	1.42356	2.15547e-34	4.42633e-33	yes	up
ENSGALG00000034735		2.6811	1.42282	2.3487e-40	6.23167e-39	yes	up
ENSGALG00000008514	DLL4	2.67419	1.4191	2.61297e-15	2.14829e-14	yes	up
ENSGALG00000012117	STEAP3	2.67299	1.41845	1.58751e-11	9.8441e-11	yes	up
ENSGALG00000008905	HABP2	2.67241	1.41814	0.000541007	0.00146746	yes	up
ENSGALG00000044342	HINT3	2.67178	1.4178	3.3816e-17	3.10841e-16	yes	up
ENSGALG00000002709	MYO1C	2.67165	1.41773	7.15855e-23	8.88104e-22	yes	up
ENSGALG00000014789	MRPS36	2.67147	1.41764	3.78067e-12	2.45614e-11	yes	up
ENSGALG00000039628	AFAP1L1	2.67115	1.41746	1.1117e-19	1.17224e-18	yes	up
ENSGALG00000015145	TMC1	2.67114	1.41745	0.0142	0.0292537	yes	up
ENSGALG00000001450	IGSF9B	2.66742	1.41545	1.73196e-05	5.87521e-05	yes	up
ENSGALG00000016507	FNDC4	2.66731	1.41539	5.0041e-06	1.8252e-05	yes	up
ENSGALG00000038721	MAP1LC3A	2.66656	1.41498	1.67704e-14	1.30092e-13	yes	up
ENSGALG00000039611		2.66493	1.4141	2.89946e-13	2.04784e-12	yes	up
ENSGALG00000054944	GULP1	2.66441	1.41381	2.8319e-26	4.13498e-25	yes	up
ENSGALG00000002562	ARAP3	2.66365	1.4134	3.77289e-24	4.99047e-23	yes	up
ENSGALG00000013723	OASL	2.66338	1.41326	0.00210665	0.00515749	yes	up
ENSGALG00000016826		2.66203	1.41253	9.58585e-18	9.13347e-17	yes	up
ENSGALG00000037206	ST7	2.66145	1.41221	7.18645e-13	4.96647e-12	yes	up
ENSGALG00000053127		2.65899	1.41088	0.0248209	0.0484381	yes	up
ENSGALG00000052985		2.65893	1.41085	0.000857606	0.00225746	yes	up
ENSGALG00000003976	BCORL1	2.65872	1.41073	1.93625e-12	1.29244e-11	yes	up
ENSGALG00000010936	MYF6	2.65415	1.40825	4.52881e-21	5.14648e-20	yes	up
ENSGALG00000041898	FAM43A	2.65186	1.407	1.49415e-14	1.16356e-13	yes	up
ENSGALG00000011325	NDUFA12	2.64821	1.40502	2.61029e-34	5.33597e-33	yes	up
ENSGALG00000000583	SOX13	2.64799	1.4049	8.63855e-20	9.18977e-19	yes	up
ENSGALG00000031255	FGF1	2.64645	1.40406	0.00153022	0.00384188	yes	up
ENSGALG00000045115		2.64459	1.40304	4.36149e-05	0.000140582	yes	up
ENSGALG00000040444	SEMA3C	2.64453	1.40301	4.06488e-15	3.30425e-14	yes	up
ENSGALG00000035047		2.6443	1.40289	0.0120363	0.0252444	yes	up
ENSGALG00000040832	CFD	2.64406	1.40275	6.30016e-12	4.02606e-11	yes	up
ENSGALG00000014672	ARSK	2.63939	1.4002	6.66189e-12	4.24666e-11	yes	up
ENSGALG00000042624	CEP85	2.63937	1.40019	2.5817e-08	1.21132e-07	yes	up
ENSGALG00000028032	MSRA	2.63731	1.39907	9.16648e-11	5.34162e-10	yes	up
ENSGALG00000014701	RAP1GAP1	2.6352	1.39791	5.14287e-08	2.33683e-07	yes	up
ENSGALG00000040017	THRA	2.63371	1.3971	7.42569e-19	7.50454e-18	yes	up
ENSGALG00000052402		2.63322	1.39683	0.0219101	0.0432875	yes	up
ENSGALG00000016580	SCARA5	2.63235	1.39635	4.14441e-08	1.90237e-07	yes	up
ENSGALG00000032618	DUSP5	2.6299	1.39501	0.000103405	0.000315172	yes	up
ENSGALG00000036775	SETBP1	2.6289	1.39446	5.54643e-17	5.04422e-16	yes	up
ENSGALG00000015682	UGCG	2.62772	1.39381	2.46676e-16	2.14889e-15	yes	up
ENSGALG00000004759	DHRS7B	2.6276	1.39374	1.83931e-18	1.81699e-17	yes	up
ENSGALG00000029576	PDHB	2.62697	1.3934	5.6691e-32	1.05353e-30	yes	up
ENSGALG00000003781	SUN1	2.62677	1.39329	5.18958e-33	1.01143e-31	yes	up
ENSGALG00000036625	NDUFV2	2.62606	1.3929	2.17543e-15	1.80091e-14	yes	up
ENSGALG00000026182	CTTNBP2NL	2.62583	1.39278	1.41811e-12	9.57594e-12	yes	up
ENSGALG00000016830	CUL4A	2.62512	1.39238	3.65101e-24	4.83994e-23	yes	up
ENSGALG00000050256	TRPT1	2.62271	1.39106	0.0026547	0.00637503	yes	up
ENSGALG00000040549	HTR7	2.62139	1.39033	1.74725e-05	5.92484e-05	yes	up
ENSGALG00000016883	DOCK9	2.61972	1.38941	1.97815e-21	2.29137e-20	yes	up
ENSGALG00000021017	DUSP15	2.61595	1.38733	0.00198401	0.0048824	yes	up
ENSGALG00000032373		2.61142	1.38484	5.62186e-19	5.72011e-18	yes	up
ENSGALG00000015147	ALDH1A1	2.60788	1.38288	0.0222642	0.043906	yes	up
ENSGALG00000026077	ALDOC	2.60746	1.38264	4.45853e-52	1.73228e-50	yes	up
ENSGALG00000015630	EDIL3	2.6073	1.38256	1.49798e-33	2.99745e-32	yes	up
ENSGALG00000021529	GP1BB	2.6073	1.38256	1.02756e-05	3.59367e-05	yes	up
ENSGALG00000046085	FAM110D	2.59687	1.37677	2.39139e-06	9.07378e-06	yes	up
ENSGALG00000014869	NNT	2.5946	1.37551	1.01715e-34	2.12269e-33	yes	up
ENSGALG00000005297	HHATL	2.5938	1.37507	1.28208e-13	9.32225e-13	yes	up
ENSGALG00000010854		2.59232	1.37425	7.23981e-21	8.11952e-20	yes	up
ENSGALG00000047148	LIPT2	2.59168	1.37389	9.5998e-08	4.23158e-07	yes	up
ENSGALG00000047953		2.59126	1.37366	0.00113107	0.00291251	yes	up
ENSGALG00000010005	EPAS1	2.58898	1.37238	1.04051e-30	1.84048e-29	yes	up
ENSGALG00000015453	DUSP27	2.58896	1.37237	9.03311e-17	8.10457e-16	yes	up
ENSGALG00000030254	METAP1D	2.58547	1.37042	1.75498e-06	6.77619e-06	yes	up
ENSGALG00000001391	PLLP	2.58325	1.36919	1.79007e-05	6.05747e-05	yes	up
ENSGALG00000028411		2.583	1.36905	0.0101399	0.0216194	yes	up
ENSGALG00000006821	TNMD	2.58088	1.36786	0.0219121	0.0432875	yes	up
ENSGALG00000041008		2.58045	1.36762	0.00110461	0.00284682	yes	up
ENSGALG00000053218		2.58031	1.36755	2.40488e-08	1.13214e-07	yes	up
ENSGALG00000005460	SLCO4A1	2.57955	1.36712	0.00117583	0.00301912	yes	up
ENSGALG00000006861	COQ7	2.57725	1.36583	4.8627e-22	5.77393e-21	yes	up
ENSGALG00000052326	IRF2BP2	2.57535	1.36477	9.6924e-19	9.74059e-18	yes	up
ENSGALG00000042116	FUT9	2.57307	1.36349	0.015448	0.0315629	yes	up
ENSGALG00000002553	PCDH1	2.57298	1.36344	7.15391e-23	8.88104e-22	yes	up
ENSGALG00000005118	FAM124B	2.57283	1.36335	0.000127788	0.00038441	yes	up
ENSGALG00000044463		2.5708	1.36222	0.00554599	0.0125272	yes	up
ENSGALG00000021395		2.57056	1.36208	3.14284e-09	1.60387e-08	yes	up
ENSGALG00000009442	ETFDH	2.57031	1.36194	1.03271e-40	2.76449e-39	yes	up
ENSGALG00000017282	NDUFA9	2.56798	1.36063	4.11112e-35	8.78326e-34	yes	up
ENSGALG00000021572	SSH2	2.56735	1.36028	1.3291e-09	6.97061e-09	yes	up
ENSGALG00000016451	ROCK2	2.56694	1.36005	2.50682e-29	4.17935e-28	yes	up
ENSGALG00000038801	ATP5B	2.56428	1.35856	1.11047e-34	2.31474e-33	yes	up
ENSGALG00000053019		2.56388	1.35833	1.92947e-05	6.50229e-05	yes	up
ENSGALG00000011957	TOB2	2.5638	1.35829	2.02718e-23	2.58998e-22	yes	up
ENSGALG00000023122	SULT1B	2.56083	1.35661	0.00360615	0.00844836	yes	up
ENSGALG00000031244	ADCY6	2.55692	1.35441	2.44259e-22	2.96289e-21	yes	up
ENSGALG00000026736	OGN	2.55305	1.35222	2.513e-21	2.90156e-20	yes	up
ENSGALG00000015779	PM20D2	2.55205	1.35166	8.7131e-14	6.41326e-13	yes	up
ENSGALG00000014124	TEC	2.55094	1.35103	1.81393e-05	6.13475e-05	yes	up
ENSGALG00000031751	SCRN3	2.55073	1.35091	5.98884e-23	7.4711e-22	yes	up
ENSGALG00000050860		2.54943	1.35017	0.00211528	0.0051764	yes	up
ENSGALG00000037593	PINK1	2.5486	1.3497	3.92091e-12	2.54541e-11	yes	up
ENSGALG00000008408	GAB3	2.54679	1.34868	5.10192e-06	1.85862e-05	yes	up
ENSGALG00000006040	UCKL1	2.5464	1.34846	1.27298e-10	7.32552e-10	yes	up
ENSGALG00000051068		2.54545	1.34792	3.66207e-06	1.35804e-05	yes	up
ENSGALG00000040504	GGT5	2.54507	1.3477	1.72731e-16	1.52317e-15	yes	up
ENSGALG00000040114	PTPRZ1	2.54314	1.34661	3.06222e-11	1.85351e-10	yes	up
ENSGALG00000002232	RERE	2.54298	1.34652	8.54716e-14	6.29707e-13	yes	up
ENSGALG00000016709	RCAN2	2.54255	1.34628	7.60702e-06	2.70654e-05	yes	up
ENSGALG00000015338	QRSL1	2.54233	1.34615	8.53896e-20	9.08919e-19	yes	up
ENSGALG00000003913	MCEE	2.54091	1.34535	7.67337e-18	7.35801e-17	yes	up
ENSGALG00000003326	AMACR	2.53903	1.34428	2.15956e-06	8.25329e-06	yes	up
ENSGALG00000017208	AMOTL1	2.53728	1.34328	2.4898e-23	3.16083e-22	yes	up
ENSGALG00000023576	PIM3	2.53525	1.34213	8.69314e-10	4.64176e-09	yes	up
ENSGALG00000033039	ENG	2.53445	1.34167	2.49801e-23	3.16678e-22	yes	up
ENSGALG00000002347	DIPK2A	2.53438	1.34163	4.01037e-31	7.19986e-30	yes	up
ENSGALG00000013100	GRB10	2.5327	1.34068	1.38213e-16	1.22659e-15	yes	up
ENSGALG00000035108	KDM7A	2.53063	1.3395	3.66579e-16	3.16278e-15	yes	up
ENSGALG00000002925	ETFA	2.52978	1.33901	5.37836e-27	8.14405e-26	yes	up
ENSGALG00000012639	MTERF2	2.52885	1.33848	2.78023e-05	9.1903e-05	yes	up
ENSGALG00000011076	SYNE3	2.527	1.33743	6.81066e-21	7.66689e-20	yes	up
ENSGALG00000033203	TRIM54	2.52654	1.33716	2.60611e-40	6.88418e-39	yes	up
ENSGALG00000044155	TMEM140	2.52027	1.33358	1.78424e-05	6.04115e-05	yes	up
ENSGALG00000015688	MXD4	2.51751	1.332	2.79584e-29	4.65257e-28	yes	up
ENSGALG00000048592		2.51742	1.33194	0.000112382	0.000340285	yes	up
ENSGALG00000010090	FAM160A1	2.51684	1.33161	1.42333e-14	1.11275e-13	yes	up
ENSGALG00000014447	AK3	2.5154	1.33079	9.4985e-08	4.18898e-07	yes	up
ENSGALG00000032287	ATP2A2	2.51463	1.33035	1.08417e-07	4.75338e-07	yes	up
ENSGALG00000007248		2.51411	1.33005	6.79122e-19	6.87492e-18	yes	up
ENSGALG00000010539	RNF11	2.51059	1.32803	5.34076e-31	9.55969e-30	yes	up
ENSGALG00000024379		2.50912	1.32718	5.30106e-20	5.70339e-19	yes	up
ENSGALG00000005854	CLUH	2.50895	1.32708	4.31566e-22	5.14476e-21	yes	up
ENSGALG00000001452	ATP5PB	2.5084	1.32677	1.65391e-35	3.63274e-34	yes	up
ENSGALG00000027778		2.50704	1.32599	3.57451e-07	1.48916e-06	yes	up
ENSGALG00000019716	KRT40	2.50665	1.32576	0.0174048	0.0351595	yes	up
ENSGALG00000011094	PDE4B	2.50658	1.32572	1.41141e-18	1.40431e-17	yes	up
ENSGALG00000020554	ADAMTSL1	2.50508	1.32486	1.21035e-16	1.07894e-15	yes	up
ENSGALG00000021627	IFI27L2	2.50492	1.32476	0.0101326	0.0216068	yes	up
ENSGALG00000025959	MKRN2OS	2.50487	1.32474	6.43949e-07	2.60314e-06	yes	up
ENSGALG00000005037		2.50486	1.32473	0.00518289	0.0117691	yes	up
ENSGALG00000026899	CHSY3	2.50393	1.3242	1.33674e-05	4.60222e-05	yes	up
ENSGALG00000006479	CCM2L	2.50355	1.32397	1.42066e-05	4.87156e-05	yes	up
ENSGALG00000007766	KIAA1217	2.50209	1.32313	2.95656e-13	2.08653e-12	yes	up
ENSGALG00000038745	LACTB2	2.50105	1.32254	1.77653e-17	1.66882e-16	yes	up
ENSGALG00000030866	CPQ	2.50063	1.32229	2.92164e-19	3.01361e-18	yes	up
ENSGALG00000010046	FAM177A1	2.50058	1.32226	2.13873e-24	2.86475e-23	yes	up
ENSGALG00000050508	NOS3	2.50006	1.32196	2.84703e-13	2.01159e-12	yes	up
ENSGALG00000007160		2.49952	1.32165	0.0025322	0.00610873	yes	up
ENSGALG00000051564		2.4982	1.32089	2.10196e-14	1.62006e-13	yes	up
ENSGALG00000041129	TMEM173	2.49764	1.32057	0.014529	0.0298597	yes	up
ENSGALG00000015002	MRPS27	2.49732	1.32038	2.16148e-13	1.54481e-12	yes	up
ENSGALG00000005140	RRAD	2.49644	1.31987	1.03484e-11	6.49087e-11	yes	up
ENSGALG00000010881	ASB2	2.49598	1.31961	2.17638e-21	2.51936e-20	yes	up
ENSGALG00000028622		2.4951	1.3191	4.21773e-10	2.3146e-09	yes	up
ENSGALG00000026298	SERTAD2	2.49504	1.31906	3.8601e-15	3.14632e-14	yes	up
ENSGALG00000036659	NDUFAF8	2.49308	1.31793	1.51792e-05	5.18532e-05	yes	up
ENSGALG00000013892	MAP3K5	2.49244	1.31756	3.12731e-26	4.54788e-25	yes	up
ENSGALG00000052397		2.49178	1.31718	0.000428495	0.00118296	yes	up
ENSGALG00000028658	KBTBD3	2.49058	1.31648	0.0185758	0.0373197	yes	up
ENSGALG00000023379	F2RL2	2.49006	1.31618	6.24349e-07	2.52675e-06	yes	up
ENSGALG00000006819	AGBL1	2.48684	1.31431	8.20246e-07	3.2768e-06	yes	up
ENSGALG00000034281	TMCC2	2.48639	1.31405	1.44757e-12	9.75656e-12	yes	up
ENSGALG00000009017	STEAP2	2.48563	1.31361	3.43341e-05	0.000112033	yes	up
ENSGALG00000017125	MICU2	2.48415	1.31275	7.11729e-19	7.19691e-18	yes	up
ENSGALG00000009066	KCND2	2.48349	1.31237	5.83048e-06	2.10569e-05	yes	up
ENSGALG00000026605	BAG2	2.48344	1.31234	6.43454e-33	1.24732e-31	yes	up
ENSGALG00000008238	MED13L	2.48332	1.31227	2.38393e-22	2.89369e-21	yes	up
ENSGALG00000049794		2.4817	1.31133	0.000223496	0.000646481	yes	up
ENSGALG00000013056	TUBA8	2.48113	1.311	1.07708e-09	5.6987e-09	yes	up
ENSGALG00000039735	EML1	2.48057	1.31067	4.08275e-22	4.87034e-21	yes	up
ENSGALG00000012357	CXCR4	2.48022	1.31047	5.5732e-07	2.26619e-06	yes	up
ENSGALG00000011202	COLQ	2.47979	1.31022	0.000148656	0.000442305	yes	up
ENSGALG00000006779	PDZD3	2.47975	1.3102	0.00288495	0.00688021	yes	up
ENSGALG00000038440	COQ10B	2.47941	1.31	8.0674e-07	3.22714e-06	yes	up
ENSGALG00000013155		2.47913	1.30983	2.10889e-07	8.97912e-07	yes	up
ENSGALG00000004397	MLXIP	2.47449	1.30713	1.92985e-21	2.23687e-20	yes	up
ENSGALG00000033512	CPEB4	2.47445	1.30711	5.81015e-13	4.02925e-12	yes	up
ENSGALG00000001768	TENM2	2.47406	1.30688	6.26744e-05	0.000197682	yes	up
ENSGALG00000010636	PRIMPOL	2.47095	1.30507	7.59135e-10	4.06673e-09	yes	up
ENSGALG00000029261	RTN4	2.4702	1.30463	4.30936e-29	7.13166e-28	yes	up
ENSGALG00000007337	LPP	2.47016	1.3046	3.86482e-15	3.14874e-14	yes	up
ENSGALG00000052975	CCDC113	2.46983	1.30441	0.0156324	0.0318978	yes	up
ENSGALG00000005575	AKAP1	2.46978	1.30438	2.58081e-39	6.604e-38	yes	up
ENSGALG00000030054	PTPRN2	2.46777	1.30321	1.43611e-06	5.59183e-06	yes	up
ENSGALG00000029298	F5	2.4668	1.30264	2.96203e-08	1.38185e-07	yes	up
ENSGALG00000016920	LMO7	2.46661	1.30253	2.48678e-15	2.04923e-14	yes	up
ENSGALG00000006836	SNX21	2.46657	1.30251	2.02918e-11	1.24754e-10	yes	up
ENSGALG00000048900		2.46571	1.302	0.00265556	0.00637539	yes	up
ENSGALG00000000674	MYO1D	2.46432	1.30119	2.01475e-12	1.34235e-11	yes	up
ENSGALG00000016592	PRPS2	2.46429	1.30117	3.56325e-07	1.48481e-06	yes	up
ENSGALG00000040084	MRS2	2.46212	1.2999	3.12494e-13	2.20018e-12	yes	up
ENSGALG00000014828	ECHDC1	2.46172	1.29967	1.15542e-10	6.67891e-10	yes	up
ENSGALG00000015666	TNIP2	2.4604	1.29889	3.7892e-07	1.57313e-06	yes	up
ENSGALG00000032467	C11orf52	2.46034	1.29886	1.58938e-21	1.84938e-20	yes	up
ENSGALG00000015396	CD200	2.45835	1.29769	2.19568e-14	1.69085e-13	yes	up
ENSGALG00000031325	TGFB1	2.45814	1.29756	6.99395e-15	5.58677e-14	yes	up
ENSGALG00000012704	MYLIP	2.45811	1.29755	7.71225e-14	5.69289e-13	yes	up
ENSGALG00000032199	FGR	2.45684	1.29681	4.80151e-13	3.34266e-12	yes	up
ENSGALG00000001730	DGKD	2.45585	1.29622	5.04449e-14	3.76536e-13	yes	up
ENSGALG00000001797	GPSM1	2.45542	1.29597	1.08545e-07	4.75783e-07	yes	up
ENSGALG00000015307		2.45482	1.29561	2.78713e-07	1.17363e-06	yes	up
ENSGALG00000050883		2.45316	1.29464	6.51737e-05	0.000205182	yes	up
ENSGALG00000000946	PFDN1	2.45208	1.29401	2.37626e-35	5.15639e-34	yes	up
ENSGALG00000001883	ST6GALNAC2	2.45005	1.29281	0.0133922	0.0277722	yes	up
ENSGALG00000030200	NFU1	2.44908	1.29224	1.96524e-26	2.88594e-25	yes	up
ENSGALG00000049374		2.44811	1.29167	3.37935e-05	0.000110329	yes	up
ENSGALG00000008237	GRAMD2B	2.44796	1.29158	1.3673e-07	5.91671e-07	yes	up
ENSGALG00000008312	GSAP	2.44787	1.29153	7.89222e-13	5.43334e-12	yes	up
ENSGALG00000038599	PMM1	2.44707	1.29105	1.46538e-06	5.69591e-06	yes	up
ENSGALG00000007549	VAPB	2.44559	1.29018	7.85256e-22	9.24474e-21	yes	up
ENSGALG00000010120	KIF2C	2.44521	1.28996	8.85999e-07	3.52538e-06	yes	up
ENSGALG00000006728	SLC5A1	2.44349	1.28894	5.38543e-06	1.95754e-05	yes	up
ENSGALG00000014668	MCTP1	2.44347	1.28893	0.00104564	0.00270571	yes	up
ENSGALG00000014708	GSTK1	2.44197	1.28804	6.17109e-23	7.68247e-22	yes	up
ENSGALG00000038722	SORBS1	2.44184	1.28797	6.92599e-20	7.41617e-19	yes	up
ENSGALG00000033178	KLF6	2.4416	1.28783	4.92564e-09	2.46611e-08	yes	up
ENSGALG00000031656	EYA4	2.44152	1.28778	2.28634e-14	1.75765e-13	yes	up
ENSGALG00000006181	NUB1	2.44126	1.28763	7.07915e-25	9.72113e-24	yes	up
ENSGALG00000009286	ATP5G3	2.44035	1.28709	7.03996e-20	7.53372e-19	yes	up
ENSGALG00000002403	ULK1	2.43624	1.28466	3.26516e-20	3.5663e-19	yes	up
ENSGALG00000006542	ESYT2	2.4358	1.2844	1.12491e-27	1.75356e-26	yes	up
ENSGALG00000025915	ARRDC3	2.43575	1.28437	5.65595e-14	4.20956e-13	yes	up
ENSGALG00000047543		2.43258	1.28249	0.00033572	0.000942752	yes	up
ENSGALG00000051015		2.43125	1.2817	0.000108137	0.000328538	yes	up
ENSGALG00000041285	MAP2K3	2.43125	1.2817	8.54109e-08	3.79747e-07	yes	up
ENSGALG00000017097	MTIF3	2.43112	1.28162	4.48069e-17	4.09153e-16	yes	up
ENSGALG00000008734	PCSK2	2.43038	1.28118	6.68657e-12	4.26088e-11	yes	up
ENSGALG00000015375	PLCXD2	2.42847	1.28005	2.55081e-05	8.48177e-05	yes	up
ENSGALG00000012129	CCDC93	2.42812	1.27984	2.06937e-27	3.18715e-26	yes	up
ENSGALG00000014784	MAST4	2.42786	1.27969	1.54154e-29	2.59894e-28	yes	up
ENSGALG00000030179		2.42733	1.27937	6.06997e-11	3.59423e-10	yes	up
ENSGALG00000038152	ABCC6	2.42696	1.27915	0.00163297	0.00407937	yes	up
ENSGALG00000009638	ANO6	2.42653	1.2789	7.01496e-13	4.84981e-12	yes	up
ENSGALG00000004476	SEMA3G	2.4262	1.2787	3.62014e-14	2.7397e-13	yes	up
ENSGALG00000027295	NUDT2	2.42296	1.27677	6.68528e-07	2.69826e-06	yes	up
ENSGALG00000000678	CITED4	2.42178	1.27607	5.96723e-15	4.79143e-14	yes	up
ENSGALG00000034230	SWT1	2.42094	1.27557	4.19004e-21	4.77963e-20	yes	up
ENSGALG00000008428	CDK15	2.42045	1.27528	0.00606904	0.0135589	yes	up
ENSGALG00000017246	ME3	2.41975	1.27486	3.2573e-23	4.11197e-22	yes	up
ENSGALG00000011834	NUDT6	2.41849	1.27411	5.98012e-08	2.70157e-07	yes	up
ENSGALG00000050503	TNFRSF4	2.41841	1.27406	0.0141433	0.0291435	yes	up
ENSGALG00000040957	AGO2	2.41784	1.27372	1.8012e-28	2.91383e-27	yes	up
ENSGALG00000001250	APLP2	2.41623	1.27276	1.44867e-36	3.30293e-35	yes	up
ENSGALG00000038096	NOS2	2.41463	1.2718	3.99857e-07	1.65395e-06	yes	up
ENSGALG00000005024		2.4144	1.27167	2.1448e-12	1.42319e-11	yes	up
ENSGALG00000041086	MRPL15	2.41178	1.2701	0.0084867	0.0184181	yes	up
ENSGALG00000034855	HK2	2.41065	1.26942	9.30646e-11	5.41968e-10	yes	up
ENSGALG00000052702		2.40474	1.26588	0.00352983	0.00828308	yes	up
ENSGALG00000005265	SYT9	2.40449	1.26573	0.000100028	0.000305865	yes	up
ENSGALG00000039498	PPP3CA	2.40338	1.26507	1.84938e-15	1.53949e-14	yes	up
ENSGALG00000005670	SLMAP	2.40276	1.26469	2.34548e-24	3.13701e-23	yes	up
ENSGALG00000009036	GANC	2.40161	1.264	8.41266e-17	7.57434e-16	yes	up
ENSGALG00000008546	FGD5	2.40048	1.26332	3.81199e-33	7.47806e-32	yes	up
ENSGALG00000005474	PNAT10	2.40015	1.26312	0.00307536	0.00729947	yes	up
ENSGALG00000025907	ZBTB7A	2.40003	1.26305	3.65434e-06	1.3557e-05	yes	up
ENSGALG00000049023		2.39618	1.26074	0.0176439	0.0356105	yes	up
ENSGALG00000049563		2.39599	1.26062	0.00029051	0.000823639	yes	up
ENSGALG00000048069	LIX1L	2.39593	1.26059	1.86192e-08	8.87027e-08	yes	up
ENSGALG00000047976	ASB16	2.39589	1.26056	0.0187234	0.0375995	yes	up
ENSGALG00000006672	LARP4B	2.39494	1.25999	1.82239e-07	7.80731e-07	yes	up
ENSGALG00000010207	LARP1B	2.39419	1.25954	7.8696e-13	5.41984e-12	yes	up
ENSGALG00000050058	REEP1	2.39347	1.25911	5.34542e-21	6.04013e-20	yes	up
ENSGALG00000053374		2.39343	1.25908	4.54634e-06	1.66668e-05	yes	up
ENSGALG00000009130	GPCPD1	2.39292	1.25878	3.11772e-22	3.74897e-21	yes	up
ENSGALG00000023626	NTN1	2.3917	1.25804	1.64362e-07	7.06501e-07	yes	up
ENSGALG00000016776	TBC1D8	2.39109	1.25767	1.70904e-26	2.51793e-25	yes	up
ENSGALG00000006677	P4HA2	2.3901	1.25707	1.32585e-07	5.74438e-07	yes	up
ENSGALG00000035761		2.38922	1.25654	1.47325e-08	7.08618e-08	yes	up
ENSGALG00000012103		2.38822	1.25593	0.011156	0.0235518	yes	up
ENSGALG00000044642	SENP7	2.38722	1.25533	8.63094e-09	4.23172e-08	yes	up
ENSGALG00000045738		2.38601	1.2546	4.87227e-09	2.44143e-08	yes	up
ENSGALG00000054402		2.38535	1.2542	1.70426e-16	1.50358e-15	yes	up
ENSGALG00000052868		2.38511	1.25405	9.82994e-13	6.70321e-12	yes	up
ENSGALG00000036004	MRPL34	2.38376	1.25324	4.3896e-15	3.55376e-14	yes	up
ENSGALG00000038671		2.38272	1.25261	0.00014588	0.000434763	yes	up
ENSGALG00000006473	PLXNA4	2.38203	1.25219	6.81481e-12	4.33646e-11	yes	up
ENSGALG00000052441		2.3812	1.25169	0.0032509	0.00768267	yes	up
ENSGALG00000041634	ACTG2	2.38114	1.25165	3.53792e-06	1.31441e-05	yes	up
ENSGALG00000015346	NFKBIZ	2.38018	1.25107	1.0028e-07	4.40523e-07	yes	up
ENSGALG00000006919	POF1B	2.38017	1.25107	0.000136502	0.000408711	yes	up
ENSGALG00000009400	SLC8A3	2.37913	1.25044	3.47713e-30	6.03182e-29	yes	up
ENSGALG00000016918	GATD3AL1	2.37803	1.24976	1.565e-29	2.63603e-28	yes	up
ENSGALG00000011084	CCSAP	2.37775	1.2496	0.000230596	0.000665307	yes	up
ENSGALG00000004215	WIPI1	2.37723	1.24928	8.28743e-21	9.27707e-20	yes	up
ENSGALG00000041914	BRI3	2.3748	1.24781	3.51459e-19	3.61693e-18	yes	up
ENSGALG00000014891	PELO	2.37276	1.24657	9.55218e-12	6.00189e-11	yes	up
ENSGALG00000044788	ZNF628	2.37183	1.246	3.68987e-06	1.36804e-05	yes	up
ENSGALG00000037401	IDH3A	2.37145	1.24577	6.08687e-23	7.58814e-22	yes	up
ENSGALG00000014509	BST1	2.37048	1.24518	0.000293003	0.000830444	yes	up
ENSGALG00000006008	HOMER2	2.36653	1.24277	0.000604266	0.00162751	yes	up
ENSGALG00000028994	SAP30L	2.36582	1.24234	2.46735e-10	1.37971e-09	yes	up
ENSGALG00000016147	ZBTB21	2.36555	1.24218	9.33152e-14	6.84604e-13	yes	up
ENSGALG00000012998	WNT5B	2.36328	1.24079	6.39386e-15	5.12335e-14	yes	up
ENSGALG00000017205	ENDOD1	2.36318	1.24073	1.77621e-11	1.09538e-10	yes	up
ENSGALG00000030719	CLMN	2.36269	1.24043	1.05093e-05	3.66947e-05	yes	up
ENSGALG00000000253	SLC25A46	2.36251	1.24032	2.0715e-23	2.64286e-22	yes	up
ENSGALG00000002358	CDO1	2.36136	1.23962	2.44346e-26	3.57652e-25	yes	up
ENSGALG00000003562	NPTX2	2.3612	1.23952	1.4317e-06	5.57704e-06	yes	up
ENSGALG00000051831		2.36103	1.23942	1.03987e-05	3.63367e-05	yes	up
ENSGALG00000021688	CD320	2.36084	1.2393	1.75165e-05	5.93752e-05	yes	up
ENSGALG00000051918	TTC24	2.36	1.23879	6.7268e-05	0.000211184	yes	up
ENSGALG00000016567	EPHX2	2.35805	1.2376	8.07942e-11	4.73576e-10	yes	up
ENSGALG00000026971	RRAGD	2.35722	1.23709	5.45625e-16	4.66948e-15	yes	up
ENSGALG00000010763	TRIP11	2.35708	1.237	2.36663e-27	3.63253e-26	yes	up
ENSGALG00000009809		2.35585	1.23624	7.44788e-12	4.71927e-11	yes	up
ENSGALG00000005657	CRHR2	2.3545	1.23542	4.23968e-07	1.74886e-06	yes	up
ENSGALG00000016687	P2RY8	2.35447	1.2354	2.24942e-06	8.57125e-06	yes	up
ENSGALG00000012766		2.35444	1.23538	0.00474001	0.0108346	yes	up
ENSGALG00000007140	NRP1	2.35293	1.23446	5.41374e-22	6.41131e-21	yes	up
ENSGALG00000015019		2.35133	1.23348	3.41528e-14	2.58684e-13	yes	up
ENSGALG00000006020	BTBD1	2.35098	1.23326	2.30072e-13	1.63847e-12	yes	up
ENSGALG00000035211	KLHL21	2.34772	1.23126	1.32428e-20	1.46781e-19	yes	up
ENSGALG00000005299	ANXA7	2.34598	1.23019	3.78217e-11	2.27702e-10	yes	up
ENSGALG00000005425	OGT	2.34595	1.23017	4.02419e-29	6.672e-28	yes	up
ENSGALG00000012606	ISCA1	2.34585	1.23011	1.51517e-23	1.94411e-22	yes	up
ENSGALG00000026055	PALM	2.34469	1.22939	6.58163e-09	3.25893e-08	yes	up
ENSGALG00000029172	NDUFC2	2.34202	1.22775	1.26977e-16	1.12967e-15	yes	up
ENSGALG00000009699	CCNL1	2.34067	1.22692	1.70124e-11	1.05167e-10	yes	up
ENSGALG00000048038		2.34014	1.2266	0.00148594	0.00374169	yes	up
ENSGALG00000054763		2.33713	1.22474	0.0171487	0.0347044	yes	up
ENSGALG00000047208		2.33709	1.22471	4.4865e-05	0.000144301	yes	up
ENSGALG00000001031		2.33636	1.22426	0.00458539	0.0105132	yes	up
ENSGALG00000028304	MMR1L4	2.33607	1.22408	1.56979e-08	7.53442e-08	yes	up
ENSGALG00000016215	DIPK2B	2.33372	1.22263	1.06613e-12	7.25088e-12	yes	up
ENSGALG00000033051	CAMK1D	2.33339	1.22243	3.65121e-14	2.76089e-13	yes	up
ENSGALG00000040173	NDUFS8	2.3307	1.22077	5.50859e-17	5.01234e-16	yes	up
ENSGALG00000000884	CXXC5	2.33063	1.22072	9.76792e-22	1.14472e-20	yes	up
ENSGALG00000013165	FH	2.33051	1.22065	2.75543e-45	8.71133e-44	yes	up
ENSGALG00000047813		2.33028	1.2205	3.20756e-22	3.85185e-21	yes	up
ENSGALG00000050141		2.32899	1.21971	0.00246963	0.00596885	yes	up
ENSGALG00000013661	MICU3	2.32871	1.21953	1.01783e-11	6.38858e-11	yes	up
ENSGALG00000041413	PPP3CC	2.3276	1.21884	9.50746e-06	3.34042e-05	yes	up
ENSGALG00000015343	RTN4IP1	2.32759	1.21884	6.58268e-16	5.59621e-15	yes	up
[truncated: 2,612 more rows]

## Sheet: Table S6b
Table S6b. List of DE lncRNAs between E10 and E18
lncRNA id	lncRNA gene id	FC(TC_E18/TC_E10)	Log2FC(TC_E18/TC_E10)	Pvalue	Padjust	Significant	Regulate
ENSGALT00000002921	ENSGALG00000001885	0.0182381	-5.7769	4.53012e-10	3.56604e-09	yes	down
ENSGALT00000006627	ENSGALG00000004167	10.0477	3.32879	1.91452e-22	3.45147e-21	yes	up
ENSGALT00000007414	ENSGALG00000004653	0.312976	-1.67588	4.83145e-07	2.77148e-06	yes	down
ENSGALT00000019758	ENSGALG00000012095	26.1776	4.71026	0.000625672	0.00220754	yes	up
ENSGALT00000026524	ENSGALG00000016441	3.45509	1.78872	1.97502e-12	1.88081e-11	yes	up
ENSGALT00000029552	ENSGALG00000018702	4.39775	2.13677	4.5467e-13	4.57534e-12	yes	up
ENSGALT00000041024	ENSGALG00000024288	0.34139	-1.55051	1.44487e-06	7.81281e-06	yes	down
ENSGALT00000046820	ENSGALG00000040336	3.01135	1.59041	0.00382798	0.01147	yes	up
ENSGALT00000047642	ENSGALG00000042639	6.25295	2.64454	0.0119938	0.0315168	yes	up
ENSGALT00000049587	ENSGALG00000018702	2.78318	1.47674	0.0107648	0.0286927	yes	up
ENSGALT00000049702	ENSGALG00000031974	0.0331313	-4.91566	0.0194846	0.0479565	yes	down
ENSGALT00000049858	ENSGALG00000048741	5.65181	2.49871	2.83509e-05	0.000127228	yes	up
ENSGALT00000051385	ENSGALG00000030195	74.5505	6.22015	6.01621e-05	0.000256582	yes	up
ENSGALT00000051741	ENSGALG00000029565	4.48968	2.16661	0.00023776	0.000912781	yes	up
ENSGALT00000055610	ENSGALG00000043632	0.290189	-1.78493	9.44172e-07	5.22828e-06	yes	down
ENSGALT00000055739	ENSGALG00000034135	0.0313531	-4.99525	0.0196377	0.0482719	yes	down
ENSGALT00000057524	ENSGALG00000042099	0.0115421	-6.43695	5.19654e-05	0.000223449	yes	down
ENSGALT00000061323	ENSGALG00000035904	2.92791	1.54987	0.0026476	0.00826328	yes	up
ENSGALT00000061680	ENSGALG00000036306	5.18794	2.37516	0.00128508	0.00428467	yes	up
ENSGALT00000061842	ENSGALG00000043225	11.1048	3.47312	0.00958337	0.0259023	yes	up
ENSGALT00000066243	ENSGALG00000042565	4.42201	2.1447	0.00256325	0.00802863	yes	up
ENSGALT00000067639	ENSGALG00000030930	0.0791466	-3.65933	0.00573255	0.0164158	yes	down
ENSGALT00000069247	ENSGALG00000030849	2.575	1.36457	2.97134e-05	0.000132968	yes	up
ENSGALT00000069905	ENSGALG00000042383	15.5902	3.96256	0.0129478	0.0337041	yes	up
ENSGALT00000070971	ENSGALG00000034301	0.292446	-1.77376	0.00227011	0.0071926	yes	down
ENSGALT00000071020	ENSGALG00000034305	4.33244	2.11518	1.79128e-05	8.29494e-05	yes	up
ENSGALT00000071479	ENSGALG00000037717	0.0704581	-3.82709	0.00422596	0.0125174	yes	down
ENSGALT00000071600	ENSGALG00000029832	7.39963	2.88745	0.000619303	0.00218734	yes	up
ENSGALT00000072846	ENSGALG00000035976	4.14037	2.04976	5.20697e-06	2.60636e-05	yes	up
ENSGALT00000073452	ENSGALG00000043500	19.0168	4.24921	0.00708724	0.0198431	yes	up
ENSGALT00000074449	ENSGALG00000042165	7.39456	2.88646	0.0039961	0.0119198	yes	up
ENSGALT00000074628	ENSGALG00000040001	2.14533	1.1012	0.00072231	0.00252066	yes	up
ENSGALT00000077801	ENSGALG00000037026	0.324936	-1.62177	0.00322722	0.00986478	yes	down
ENSGALT00000078425	ENSGALG00000040010	4.09388	2.03347	0.00024459	0.000936619	yes	up
ENSGALT00000079455	ENSGALG00000042557	25.3631	4.66466	0.00699033	0.019596	yes	up
ENSGALT00000080413	ENSGALG00000030792	3.64155	1.86455	1.11584e-07	6.86808e-07	yes	up
ENSGALT00000080836	ENSGALG00000034697	8.87802	3.15024	0.00204465	0.00654317	yes	up
ENSGALT00000081221	ENSGALG00000031119	0.332513	-1.58852	0.00736792	0.020521	yes	down
ENSGALT00000082046	ENSGALG00000050581	7.48899	2.90477	4.12225e-09	2.94524e-08	yes	up
ENSGALT00000084305	ENSGALG00000043914	0.0287332	-5.12114	0.0183944	0.0456413	yes	down
ENSGALT00000084797	ENSGALG00000046585	0.173494	-2.52704	0.000733491	0.00255869	yes	down
ENSGALT00000085158	ENSGALG00000045154	15.6558	3.96863	1.95666e-12	1.86398e-11	yes	up
ENSGALT00000086251	ENSGALG00000045740	0.349452	-1.51683	0.0125383	0.0327795	yes	down
ENSGALT00000086341	ENSGALG00000046399	2.01195	1.00859	8.25579e-06	4.0033e-05	yes	up
ENSGALT00000087277	ENSGALG00000045948	3.43738	1.78131	0.00030381	0.00114149	yes	up
ENSGALT00000087952	ENSGALG00000044688	67.7444	6.08203	2.73272e-17	3.65845e-16	yes	up
ENSGALT00000088776	ENSGALG00000044501	7.51277	2.90934	2.49309e-08	1.64369e-07	yes	up
ENSGALT00000088870	ENSGALG00000050944	0.0108505	-6.5261	0.0109709	0.0291847	yes	down
ENSGALT00000090418	ENSGALG00000049151	357.225	8.48069	0.000248905	0.0009518	yes	up
ENSGALT00000090500	ENSGALG00000046978	0.0105797	-6.56255	0.013514	0.0349834	yes	down
ENSGALT00000090524	ENSGALG00000047730	8.34073	3.06017	2.68884e-15	3.17815e-14	yes	up
ENSGALT00000090608	ENSGALG00000050360	14.5031	3.85829	0.00239137	0.00754459	yes	up
ENSGALT00000090691	ENSGALG00000051419	0.00185451	-9.07475	0.0202031	0.0494693	yes	down
ENSGALT00000090700	ENSGALG00000052610	0.273448	-1.87066	0.00435231	0.0128482	yes	down
ENSGALT00000090755	ENSGALG00000048845	5.67484	2.50458	0.00185344	0.00598276	yes	up
ENSGALT00000090793	ENSGALG00000054878	47.9757	5.58423	0.000239454	0.000918763	yes	up
ENSGALT00000090886	ENSGALG00000047831	24.21	4.59753	0.000826524	0.00285099	yes	up
ENSGALT00000091012	ENSGALG00000054088	26.9513	4.75229	0.000189154	0.000739776	yes	up
ENSGALT00000091073	ENSGALG00000053698	2.27802	1.18778	0.00058582	0.00208153	yes	up
ENSGALT00000091076	ENSGALG00000052475	2.64948	1.40571	0.00230663	0.00730492	yes	up
ENSGALT00000091135	ENSGALG00000018702	4.2887	2.10054	2.40341e-08	1.58765e-07	yes	up
ENSGALT00000091284	ENSGALG00000053606	36.0368	5.1714	0.00607134	0.0172821	yes	up
ENSGALT00000091389	ENSGALG00000047220	0.0700597	-3.83527	0.0172605	0.0432069	yes	down
ENSGALT00000091449	ENSGALG00000048831	2.65572	1.4091	0.0121224	0.031827	yes	up
ENSGALT00000091958	ENSGALG00000053671	3.72393	1.89683	0.000549526	0.00196234	yes	up
ENSGALT00000092008	ENSGALG00000052159	0.0656161	-3.92981	0.0104585	0.0279806	yes	down
ENSGALT00000092115	ENSGALG00000052222	3.21664	1.68555	8.03735e-11	6.73292e-10	yes	up
ENSGALT00000092145	ENSGALG00000050629	6.48183	2.6964	0.0193132	0.0475881	yes	up
ENSGALT00000092148	ENSGALG00000053493	0.0133443	-6.22763	0.000112648	0.000458668	yes	down
ENSGALT00000092151	ENSGALG00000052226	3.80452	1.92771	0.00331008	0.0100897	yes	up
ENSGALT00000092187	ENSGALG00000054185	2.91977	1.54586	0.00542548	0.0156238	yes	up
ENSGALT00000092198	ENSGALG00000053819	0.174518	-2.51855	0.0027576	0.00856818	yes	down
ENSGALT00000092224	ENSGALG00000053952	0.122194	-3.03276	2.51776e-05	0.00011391	yes	down
ENSGALT00000092231	ENSGALG00000046686	2.90572	1.5389	0.00853601	0.0233222	yes	up
ENSGALT00000092235	ENSGALG00000046702	8.59619	3.1037	3.32176e-06	1.70419e-05	yes	up
ENSGALT00000092366	ENSGALG00000051518	6.83952	2.7739	3.75713e-16	4.67917e-15	yes	up
ENSGALT00000092459	ENSGALG00000054610	0.0115991	-6.42984	4.35338e-06	2.19896e-05	yes	down
ENSGALT00000092527	ENSGALG00000047723	4.84529	2.27658	0.0084059	0.02302	yes	up
ENSGALT00000092539	ENSGALG00000049806	0.225644	-2.14788	0.0167588	0.0421571	yes	down
ENSGALT00000092556	ENSGALG00000052514	2.54095	1.34537	1.87696e-07	1.12742e-06	yes	up
ENSGALT00000092620	ENSGALG00000050492	0.0428311	-4.5452	0.00804071	0.0221607	yes	down
ENSGALT00000092920	ENSGALG00000047997	188.539	7.55872	1.97276e-06	1.0459e-05	yes	up
ENSGALT00000092945	ENSGALG00000048583	0.155621	-2.68389	3.08444e-06	1.59207e-05	yes	down
ENSGALT00000092976	ENSGALG00000047636	0.496678	-1.00962	1.39712e-13	1.47023e-12	yes	down
ENSGALT00000092992	ENSGALG00000047264	27.4634	4.77944	0.0171741	0.0430144	yes	up
ENSGALT00000093154	ENSGALG00000051634	7.29193	2.8663	0.00160718	0.00524901	yes	up
ENSGALT00000093188	ENSGALG00000053598	0.0132522	-6.23762	0.000185214	0.000725938	yes	down
ENSGALT00000093233	ENSGALG00000054806	11.637	3.54065	0.0196106	0.0482271	yes	up
ENSGALT00000093277	ENSGALG00000051782	0.0284639	-5.13473	1.78029e-06	9.48489e-06	yes	down
ENSGALT00000093279	ENSGALG00000049825	0.313701	-1.67254	1.57483e-11	1.40508e-10	yes	down
ENSGALT00000093347	ENSGALG00000051434	0.0794959	-3.65298	0.00817832	0.0224829	yes	down
ENSGALT00000093406	ENSGALG00000049151	2.75899	1.46414	0.000429463	0.00156698	yes	up
ENSGALT00000093436	ENSGALG00000044083	59.9942	5.90675	0.00489598	0.0142764	yes	up
ENSGALT00000093472	ENSGALG00000047649	28.3444	4.82499	0.0171326	0.0429383	yes	up
ENSGALT00000093529	ENSGALG00000049729	12.2714	3.61722	5.56277e-05	0.000238104	yes	up
ENSGALT00000093545	ENSGALG00000046680	13.6075	3.76633	0.000164803	0.000651866	yes	up
ENSGALT00000093601	ENSGALG00000051116	30.9666	4.95264	0.00825383	0.0226653	yes	up
ENSGALT00000093763	ENSGALG00000050713	9.80433	3.29342	8.24419e-08	5.15025e-07	yes	up
ENSGALT00000093779	ENSGALG00000046682	0.00474247	-7.72014	8.04077e-09	5.58045e-08	yes	down
ENSGALT00000093848	ENSGALG00000051449	2.17945	1.12396	0.00143019	0.00472554	yes	up
ENSGALT00000093865	ENSGALG00000053249	0.346284	-1.52997	5.17694e-05	0.000222677	yes	down
ENSGALT00000094030	ENSGALG00000049873	3.48214	1.79997	5.43798e-08	3.46007e-07	yes	up
ENSGALT00000094102	ENSGALG00000052184	4.37106	2.12798	0.00201783	0.00646269	yes	up
ENSGALT00000094140	ENSGALG00000047503	3.77854	1.91783	0.0074284	0.0206767	yes	up
ENSGALT00000094392	ENSGALG00000052173	3.41734	1.77287	0.000184288	0.00072241	yes	up
ENSGALT00000094532	ENSGALG00000053368	346.721	8.43763	3.02878e-07	1.78029e-06	yes	up
ENSGALT00000094553	ENSGALG00000050170	6.08936	2.60629	0.00314695	0.00964004	yes	up
ENSGALT00000094563	ENSGALG00000050844	45.3507	5.50305	0.0192059	0.0473618	yes	up
ENSGALT00000094593	ENSGALG00000052404	19.1146	4.25661	0.0185881	0.046021	yes	up
ENSGALT00000094875	ENSGALG00000054234	0.139415	-2.84254	0.00113723	0.00382412	yes	down
ENSGALT00000094905	ENSGALG00000052658	2.46849	1.30363	6.55198e-07	3.69442e-06	yes	up
ENSGALT00000095056	ENSGALG00000051744	95.0392	6.57045	0.0189244	0.0467514	yes	up
ENSGALT00000095094	ENSGALG00000034305	4.97057	2.31341	1.97534e-06	1.04706e-05	yes	up
ENSGALT00000095108	ENSGALG00000046742	0.0431382	-4.53489	0.00940651	0.0254699	yes	down
ENSGALT00000095139	ENSGALG00000050791	19.0179	4.24929	2.74477e-07	1.62001e-06	yes	up
ENSGALT00000095177	ENSGALG00000047276	3.27469	1.71136	5.45851e-06	2.72574e-05	yes	up
ENSGALT00000095252	ENSGALG00000049597	41.2917	5.36778	0.00265889	0.00829376	yes	up
ENSGALT00000095282	ENSGALG00000047616	3.99955	1.99984	0.0137892	0.0355974	yes	up
ENSGALT00000095343	ENSGALG00000049806	0.122772	-3.02595	1.04546e-10	8.68549e-10	yes	down
ENSGALT00000095424	ENSGALG00000047133	15.9871	3.99884	0.00500001	0.0145561	yes	up
ENSGALT00000095456	ENSGALG00000048053	0.249423	-2.00334	2.43252e-05	0.000110347	yes	down
ENSGALT00000095505	ENSGALG00000049148	4.72501	2.24032	0.00870066	0.0237172	yes	up
ENSGALT00000095652	ENSGALG00000046680	23.1293	4.53165	4.1763e-06	2.11429e-05	yes	up
ENSGALT00000095716	ENSGALG00000052385	4.47676	2.16245	3.09361e-09	2.23977e-08	yes	up
ENSGALT00000095787	ENSGALG00000052874	21.8791	4.45148	0.0090226	0.0245111	yes	up
ENSGALT00000095799	ENSGALG00000052237	13.4911	3.75394	0.00119389	0.00399928	yes	up
ENSGALT00000095813	ENSGALG00000049883	6.90225	2.78707	0.000193809	0.000756674	yes	up
ENSGALT00000096019	ENSGALG00000054354	7.87399	2.9771	1.26613e-21	2.17292e-20	yes	up
ENSGALT00000096045	ENSGALG00000050667	15.7774	3.97979	0.0156526	0.0397873	yes	up
ENSGALT00000096084	ENSGALG00000030129	4.681	2.22682	0.000176695	0.000695659	yes	up
ENSGALT00000096131	ENSGALG00000050012	0.000845575	-10.2078	0.00203637	0.00651975	yes	down
ENSGALT00000096150	ENSGALG00000048361	26.3591	4.72023	0.00183777	0.0059364	yes	up
ENSGALT00000096154	ENSGALG00000052475	23.1161	4.53082	0.000756569	0.00262973	yes	up
ENSGALT00000096182	ENSGALG00000050604	7.78049	2.95986	0.00173225	0.00562568	yes	up
ENSGALT00000096444	ENSGALG00000051476	0.027181	-5.20126	0.0103149	0.0276484	yes	down
ENSGALT00000096456	ENSGALG00000048327	85.5704	6.41904	3.42141e-05	0.000151486	yes	up
ENSGALT00000096519	ENSGALG00000051995	2.4026	1.2646	0.0150915	0.0385233	yes	up
ENSGALT00000096616	ENSGALG00000046954	4.50776	2.17241	0.000768453	0.00266694	yes	up
ENSGALT00000096832	ENSGALG00000050129	0.397982	-1.32922	0.00412782	0.0122615	yes	down
ENSGALT00000096941	ENSGALG00000048488	7.52278	2.91127	1.00948e-77	1.23456e-75	yes	up
ENSGALT00000096962	ENSGALG00000050169	29.0372	4.85983	0.00318114	0.0097316	yes	up
ENSGALT00000097001	ENSGALG00000049524	2.70018	1.43305	7.73115e-08	4.85095e-07	yes	up
ENSGALT00000097150	ENSGALG00000054918	13.8029	3.7869	0.00923264	0.0250441	yes	up
ENSGALT00000097292	ENSGALG00000047688	8.36767	3.06483	0.00528589	0.0152867	yes	up
ENSGALT00000097411	ENSGALG00000052475	49.315	5.62395	0.00273968	0.00852031	yes	up
ENSGALT00000097493	ENSGALG00000054024	12.2074	3.60969	0.00144513	0.00477083	yes	up
ENSGALT00000097582	ENSGALG00000050718	9.66465	3.27272	3.26091e-05	0.000144876	yes	up
ENSGALT00000097778	ENSGALG00000051113	0.0671194	-3.89713	1.47477e-08	9.9751e-08	yes	down
ENSGALT00000097841	ENSGALG00000054222	0.294717	-1.7626	1.04844e-05	5.01413e-05	yes	down
ENSGALT00000097884	ENSGALG00000049545	2.61889	1.38895	0.00375258	0.0112727	yes	up
ENSGALT00000097889	ENSGALG00000051480	17.0919	4.09524	0.0040737	0.0121193	yes	up
ENSGALT00000097964	ENSGALG00000047670	0.0123072	-6.34436	6.02976e-05	0.000257079	yes	down
ENSGALT00000097989	ENSGALG00000050749	33.5605	5.06869	0.000340076	0.00126671	yes	up
ENSGALT00000098160	ENSGALG00000049195	2.0062	1.00446	0.00341408	0.0103601	yes	up
ENSGALT00000098164	ENSGALG00000054248	5.52426	2.46578	2.42042e-06	1.26715e-05	yes	up
ENSGALT00000098173	ENSGALG00000052692	0.0949645	-3.39647	4.57483e-06	2.30311e-05	yes	down
ENSGALT00000098177	ENSGALG00000048528	7.47051	2.90121	5.14813e-07	2.9438e-06	yes	up
ENSGALT00000098227	ENSGALG00000051854	0.134595	-2.8933	0.00307674	0.00944842	yes	down
ENSGALT00000098339	ENSGALG00000050414	11.4529	3.51764	0.00369477	0.0111224	yes	up
ENSGALT00000098505	ENSGALG00000051951	5.15221	2.36519	0.0113022	0.0299428	yes	up
ENSGALT00000098536	ENSGALG00000051194	0.0235006	-5.41116	0.00834138	0.0228687	yes	down
ENSGALT00000098606	ENSGALG00000049264	0.0976508	-3.35622	0.000530183	0.00189926	yes	down
ENSGALT00000098638	ENSGALG00000054407	0.0499748	-4.32266	0.0136073	0.0351846	yes	down
ENSGALT00000098724	ENSGALG00000051964	20.3576	4.34749	0.000226177	0.000871147	yes	up
ENSGALT00000098802	ENSGALG00000050659	7.74603	2.95346	0.0155003	0.0394371	yes	up
ENSGALT00000098814	ENSGALG00000048473	9.13029	3.19066	0.0146485	0.0375267	yes	up
ENSGALT00000098858	ENSGALG00000050230	0.248878	-2.00649	0.0152319	0.0388341	yes	down
ENSGALT00000098973	ENSGALG00000052255	10.3137	3.3665	0.0164225	0.0414493	yes	up
ENSGALT00000099117	ENSGALG00000048104	0.383379	-1.38316	0.00316005	0.00967799	yes	down
ENSGALT00000099153	ENSGALG00000047319	0.307635	-1.70071	0.00516102	0.0149719	yes	down
ENSGALT00000099213	ENSGALG00000050068	14.7539	3.88302	0.00366823	0.0110523	yes	up
ENSGALT00000099242	ENSGALG00000048074	3.63552	1.86216	4.15403e-07	2.40064e-06	yes	up
ENSGALT00000099408	ENSGALG00000047033	9.79781	3.29246	0.00013604	0.000545971	yes	up
ENSGALT00000099641	ENSGALG00000047499	18.8521	4.23665	0.0164967	0.0416057	yes	up
ENSGALT00000099651	ENSGALG00000049545	2.84723	1.50956	8.62851e-20	1.35023e-18	yes	up
ENSGALT00000099832	ENSGALG00000051638	0.0902468	-3.46998	2.41864e-08	1.59706e-07	yes	down
ENSGALT00000099929	ENSGALG00000053491	5.74817	2.5231	1.03912e-06	5.71443e-06	yes	up
ENSGALT00000099952	ENSGALG00000050062	3.68297	1.88087	0.0014338	0.00473629	yes	up
ENSGALT00000099973	ENSGALG00000054429	0.104074	-3.26432	0.0163221	0.0412415	yes	down
ENSGALT00000100026	ENSGALG00000053987	19.2799	4.26902	1.48292e-06	7.99946e-06	yes	up
ENSGALT00000100029	ENSGALG00000048588	0.388924	-1.36244	8.11669e-07	4.51759e-06	yes	down
ENSGALT00000100115	ENSGALG00000051174	3.57922	1.83965	1.59642e-08	1.07604e-07	yes	up
ENSGALT00000100153	ENSGALG00000048068	0.00606151	-7.36611	0.000395554	0.00145716	yes	down
ENSGALT00000100280	ENSGALG00000047853	0.0472208	-4.40443	0.00959385	0.0259229	yes	down
ENSGALT00000100356	ENSGALG00000053801	59.6928	5.89949	2.22518e-12	2.11015e-11	yes	up
ENSGALT00000100380	ENSGALG00000051989	0.454375	-1.13804	0.000540655	0.00193345	yes	down
ENSGALT00000100390	ENSGALG00000049945	0.0594807	-4.07144	0.00773967	0.0214377	yes	down
ENSGALT00000100394	ENSGALG00000030195	5.65732	2.50012	0.00112377	0.00378117	yes	up
ENSGALT00000100415	ENSGALG00000052007	0.0921196	-3.44035	0.0123049	0.0322563	yes	down
ENSGALT00000100523	ENSGALG00000045548	0.236238	-2.08169	1.8168e-09	1.34697e-08	yes	down
ENSGALT00000100532	ENSGALG00000048523	11.1511	3.47912	0.000572086	0.00203567	yes	up
ENSGALT00000100678	ENSGALG00000051134	6.83779	2.77353	0.00229915	0.00728208	yes	up
ENSGALT00000100852	ENSGALG00000052003	56.5823	5.82228	0.00681097	0.0191446	yes	up
ENSGALT00000100868	ENSGALG00000048583	0.00450817	-7.79324	1.40135e-08	9.49508e-08	yes	down
ENSGALT00000100894	ENSGALG00000034697	15.2921	3.93472	0.0199089	0.0488809	yes	up
ENSGALT00000100970	ENSGALG00000046481	2.02323	1.01666	0.00488111	0.014242	yes	up
ENSGALT00000101014	ENSGALG00000047487	0.282709	-1.82261	0.0200548	0.0491594	yes	down
ENSGALT00000101064	ENSGALG00000041397	3.06346	1.61516	2.57798e-06	1.34471e-05	yes	up
ENSGALT00000101110	ENSGALG00000049457	26.5393	4.73006	3.45684e-05	0.00015298	yes	up
ENSGALT00000101137	ENSGALG00000053909	0.0331688	-4.91403	0.0198901	0.0488393	yes	down
ENSGALT00000101167	ENSGALG00000048274	9.48395	3.24549	0.0140583	0.0361946	yes	up
ENSGALT00000101168	ENSGALG00000050635	52.1405	5.70433	0.0104471	0.0279558	yes	up
ENSGALT00000101202	ENSGALG00000046842	8.3065	3.05424	0.00252576	0.00792584	yes	up
ENSGALT00000101268	ENSGALG00000049978	0.0760663	-3.7166	2.02803e-07	1.2128e-06	yes	down
ENSGALT00000101282	ENSGALG00000054303	0.226194	-2.14437	0.0136674	0.0353199	yes	down
ENSGALT00000101298	ENSGALG00000048801	6.00593	2.58639	0.0182228	0.0453109	yes	up
ENSGALT00000101361	ENSGALG00000052699	7.95509	2.99188	0.0191895	0.0473312	yes	up
ENSGALT00000101377	ENSGALG00000047997	130.077	7.02322	9.02678e-58	6.25197e-56	yes	up
ENSGALT00000101432	ENSGALG00000049873	2.46772	1.30318	0.00981367	0.0264405	yes	up
ENSGALT00000101467	ENSGALG00000054030	5.09236	2.34833	2.4644e-06	1.28875e-05	yes	up
ENSGALT00000101536	ENSGALG00000046706	7.73492	2.95139	5.87758e-07	3.33145e-06	yes	up
ENSGALT00000101539	ENSGALG00000053352	4.45499	2.15542	0.0181549	0.045167	yes	up
ENSGALT00000101579	ENSGALG00000049005	6.4155	2.68156	0.00518596	0.0150346	yes	up
ENSGALT00000101618	ENSGALG00000054461	70.3645	6.13678	8.0889e-05	0.000336676	yes	up
ENSGALT00000101633	ENSGALG00000048136	6.52283	2.7055	0.00177244	0.00574655	yes	up
ENSGALT00000101689	ENSGALG00000047667	4.38176	2.13151	0.0107575	0.028676	yes	up
ENSGALT00000101760	ENSGALG00000051216	10.5093	3.3936	0.0113622	0.0300754	yes	up
ENSGALT00000101856	ENSGALG00000052144	0.0345838	-4.85376	3.8678e-05	0.000169838	yes	down
ENSGALT00000101857	ENSGALG00000046481	3.09478	1.62984	0.00223648	0.00710099	yes	up
ENSGALT00000101874	ENSGALG00000045154	12.8739	3.68637	1.98059e-08	1.31926e-07	yes	up
ENSGALT00000101922	ENSGALG00000049761	23.1399	4.53231	0.00545587	0.0156931	yes	up
ENSGALT00000101956	ENSGALG00000047570	0.245484	-2.0263	0.000708321	0.00247534	yes	down
ENSGALT00000102031	ENSGALG00000052659	2.40498	1.26602	1.51209e-12	1.45682e-11	yes	up
ENSGALT00000102047	ENSGALG00000046854	0.161839	-2.62737	0.0195169	0.0480185	yes	down
ENSGALT00000102161	ENSGALG00000052547	2.05996	1.04261	0.0161035	0.0407654	yes	up
ENSGALT00000102257	ENSGALG00000049666	11.9797	3.58252	0.00065258	0.0022948	yes	up
ENSGALT00000102283	ENSGALG00000053559	0.267427	-1.90278	2.70861e-48	1.37199e-46	yes	down
ENSGALT00000102310	ENSGALG00000047033	30.8885	4.949	0.00231163	0.00731819	yes	up
ENSGALT00000102361	ENSGALG00000048150	0.0603524	-4.05045	2.15273e-08	1.42866e-07	yes	down
ENSGALT00000102362	ENSGALG00000046987	0.335119	-1.57725	0.0152877	0.038951	yes	down
ENSGALT00000102636	ENSGALG00000051109	0.0188478	-5.72946	0.0010912	0.00368117	yes	down
ENSGALT00000102664	ENSGALG00000041228	5.3691	2.42468	1.06561e-07	6.57528e-07	yes	up
ENSGALT00000102790	ENSGALG00000053724	144.887	7.17879	1.13311e-05	5.40002e-05	yes	up
ENSGALT00000102990	ENSGALG00000055061	7.62312	2.93038	2.07198e-10	1.67573e-09	yes	up
ENSGALT00000103020	ENSGALG00000048583	0.111855	-3.1603	3.18605e-05	0.000141782	yes	down
ENSGALT00000103067	ENSGALG00000040010	28.1575	4.81545	0.00371202	0.0111689	yes	up
ENSGALT00000103212	ENSGALG00000049699	2.1824	1.12591	0.0103482	0.0277185	yes	up
ENSGALT00000103234	ENSGALG00000048878	9.97394	3.31816	0.000116562	0.000473184	yes	up
ENSGALT00000103253	ENSGALG00000051917	0.194315	-2.36353	0.00205708	0.00657984	yes	down
ENSGALT00000103327	ENSGALG00000047723	17.0243	4.08953	0.0181843	0.0452275	yes	up
ENSGALT00000103362	ENSGALG00000054088	169.198	7.40256	1.55301e-05	7.25469e-05	yes	up
ENSGALT00000103658	ENSGALG00000053671	18.2512	4.18992	0.000564922	0.00201123	yes	up
ENSGALT00000103763	ENSGALG00000041901	34.1126	5.09223	0.00769296	0.0213192	yes	up
ENSGALT00000103798	ENSGALG00000047399	0.409635	-1.28759	9.14951e-06	4.41538e-05	yes	down
ENSGALT00000103813	ENSGALG00000035807	2.71284	1.43981	0.00190853	0.00614815	yes	up
ENSGALT00000103872	ENSGALG00000044243	75.7639	6.24344	6.5676e-05	0.000277785	yes	up
ENSGALT00000103979	ENSGALG00000053559	0.391921	-1.35137	0.00165015	0.00537836	yes	down
ENSGALT00000104034	ENSGALG00000054866	0.048284	-4.37231	1.69329e-07	1.02276e-06	yes	down
ENSGALT00000104079	ENSGALG00000049564	5.98077	2.58033	2.92789e-05	0.00013111	yes	up
ENSGALT00000104123	ENSGALG00000047850	4.64501	2.21568	0.0103588	0.0277441	yes	up
ENSGALT00000104219	ENSGALG00000053658	59.096	5.88499	0.00185987	0.00600135	yes	up
ENSGALT00000104292	ENSGALG00000036780	0.298571	-1.74386	0.0109146	0.0290464	yes	down
ENSGALT00000104352	ENSGALG00000047455	3.99362	1.9977	0.00075593	0.00262785	yes	up
ENSGALT00000104458	ENSGALG00000052896	3.19857	1.67743	2.02241e-05	9.27193e-05	yes	up
ENSGALT00000104679	ENSGALG00000052193	4.43902	2.15024	1.25415e-07	7.67416e-07	yes	up
ENSGALT00000104697	ENSGALG00000054901	0.490058	-1.02898	0.00835472	0.0228983	yes	down
ENSGALT00000104728	ENSGALG00000051674	0.452563	-1.14381	2.46453e-06	1.28875e-05	yes	down
ENSGALT00000104731	ENSGALG00000037717	0.183036	-2.4498	2.32801e-15	2.7649e-14	yes	down
ENSGALT00000104745	ENSGALG00000054079	0.25832	-1.95277	0.0199675	0.0489894	yes	down
ENSGALT00000104754	ENSGALG00000048053	0.291069	-1.78057	0.00495306	0.0144303	yes	down
ENSGALT00000104763	ENSGALG00000049729	5.42712	2.44019	0.00467832	0.013692	yes	up
ENSGALT00000104840	ENSGALG00000049148	9.23165	3.20659	7.43908e-05	0.000311299	yes	up
ENSGALT00000104985	ENSGALG00000052733	5.60614	2.48701	0.00156619	0.00512746	yes	up
ENSGALT00000105154	ENSGALG00000053336	4.09877	2.03519	4.80413e-05	0.000207496	yes	up
ENSGALT00000105414	ENSGALG00000049881	0.395219	-1.33928	0.0180068	0.0448271	yes	down
ENSGALT00000105502	ENSGALG00000049524	2.3919	1.25816	1.63152e-07	9.87864e-07	yes	up
ENSGALT00000105517	ENSGALG00000050492	0.030202	-5.04921	0.0147184	0.0376772	yes	down
ENSGALT00000105536	ENSGALG00000051373	8.65756	3.11396	1.26999e-22	2.311e-21	yes	up
ENSGALT00000105625	ENSGALG00000048581	11.2285	3.4891	0.00237012	0.00748415	yes	up
ENSGALT00000105689	ENSGALG00000046682	0.0016625	-9.23243	1.17918e-12	1.14665e-11	yes	down
ENSGALT00000105868	ENSGALG00000035554	5.72863	2.51819	6.05965e-06	3.00382e-05	yes	up
ENSGALT00000105881	ENSGALG00000054806	2.41504	1.27205	0.0121601	0.0319198	yes	up
ENSGALT00000105902	ENSGALG00000047374	2.75889	1.46409	5.56208e-05	0.000238104	yes	up
ENSGALT00000105983	ENSGALG00000049596	17.7933	4.15326	0.00122945	0.00411222	yes	up
ENSGALT00000106247	ENSGALG00000054115	16.2582	4.02309	0.00442863	0.0130508	yes	up
ENSGALT00000106373	ENSGALG00000043500	9.86399	3.30217	7.77544e-05	0.000324325	yes	up
ENSGALT00000106604	ENSGALG00000048341	10.6774	3.41648	0.0173318	0.0433517	yes	up
ENSGALT00000106685	ENSGALG00000036272	3.59667	1.84666	0.00115042	0.00386557	yes	up
ENSGALT00000106842	ENSGALG00000049021	10.5012	3.39248	0.00117224	0.00393305	yes	up
ENSGALT00000106857	ENSGALG00000052579	0.0876041	-3.51286	0.00116547	0.00391275	yes	down
ENSGALT00000106888	ENSGALG00000051194	0.0650442	-3.94244	0.00815707	0.0224313	yes	down
ENSGALT00000106965	ENSGALG00000047636	0.273379	-1.87103	3.4079e-49	1.78964e-47	yes	down
ENSGALT00000107014	ENSGALG00000051939	8.87739	3.15014	4.5449e-16	5.62416e-15	yes	up
ENSGALT00000107168	ENSGALG00000053491	6.93902	2.79473	0.000316456	0.00118491	yes	up
ENSGALT00000107220	ENSGALG00000047487	0.0151455	-6.04496	0.000457702	0.00166153	yes	down
ENSGALT00000107231	ENSGALG00000050843	19.7145	4.30119	9.6911e-07	5.35436e-06	yes	up
ENSGALT00000107394	ENSGALG00000047636	0.314041	-1.67097	9.20084e-22	1.59313e-20	yes	down
ENSGALT00000107501	ENSGALG00000047592	0.0226534	-5.46413	0.000291221	0.00109815	yes	down
ENSGALT00000107520	ENSGALG00000052594	7.01276	2.80998	0.00817081	0.0224646	yes	up
ENSGALT00000107583	ENSGALG00000052259	0.343274	-1.54257	0.00278799	0.00865075	yes	down
ENSGALT00000107620	ENSGALG00000033767	20.9275	4.38733	0.00526979	0.0152499	yes	up
ENSGALT00000107665	ENSGALG00000048586	6.61071	2.72481	3.40283e-08	2.21392e-07	yes	up
ENSGALT00000107747	ENSGALG00000029644	9.76917	3.28824	0.0189113	0.0467233	yes	up
ENSGALT00000107859	ENSGALG00000050012	0.00103343	-9.91835	0.00247256	0.00777599	yes	down
ENSGALT00000107929	ENSGALG00000051057	2.59172	1.37391	0.00150694	0.0049538	yes	up
ENSGALT00000107959	ENSGALG00000051591	5.24414	2.3907	3.85131e-05	0.000169168	yes	up
ENSGALT00000108057	ENSGALG00000052696	8.15918	3.02842	0.0134535	0.0348466	yes	up
ENSGALT00000108177	ENSGALG00000053624	0.0315861	-4.98457	0.0155821	0.039623	yes	down
ENSGALT00000108190	ENSGALG00000047490	3.57483	1.83787	0.00231865	0.00733527	yes	up
ENSGALT00000108217	ENSGALG00000055061	10.4058	3.37932	7.73269e-17	1.01226e-15	yes	up
ENSGALT00000108232	ENSGALG00000054309	0.0703593	-3.82912	0.00449605	0.0132265	yes	down
ENSGALT00000108235	ENSGALG00000053724	28.2901	4.82223	3.53932e-06	1.80829e-05	yes	up
MSTRG.10660.1	ENSGALG00000014974	11.0012	3.45958	3.01809e-05	0.000134993	yes	up
MSTRG.10715.1	ENSGALG00000015181	2.03856	1.02755	6.11016e-05	0.000260262	yes	up
MSTRG.10909.1	ENSGALG00000048043	3.20537	1.68049	0.00963298	0.0260105	yes	up
MSTRG.11014.1	MSTRG.11014	46.3835	5.53554	0.0190927	0.0471156	yes	up
MSTRG.11403.2	ENSGALG00000047011	0.0117473	-6.41152	0.000528495	0.00189446	yes	down
MSTRG.1170.4	ENSGALG00000012766	4.56345	2.19012	0.0157326	0.0399645	yes	up
MSTRG.1173.3	ENSGALG00000047296	0.0112282	-6.47673	0.000399206	0.00146902	yes	down
MSTRG.1173.4	ENSGALG00000047296	71.0616	6.151	0.00299774	0.00923401	yes	up
MSTRG.1173.5	ENSGALG00000047296	321.251	8.32756	0.000318654	0.00119281	yes	up
MSTRG.1193.1	ENSGALG00000054159	34.3662	5.10292	0.0012898	0.00429828	yes	up
MSTRG.12475.3	ENSGALG00000031832	51.7952	5.69475	0.0127267	0.0331952	yes	up
MSTRG.13976.1	ENSGALG00000001373	3.20689	1.68118	0.0078425	0.0216937	yes	up
MSTRG.14444.1	MSTRG.14444	272.683	8.09108	3.05927e-07	1.79782e-06	yes	up
MSTRG.15439.4	ENSGALG00000009303	176.978	7.46743	6.16013e-06	3.04974e-05	yes	up
MSTRG.16225.2	ENSGALG00000026820	2.7493	1.45906	1.57298e-05	7.34164e-05	yes	up
MSTRG.16378.1	MSTRG.16378	3.33885	1.73935	0.0139344	0.0359072	yes	up
MSTRG.16871.4	ENSGALG00000042005	3.80886	1.92936	0.0165002	0.041608	yes	up
MSTRG.16871.5	ENSGALG00000042005	2.90484	1.53846	8.19721e-09	5.68175e-08	yes	up
MSTRG.16871.6	ENSGALG00000042005	2.90484	1.53846	8.19721e-09	5.68175e-08	yes	up
MSTRG.16922.2	ENSGALG00000042705	36.5856	5.1932	0.00540606	0.0155778	yes	up
MSTRG.17017.5	ENSGALG00000016699	3.54526	1.82589	0.000786897	0.00272538	yes	up
MSTRG.17320.6	ENSGALG00000050005	2.03052	1.02185	0.0149111	0.0380986	yes	up
MSTRG.17431.1	ENSGALG00000050946	46.0221	5.52425	0.0157516	0.0400015	yes	up
MSTRG.17517.1	ENSGALG00000031325	6.10812	2.61073	2.43355e-19	3.69524e-18	yes	up
MSTRG.18213.1	ENSGALG00000003841	0.282676	-1.82278	0.0184372	0.0457362	yes	down
MSTRG.18251.3	ENSGALG00000005054	8.50495	3.0883	0.00574736	0.016452	yes	up
MSTRG.18494.1	ENSGALG00000007683	0.418896	-1.25534	5.74088e-14	6.21223e-13	yes	down
MSTRG.19337.3	ENSGALG00000054435	10.117	3.33871	0.018357	0.0455694	yes	up
MSTRG.19346.3	ENSGALG00000012126	2.17543	1.1213	0.00651708	0.0184119	yes	up
MSTRG.19417.1	ENSGALG00000013427	75.9543	6.24706	0.00268114	0.0083555	yes	up
MSTRG.20242.6	ENSGALG00000005294	2.71229	1.43951	0.00211418	0.00674738	yes	up
MSTRG.20376.4	ENSGALG00000006300	7.53112	2.91286	8.34871e-07	4.64292e-06	yes	up
MSTRG.20434.1	ENSGALG00000030499	2.55019	1.3506	3.19399e-05	0.000142042	yes	up
MSTRG.21104.2	ENSGALG00000041775	16.3212	4.02867	0.0132068	0.0343026	yes	up
MSTRG.21490.11	ENSGALG00000012229	2.33632	1.22424	0.0155301	0.0395092	yes	up
MSTRG.21490.14	ENSGALG00000012263	2.69719	1.43146	3.16004e-11	2.74896e-10	yes	up
MSTRG.21490.15	ENSGALG00000012263	0.365124	-1.45354	3.67951e-06	1.87497e-05	yes	down
MSTRG.21490.2	ENSGALG00000012263	3.06786	1.61723	0.000487343	0.00175972	yes	up
MSTRG.21490.4	ENSGALG00000012263	2.57918	1.36691	0.000829421	0.00285953	yes	up
MSTRG.21490.5	ENSGALG00000012263	0.233302	-2.09973	8.30123e-05	0.000344826	yes	down
MSTRG.21490.6	ENSGALG00000012263	3.46036	1.79092	1.96012e-09	1.44691e-08	yes	up
MSTRG.21491.1	ENSGALG00000012244	3.33433	1.7374	2.28068e-11	2.01171e-10	yes	up
MSTRG.21491.13	ENSGALG00000012263	0.312674	-1.67727	0.000535256	0.00191616	yes	down
MSTRG.21491.14	ENSGALG00000012263	11.5755	3.533	7.97943e-05	0.000332476	yes	up
MSTRG.21491.3	ENSGALG00000012244	2.26235	1.17782	3.49958e-10	2.77655e-09	yes	up
MSTRG.21491.6	ENSGALG00000012244	591.704	9.20873	3.41146e-22	6.05762e-21	yes	up
MSTRG.21491.7	ENSGALG00000012244	4.39442	2.13567	5.61651e-06	2.79949e-05	yes	up
MSTRG.21916.4	ENSGALG00000005070	4.65422	2.21854	0.00649789	0.0183654	yes	up
MSTRG.22029.1	ENSGALG00000027353	29.9951	4.90666	1.95393e-05	8.9838e-05	yes	up
MSTRG.2208.1	ENSGALG00000016196	2.32738	1.21871	0.000153643	0.000610928	yes	up
MSTRG.22803.1	MSTRG.22803	22.8465	4.5139	3.82741e-58	2.66446e-56	yes	up
MSTRG.22805.1	MSTRG.22805	20.5671	4.36227	1.18538e-99	2.57464e-97	yes	up
MSTRG.23216.2	ENSGALG00000012382	2.72549	1.44652	1.23396e-05	5.84883e-05	yes	up
MSTRG.2360.1	MSTRG.2360	16.1515	4.0136	0.000326364	0.00121932	yes	up
MSTRG.23609.1	ENSGALG00000034230	2.09674	1.06815	0.0018218	0.00589042	yes	up
MSTRG.23609.3	ENSGALG00000034230	2.94413	1.55784	0.000158555	0.000628617	yes	up
MSTRG.2377.1	ENSGALG00000016426	5.39246	2.43094	0.01898	0.0468717	yes	up
MSTRG.23845.1	MSTRG.23845	2.50583	1.32529	0.00334332	0.0101755	yes	up
MSTRG.25121.1	ENSGALG00000052594	11.3782	3.50821	5.83491e-06	2.89824e-05	yes	up
MSTRG.25236.1	ENSGALG00000030436	2.53675	1.34298	0.0202317	0.0495258	yes	up
MSTRG.25804.3	ENSGALG00000014813	4.08564	2.03056	0.000951074	0.00324556	yes	up
MSTRG.26288.1	ENSGALG00000015366	11.3393	3.50326	0.0054122	0.0155889	yes	up
MSTRG.2801.1	ENSGALG00000048716	3.94692	1.98073	0.000395784	0.00145781	yes	up
MSTRG.2843.1	MSTRG.2843	6.1447	2.61934	0.00889106	0.0241852	yes	up
MSTRG.2895.1	ENSGALG00000016975	0.182074	-2.45741	3.5381e-24	6.95579e-23	yes	down
MSTRG.3689.1	ENSGALG00000003221	0.0435154	-4.52233	0.0187411	0.0463491	yes	down
MSTRG.4220.1	ENSGALG00000033068	7.00355	2.80809	1.41579e-05	6.64112e-05	yes	up
MSTRG.5174.3	ENSGALG00000052318	16.0976	4.00877	6.52285e-98	1.33154e-95	yes	up
MSTRG.5693.1	ENSGALG00000033148	2.90846	1.54025	1.34386e-05	6.32446e-05	yes	up
MSTRG.6624.1	MSTRG.6624	281.45	8.13674	1.64804e-12	1.57995e-11	yes	up
MSTRG.6987.2	ENSGALG00000048093	31.1389	4.96065	0.0117558	0.0309663	yes	up
MSTRG.7257.16	ENSGALG00000050132	12.9638	3.69642	6.37135e-14	6.86982e-13	yes	up
MSTRG.7257.17	ENSGALG00000050132	4.12093	2.04297	3.33814e-35	1.06374e-33	yes	up
MSTRG.7257.18	ENSGALG00000050132	4.85856	2.28053	2.31133e-51	1.31007e-49	yes	up
MSTRG.7257.20	ENSGALG00000050132	2.01111	1.00799	9.45395e-09	6.51459e-08	yes	up
MSTRG.7260.12	ENSGALG00000050132	7.99737	2.99953	8.30888e-64	6.63488e-62	yes	up
MSTRG.7875.25	ENSGALG00000039977	12.7697	3.67465	7.46611e-14	7.99625e-13	yes	up
MSTRG.7881.1	ENSGALG00000039977	10.5637	3.40104	2.3376e-14	2.60106e-13	yes	up
MSTRG.8319.3	ENSGALG00000007673	2.2333	1.15918	0.002367	0.00747691	yes	up
MSTRG.840.1	ENSGALG00000037666	0.41953	-1.25315	3.12198e-09	2.25971e-08	yes	down
MSTRG.840.10	ENSGALG00000037666	0.213654	-2.22665	6.45419e-08	4.07704e-07	yes	down
MSTRG.844.1	ENSGALG00000051325	0.498719	-1.0037	0.0121668	0.0319343	yes	down
MSTRG.845.1	ENSGALG00000011747	0.467694	-1.09636	0.000204371	0.000794027	yes	down
MSTRG.845.2	ENSGALG00000034631	0.265597	-1.91269	3.20293e-14	3.53064e-13	yes	down
MSTRG.845.3	ENSGALG00000031874	0.459377	-1.12225	0.00741672	0.0206506	yes	down
MSTRG.848.1	ENSGALG00000011747	0.352459	-1.50447	2.57961e-09	1.88068e-08	yes	down
MSTRG.848.4	ENSGALG00000011747	0.392085	-1.35076	2.54322e-05	0.000115004	yes	down
MSTRG.8925.2	ENSGALG00000044841	4.71383	2.2369	0.0056608	0.0162327	yes	up
NONGGAT000245.2	ENSGALG00000009875	0.134394	-2.89546	8.05686e-17	1.05317e-15	yes	down
NONGGAT000379.2	ENSGALG00000051880	2.15537	1.10794	0.0188323	0.0465365	yes	up
NONGGAT000500.2	ENSGALG00000013022	3.27455	1.7113	0.00803869	0.0221574	yes	up
NONGGAT000712.2	ENSGALG00000054115	20.6156	4.36566	5.37828e-13	5.38225e-12	yes	up
NONGGAT000773.2	ENSGALG00000049649	0.0473764	-4.39969	0.00377765	0.0113367	yes	down
NONGGAT001161.2	ENSGALG00000016867	6.74958	2.7548	0.000405103	0.0014881	yes	up
NONGGAT001208.2	ENSGALG00000027514	0.0839702	-3.57398	0.0101219	0.0271819	yes	down
NONGGAT001695.2	ENSGALG00000049524	2.60212	1.37969	3.43946e-05	0.000152236	yes	up
NONGGAT002481.2	ENSGALG00000007593	0.130676	-2.93593	2.75016e-10	2.19737e-09	yes	down
NONGGAT002526.2	ENSGALG00000052117	3.46905	1.79454	0.00641085	0.018142	yes	up
NONGGAT002716.2	ENSGALG00000028197	0.132032	-2.92104	0.00869124	0.0236962	yes	down
NONGGAT003327.2	ENSGALG00000037717	0.321065	-1.63906	0.00165882	0.00540465	yes	down
NONGGAT004434.2	ENSGALG00000050729	2.35737	1.23718	7.25286e-06	3.54802e-05	yes	up
NONGGAT004567.2	ENSGALG00000043439	2.31745	1.21254	0.00921418	0.0249965	yes	up
NONGGAT004602.2	ENSGALG00000047850	5.60447	2.48658	2.45664e-06	1.28512e-05	yes	up
NONGGAT004792.2	ENSGALG00000053536	11.7444	3.55391	0.00149852	0.0049297	yes	up
NONGGAT005659.2	ENSGALG00000003742	2.23336	1.15921	0.00794522	0.0219318	yes	up
NONGGAT006396.2	ENSGALG00000053117	37.3005	5.22112	0.000155263	0.000616736	yes	up
NONGGAT006616.2	ENSGALG00000054286	4.92932	2.30139	0.000440323	0.00160381	yes	up
NONGGAT007468.2	ENSGALG00000048192	2.31187	1.20906	0.00604258	0.0172111	yes	up
NONGGAT007731.2	ENSGALG00000047771	3.81725	1.93253	5.00441e-12	4.62614e-11	yes	up
NONGGAT008703.2	ENSGALG00000049781	2.58768	1.37166	3.47103e-07	2.02707e-06	yes	up
NONGGAT008756.2	ENSGALG00000054260	129.003	7.01126	0.00869083	0.0236962	yes	up
NONGGAT009492.2	ENSGALG00000044326	29.9209	4.90308	0.01817	0.0451965	yes	up
NONGGAT009868.2	ENSGALG00000032270	0.234558	-2.09198	0.014323	0.0367725	yes	down
NONGGAT010187.2	ENSGALG00000014121	4.04907	2.01759	4.51063e-08	2.89103e-07	yes	up
NONGGAT010332.2	ENSGALG00000054072	0.470138	-1.08884	0.000517461	0.00185908	yes	down
NONGGAT011855.2	ENSGALG00000015170	3.46611	1.79332	0.000522163	0.00187461	yes	up
NONGGAT011877.2	ENSGALG00000045948	5.37615	2.42657	2.40728e-13	2.48414e-12	yes	up
NONGGAT015645.1	ENSGALG00000048195	0.113239	-3.14256	0.000269758	0.00102361	yes	down
XR_001463382.2	ENSGALG00000046682	0.00387018	-8.01338	1.01235e-09	7.6746e-09	yes	down
XR_001463512.2	ENSGALG00000051013	3.82585	1.93578	4.15135e-06	2.1029e-05	yes	up
XR_001463546.2	ENSGALG00000039688	0.157453	-2.66701	0.0152471	0.0388622	yes	down
XR_001464361.2	ENSGALG00000047033	6.58786	2.71981	2.34676e-09	1.71876e-08	yes	up
XR_001464524.2	ENSGALG00000054031	0.104087	-3.26414	0.002553	0.00799929	yes	down
XR_001464672.2	ENSGALG00000047067	0.476919	-1.06818	0.00556851	0.0159866	yes	down
XR_001464681.2	ENSGALG00000048068	0.0636991	-3.97258	0.00657166	0.0185584	yes	down
XR_001464718.2	ENSGALG00000051921	3.07327	1.61977	0.00941553	0.0254867	yes	up
XR_001464727.2	ENSGALG00000045505	59.9942	5.90675	0.00489598	0.0142764	yes	up
XR_001464757.2	ENSGALG00000045948	3.48767	1.80226	8.65343e-05	0.000358305	yes	up
XR_001464797.2	ENSGALG00000046953	8.42327	3.07438	0.000174223	0.000686324	yes	up
XR_001465052.2	ENSGALG00000048800	176.822	7.46616	0.00285641	0.00884082	yes	up
XR_001465194.2	ENSGALG00000047831	5.5657	2.47656	5.41554e-12	4.99259e-11	yes	up
XR_001465199.2	ENSGALG00000055051	0.342399	-1.54625	0.0108779	0.02896	yes	down
XR_001465515.2	ENSGALG00000052479	0.257004	-1.96014	0.00337745	0.0102673	yes	down
XR_001465698.2	ENSGALG00000049657	0.033845	-4.88491	0.0199285	0.0489158	yes	down
XR_001465751.2	ENSGALG00000036780	0.331	-1.5951	0.00683411	0.0191997	yes	down
XR_001465759.2	ENSGALG00000048414	2.87553	1.52383	0.0171265	0.0429269	yes	up
XR_001465861.2	ENSGALG00000052874	20.5042	4.35784	1.88725e-11	1.67174e-10	yes	up
XR_001465942.2	ENSGALG00000051083	3.34652	1.74266	0.000310362	0.0011637	yes	up
XR_001465962.2	ENSGALG00000048018	0.315359	-1.66493	0.0197052	0.0484202	yes	down
XR_001465978.2	ENSGALG00000044686	19.0144	4.24902	0.00247852	0.0077911	yes	up
XR_001466466.2	ENSGALG00000046981	3.15164	1.6561	0.000235302	0.000904495	yes	up
XR_001466563.2	ENSGALG00000033055	3.03742	1.60285	0.0124133	0.0324997	yes	up
XR_001466973.2	ENSGALG00000054167	6.99627	2.80658	0.00590781	0.0168608	yes	up
XR_001467258.2	ENSGALG00000049806	0.0173621	-5.84792	0.00243322	0.00766114	yes	down
XR_001467313.2	ENSGALG00000047487	0.327469	-1.61057	0.0143825	0.0369063	yes	down
XR_001467318.2	ENSGALG00000040010	5.83215	2.54403	4.39226e-05	0.000191106	yes	up
XR_001467319.2	ENSGALG00000040010	155.356	7.27943	0.00574759	0.016452	yes	up
XR_001467381.2	ENSGALG00000054647	2.50042	1.32217	0.0116078	0.0306223	yes	up
XR_001467382.2	ENSGALG00000054647	12.3951	3.6317	0.00291635	0.00900783	yes	up
XR_001467383.2	ENSGALG00000054647	6.82347	2.7705	0.011542	0.0304653	yes	up
XR_001467384.2	ENSGALG00000054647	187.513	7.55085	2.83732e-05	0.000127293	yes	up
XR_001467502.2	ENSGALG00000048327	17.9293	4.16424	0.0185214	0.0458894	yes	up
XR_001467661.2	ENSGALG00000037870	25.0167	4.64482	0.0029138	0.00900201	yes	up
XR_001467683.2	ENSGALG00000048089	2.7283	1.448	0.000288442	0.00108827	yes	up
XR_001467721.2	ENSGALG00000050904	0.00984154	-6.6669	2.33907e-05	0.000106375	yes	down
XR_001467769.2	ENSGALG00000053577	0.0478612	-4.385	0.000290501	0.00109558	yes	down
XR_001467812.2	ENSGALG00000053598	0.0409695	-4.60931	1.28397e-06	6.98734e-06	yes	down
XR_001467930.2	ENSGALG00000036522	2.78164	1.47594	0.0012719	0.00424434	yes	up
XR_001467963.2	ENSGALG00000050561	0.0233206	-5.42225	0.00856647	0.023396	yes	down
XR_001468165.2	ENSGALG00000038920	71.6727	6.16335	0.00970818	0.0261953	yes	up
XR_001468244.2	ENSGALG00000054062	0.047822	-4.38618	0.00240447	0.00757851	yes	down
XR_001468652.2	ENSGALG00000054970	45.3014	5.50148	7.02558e-11	5.91456e-10	yes	up
XR_001468665.2	ENSGALG00000052039	65.7987	6.03999	0.000177479	0.000698288	yes	up
XR_001468698.2	ENSGALG00000052123	100.62	6.65277	0.000444574	0.00161799	yes	up
XR_001468945.2	ENSGALG00000053294	0.0380216	-4.71704	2.72637e-09	1.98288e-08	yes	down
XR_001469279.1	ENSGALG00000051816	6.15225	2.62111	3.6966e-05	0.000162689	yes	up
XR_001469356.2	ENSGALG00000049406	3.22895	1.69106	1.14625e-07	7.04087e-07	yes	up
XR_001469429.2	ENSGALG00000051352	13.4598	3.75059	0.00148454	0.00488845	yes	up
XR_001469440.2	ENSGALG00000050718	7.98467	2.99723	0.000463219	0.00167976	yes	up
XR_001469652.2	ENSGALG00000052781	6.13509	2.61708	1.16178e-07	7.13146e-07	yes	up
XR_001469902.2	ENSGALG00000048361	148.453	7.21386	8.80689e-16	1.0756e-14	yes	up
XR_001469905.2	ENSGALG00000047264	84.9545	6.40862	1.14549e-07	7.03781e-07	yes	up
XR_001469930.1	ENSGALG00000049526	0.0831744	-3.58772	0.0140545	0.0361892	yes	down
XR_001470011.2	ENSGALG00000055112	0.0023873	-8.7104	8.92703e-09	6.17343e-08	yes	down
XR_001470014.2	ENSGALG00000055112	283.911	8.14929	0.000783131	0.00271338	yes	up
XR_001470026.2	ENSGALG00000055112	0.155022	-2.68945	1.23253e-07	7.54996e-07	yes	down
XR_001470036.1	ENSGALG00000053135	0.0382704	-4.70763	0.000590082	0.00209476	yes	down
XR_001470356.2	ENSGALG00000036613	9.54151	3.25422	0.00204614	0.00654638	yes	up
XR_001470384.2	ENSGALG00000051625	2.32491	1.21718	0.00012042	0.000487605	yes	up
XR_001470468.2	ENSGALG00000038462	2.50821	1.32666	3.58528e-06	1.83005e-05	yes	up
XR_001470486.1	ENSGALG00000051057	2.26638	1.18039	0.000840327	0.00289529	yes	up
XR_001471153.2	ENSGALG00000053145	49.0595	5.61646	0.0167917	0.0422282	yes	up
XR_003071058.1	ENSGALG00000038873	107.069	6.7424	0.0002018	0.000784827	yes	up
XR_003071153.1	ENSGALG00000051816	3.94323	1.97938	6.26471e-17	8.25264e-16	yes	up
XR_003071396.1	ENSGALG00000052222	115.657	6.8537	0.0101935	0.0273581	yes	up
XR_003071404.1	ENSGALG00000052222	987.429	9.94753	1.30161e-13	1.37345e-12	yes	up
XR_003071438.1	ENSGALG00000052222	14.0919	3.81679	0.018373	0.0456051	yes	up
XR_003071441.1	ENSGALG00000052222	2.39328	1.25899	6.44797e-05	0.000273449	yes	up
XR_003071447.1	ENSGALG00000052222	4.17306	2.0611	5.38886e-11	4.58501e-10	yes	up
XR_003071454.1	ENSGALG00000029930	2.3654	1.24208	4.73906e-06	2.38269e-05	yes	up
XR_003071665.1	ENSGALG00000051679	0.015633	-5.99926	0.000392466	0.00144638	yes	down
XR_003072069.1	ENSGALG00000049769	15.7588	3.97809	0.00756494	0.0210211	yes	up
XR_003072079.1	ENSGALG00000054934	2.92735	1.5496	0.0186146	0.0460742	yes	up
XR_003072287.1	ENSGALG00000045948	5.28122	2.40087	9.98862e-05	0.000409716	yes	up
XR_003072288.1	ENSGALG00000047694	0.42792	-1.22459	0.00891009	0.0242272	yes	down
XR_003072307.1	ENSGALG00000053562	0.0774066	-3.6914	0.013132	0.0341312	yes	down
XR_003072386.1	ENSGALG00000051419	0.0010757	-9.86051	1.82597e-07	1.09898e-06	yes	down
XR_003072406.1	ENSGALG00000051828	99.3288	6.63414	0.0164508	0.0415055	yes	up
XR_003072409.1	ENSGALG00000044243	117.518	6.87673	3.34683e-08	2.17905e-07	yes	up
XR_003072870.1	ENSGALG00000042868	8.95451	3.16261	0.000149059	0.000593959	yes	up
XR_003072920.1	ENSGALG00000043988	209.98	7.71411	0.0015511	0.00508295	yes	up
XR_003072926.1	ENSGALG00000043988	0.0162448	-5.94387	0.000505644	0.00182072	yes	down
XR_003073023.1	ENSGALG00000054276	0.0275682	-5.18085	0.0104419	0.0279501	yes	down
XR_003073026.1	ENSGALG00000054276	6.08156	2.60444	1.48339e-06	8.00042e-06	yes	up
XR_003073183.1	ENSGALG00000050766	4.85274	2.2788	0.000236383	0.000908393	yes	up
XR_003073221.1	ENSGALG00000054545	0.136901	-2.86879	0.00408928	0.0121603	yes	down
XR_003073278.1	ENSGALG00000016584	0.158446	-2.65793	5.92636e-05	0.000252909	yes	down
XR_003073303.1	ENSGALG00000053141	170.408	7.41285	3.87255e-06	1.96891e-05	yes	up
XR_003073589.1	ENSGALG00000051476	0.0900667	-3.47286	0.000301823	0.00113529	yes	down
XR_003073708.1	ENSGALG00000048667	2.99772	1.58387	0.000969336	0.00330248	yes	up
XR_003073711.1	ENSGALG00000048667	0.160339	-2.6408	1.57313e-07	9.55065e-07	yes	down
XR_003073999.1	ENSGALG00000053987	212.404	7.73067	2.03783e-06	1.07724e-05	yes	up
XR_003074066.1	ENSGALG00000033453	0.29611	-1.75579	0.0002231	0.000860637	yes	down
XR_003074254.1	ENSGALG00000031361	0.0217704	-5.52149	0.0159869	0.0404893	yes	down
XR_003074343.1	ENSGALG00000029333	0.00592506	-7.39895	6.77096e-07	3.80998e-06	yes	down
XR_003074347.1	ENSGALG00000029333	122.411	6.93558	0.00867052	0.023654	yes	up
XR_003074351.1	ENSGALG00000029333	0.00844261	-6.8881	5.01204e-06	2.51203e-05	yes	down
XR_003074398.1	ENSGALG00000049527	0.013527	-6.20801	0.000302522	0.00113744	yes	down
XR_003074624.1	ENSGALG00000048661	11.45	3.51727	0.0108989	0.0290103	yes	up
XR_003074666.1	ENSGALG00000052138	2.15946	1.11067	0.0158466	0.0402013	yes	up
XR_003074669.1	ENSGALG00000051364	3.92341	1.97211	8.52269e-05	0.000353356	yes	up
XR_003074778.1	ENSGALG00000051641	3.77366	1.91596	0.000780791	0.002707	yes	up
XR_003074841.1	ENSGALG00000046979	0.109585	-3.18987	0.00215451	0.00686079	yes	down
XR_003074871.1	ENSGALG00000039688	0.00957647	-6.70629	0.00780704	0.0216044	yes	down
XR_003074895.1	ENSGALG00000047108	35.7158	5.15849	0.00462829	0.0135641	yes	up
XR_003075079.1	ENSGALG00000049729	11.7127	3.55	4.09446e-07	2.36772e-06	yes	up
XR_003075143.1	ENSGALG00000054461	18.5248	4.21139	6.37991e-13	6.35184e-12	yes	up
XR_003075250.1	ENSGALG00000048194	5.43171	2.44141	0.0131002	0.0340584	yes	up
XR_003075400.1	ENSGALG00000052003	51.8181	5.69538	0.0142318	0.0365731	yes	up
XR_003075403.1	ENSGALG00000053427	4.25849	2.09034	0.00668044	0.0188303	yes	up
XR_003075421.1	ENSGALG00000054963	56.5823	5.82228	0.00681097	0.0191446	yes	up
XR_003075506.1	ENSGALG00000037493	0.0385146	-4.69845	0.00783943	0.0216897	yes	down
XR_003075507.1	ENSGALG00000037493	0.0259306	-5.2692	0.00897212	0.0243837	yes	down
XR_003075645.1	ENSGALG00000048276	0.0126435	-6.30546	0.000312436	0.00117067	yes	down
XR_003075866.1	ENSGALG00000049040	0.0104554	-6.57961	0.000747561	0.00260342	yes	down
XR_003075876.1	ENSGALG00000053759	4.77541	2.25562	0.000971423	0.00330835	yes	up
XR_003075892.1	ENSGALG00000054100	3.29712	1.72121	0.018349	0.045558	yes	up
XR_003075915.1	ENSGALG00000049081	0.0252791	-5.30591	0.00576213	0.0164867	yes	down
XR_003075961.1	ENSGALG00000054683	4.30117	2.10473	0.00699602	0.01961	yes	up
XR_003076042.1	ENSGALG00000052507	6.04693	2.5962	0.0150333	0.0383857	yes	up
XR_003076047.1	ENSGALG00000037870	0.0174617	-5.83966	0.00871621	0.0237548	yes	down
XR_003076144.1	ENSGALG00000049933	0.0174518	-5.84048	0.00198505	0.00636692	yes	down
XR_003076179.1	ENSGALG00000051596	119.815	6.90466	0.000563227	0.00200598	yes	up
XR_003076265.1	ENSGALG00000054460	2.55744	1.3547	0.0132878	0.034481	yes	up
XR_003076266.1	ENSGALG00000054460	2.86584	1.51896	1.69124e-05	7.85985e-05	yes	up
XR_003076370.1	ENSGALG00000054073	0.0132156	-6.24161	0.004882	0.0142431	yes	down
XR_003076394.1	ENSGALG00000049264	0.0894559	-3.48268	1.28918e-13	1.36085e-12	yes	down
XR_003076494.1	ENSGALG00000054024	2.02219	1.01592	0.0144438	0.0370406	yes	up
XR_003076495.1	ENSGALG00000054024	0.0103197	-6.59846	0.0114163	0.0301863	yes	down
XR_003076628.1	ENSGALG00000030000	4.20348	2.07159	4.95847e-05	0.000213924	yes	up
XR_003076631.1	ENSGALG00000030000	7.65303	2.93603	0.000266518	0.00101287	yes	up
XR_003076660.1	ENSGALG00000046846	0.249105	-2.00518	0.000154348	0.000613551	yes	down
XR_003076692.1	ENSGALG00000054508	16.4972	4.04415	8.03254e-05	0.000334535	yes	up
XR_003076698.1	ENSGALG00000052045	6.46814	2.69335	1.18298e-05	5.6209e-05	yes	up
XR_003076813.1	ENSGALG00000046680	12.3486	3.62628	1.58176e-19	2.43313e-18	yes	up
XR_003076966.1	ENSGALG00000029832	4.39101	2.13455	1.31559e-06	7.14794e-06	yes	up
XR_003076970.1	ENSGALG00000029832	20.6411	4.36745	0.002652	0.00827417	yes	up
XR_003077035.1	ENSGALG00000047033	785.061	9.61666	5.38585e-11	4.58388e-10	yes	up
XR_003077111.1	ENSGALG00000029565	2.78973	1.48013	0.00337344	0.0102563	yes	up
XR_003077188.1	ENSGALG00000050348	2.06723	1.0477	0.00212761	0.00678306	yes	up
XR_003077323.1	ENSGALG00000034552	0.295662	-1.75798	7.60263e-05	0.000317556	yes	down
XR_003077441.1	ENSGALG00000048220	3.01105	1.59027	0.00107124	0.00362061	yes	up
XR_003077480.1	ENSGALG00000049080	6.46303	2.69221	0.00133587	0.00443746	yes	up
XR_003077655.1	ENSGALG00000051782	112.178	6.80964	0.0119505	0.0314152	yes	up
XR_003077656.1	ENSGALG00000051782	0.0840804	-3.57209	2.56393e-20	4.1312e-19	yes	down
XR_003077739.1	ENSGALG00000054962	0.0710649	-3.81472	0.00666394	0.0187936	yes	down
XR_211068.3	ENSGALG00000052912	6.26511	2.64734	0.00163443	0.0053303	yes	up
XR_211780.3	ENSGALG00000047188	2.76882	1.46927	0.00118759	0.00398013	yes	up
XR_211991.2	ENSGALG00000047186	0.02436	-5.35934	0.0119654	0.0314512	yes	down
XR_212537.3	ENSGALG00000054639	0.171402	-2.54455	0.000927282	0.00317074	yes	down
XR_213809.3	ENSGALG00000050239	0.305576	-1.7104	0.0026844	0.00836391	yes	down

## Sheet: Table S6c
Table S6c. List of DE miRNAs between E10 and E18
miRNA id	FC(TCE18/TCE10)	Log2FC(TCE18/TCE10)	Pvalue	Padjust	Significant	Regulate
1_4798	8.61568	3.10696	0.0089199	0.0317208	yes	up
26_28681	0.163221	-2.6151	9.46729e-06	6.37531e-05	yes	down
30_29775	4.0765	2.02733	0.00165673	0.0073853	yes	up
7_16783	67.2621	6.07172	0.00623317	0.0233467	yes	up
gga-let-7a-2-3p	0.305739	-1.70963	1.42837e-06	1.07638e-05	yes	down
gga-let-7a-5p	2.01596	1.01147	5.90714e-10	7.1908e-09	yes	up
gga-let-7b	7.21048	2.8501	7.85736e-39	4.97371e-37	yes	up
gga-let-7c-3p	0.467402	-1.09727	1.5187e-05	9.61334e-05	yes	down
gga-let-7f-5p	2.20009	1.13756	6.71632e-09	6.7483e-08	yes	up
gga-let-7j-3p	2.03864	1.02761	0.00175805	0.0077281	yes	up
gga-let-7j-5p	2.01046	1.00752	6.77703e-10	7.94418e-09	yes	up
gga-let-7k-5p	2.06956	1.04933	3.70684e-07	3.07235e-06	yes	up
gga-miR-100-3p	0.271364	-1.8817	1.26324e-08	1.2302e-07	yes	down
gga-miR-106-3p	0.487605	-1.03622	4.1617e-09	4.31861e-08	yes	down
gga-miR-10a-3p	3.37001	1.75275	1.98188e-10	2.50907e-09	yes	up
gga-miR-10a-5p	4.18781	2.0662	1.21301e-22	3.65635e-21	yes	up
gga-miR-10b-5p	2.09134	1.06443	3.01041e-09	3.28549e-08	yes	up
gga-miR-12209-3p	0.0502117	-4.31583	0.0036012	0.0144276	yes	down
gga-miR-12277-3p	0.499988	-1.00004	0.00422881	0.0165237	yes	down
gga-miR-124a-3p	0.245369	-2.02697	0.000548002	0.00281054	yes	down
gga-miR-126-3p	4.63885	2.21377	4.68241e-22	1.34726e-20	yes	up
gga-miR-126-5p	3.6418	1.86465	5.25067e-24	1.84649e-22	yes	up
gga-miR-128-1-5p	0.440598	-1.18246	0.0028607	0.0118104	yes	down
gga-miR-129-1-3p	2.35403	1.23513	1.8404e-07	1.59585e-06	yes	up
gga-miR-130a-5p	0.490715	-1.02704	7.37763e-07	5.91145e-06	yes	down
gga-miR-1329-3p	0.407619	-1.29471	0.000494487	0.00258686	yes	down
gga-miR-133a-3p	12.4395	3.63686	6.03196e-71	1.90911e-68	yes	up
gga-miR-133a-5p	6.90816	2.7883	6.22372e-53	1.3132e-50	yes	up
gga-miR-133c-3p	6.3239	2.66081	1.03094e-44	1.08764e-42	yes	up
gga-miR-135a-2-3p	0.127719	-2.96895	4.11126e-08	3.8271e-07	yes	down
gga-miR-135a-5p	0.244752	-2.03061	5.40702e-18	1.3164e-16	yes	down
gga-miR-138-1-3p	4.02226	2.008	0.0100312	0.0348887	yes	up
gga-miR-1397-5p	0.260933	-1.93825	0.00204293	0.00885735	yes	down
gga-miR-140-3p	0.45462	-1.13727	0.000489906	0.00258426	yes	down
gga-miR-140-5p	0.461947	-1.1142	0.00241789	0.0102035	yes	down
gga-miR-143-3p	2.40274	1.26468	3.93727e-10	4.88685e-09	yes	up
gga-miR-145-3p	2.42765	1.27956	6.48765e-12	8.92757e-11	yes	up
gga-miR-145-5p	3.46069	1.79106	1.30671e-27	5.51433e-26	yes	up
gga-miR-1458	0.0641612	-3.96216	3.60271e-06	2.50606e-05	yes	down
gga-miR-146a-5p	3.70628	1.88997	4.81091e-16	9.2282e-15	yes	up
gga-miR-146b-3p	3.7809	1.91873	6.61589e-10	7.90163e-09	yes	up
gga-miR-146b-5p	4.50717	2.17222	3.87996e-13	5.99028e-12	yes	up
gga-miR-146c-3p	0.454531	-1.13755	1.78449e-10	2.30527e-09	yes	down
gga-miR-1552-3p	0.482738	-1.05069	0.00103268	0.00495216	yes	down
gga-miR-1591-5p	0.0939833	-3.41145	9.38715e-05	0.000525847	yes	down
gga-miR-15a	2.01081	1.00778	1.68469e-07	1.48112e-06	yes	up
gga-miR-15b-3p	0.43114	-1.21377	9.34718e-07	7.39595e-06	yes	down
gga-miR-15c-3p	0.441559	-1.17932	0.00429683	0.0166865	yes	down
gga-miR-16-5p	2.18995	1.1309	1.07465e-05	7.16054e-05	yes	up
gga-miR-1625-5p	0.145926	-2.77669	2.50639e-05	0.000155543	yes	down
gga-miR-1628	0.0457679	-4.44952	0.0105861	0.0366173	yes	down
gga-miR-1635	0.0673488	-3.8922	0.00141861	0.0065546	yes	down
gga-miR-1662	0.207497	-2.26884	2.4215e-16	4.94455e-15	yes	down
gga-miR-1674	0.167159	-2.58071	1.59886e-09	1.80728e-08	yes	down
gga-miR-1677-3p	0.196395	-2.34817	3.84194e-14	6.39986e-13	yes	down
gga-miR-1677-5p	0.169806	-2.55804	8.54349e-11	1.12667e-09	yes	down
gga-miR-1681	0.0898833	-3.4758	0.00963369	0.0336913	yes	down
gga-miR-1769-3p	0.278621	-1.84363	0.000519481	0.00269534	yes	down
gga-miR-181b-1-3p	0.309201	-1.69338	2.78073e-11	3.74511e-10	yes	down
gga-miR-184-3p	0.154714	-2.69232	5.15888e-19	1.30623e-17	yes	down
gga-miR-187-3p	0.465442	-1.10333	0.00100527	0.00485751	yes	down
gga-miR-18a-3p	0.450915	-1.14907	0.000550563	0.00281054	yes	down
gga-miR-18b-3p	0.344919	-1.53567	6.44976e-08	5.91696e-07	yes	down
gga-miR-18b-5p	0.371955	-1.4268	7.32592e-13	1.10412e-11	yes	down
gga-miR-191-3p	3.92479	1.97262	1.90586e-06	1.37092e-05	yes	up
gga-miR-191-5p	5.00899	2.32452	1.84987e-44	1.67281e-42	yes	up
gga-miR-193b-3p	2.95381	1.56258	0.000274403	0.00149739	yes	up
gga-miR-196-1-3p	2.60581	1.38173	1.77668e-06	1.29269e-05	yes	up
gga-miR-1a-2-5p	6.92857	2.79256	0.000388461	0.00208386	yes	up
gga-miR-1a-3p	15.5998	3.96346	1.19817e-51	1.89611e-49	yes	up
gga-miR-1b-3p	9.15224	3.19413	1.08106e-22	3.42155e-21	yes	up
gga-miR-1c	6.91451	2.78963	6.91339e-05	0.000397834	yes	up
gga-miR-200a-3p	0.0309503	-5.0139	1.47336e-40	1.03627e-38	yes	down
gga-miR-200a-5p	0.0308818	-5.0171	3.28064e-13	5.19161e-12	yes	down
gga-miR-200b-3p	0.0295912	-5.07869	2.96697e-36	1.56508e-34	yes	down
gga-miR-200b-5p	0.0118567	-6.39815	3.7373e-07	3.07235e-06	yes	down
gga-miR-203a	0.290682	-1.78249	0.000770747	0.00378204	yes	down
gga-miR-205a	0.0140977	-6.14839	1.40109e-40	1.03627e-38	yes	down
gga-miR-205b	0.0393376	-4.66795	3.44351e-77	2.17974e-74	yes	down
gga-miR-210a-3p	6.03305	2.59289	4.57984e-37	2.63549e-35	yes	up
gga-miR-210a-5p	4.83112	2.27236	2.43713e-29	1.10193e-27	yes	up
gga-miR-214b-3p	0.484157	-1.04645	0.00356466	0.0143722	yes	down
gga-miR-216b	0.333995	-1.5821	0.000454269	0.00241641	yes	down
gga-miR-217-5p	0.240148	-2.05801	4.00297e-05	0.000236811	yes	down
gga-miR-218-5p	0.354879	-1.4946	8.95607e-13	1.28845e-11	yes	down
gga-miR-2184a-5p	5.00117	2.32227	3.60805e-24	1.34347e-22	yes	up
gga-miR-22-3p	2.39883	1.26233	2.09349e-08	1.97788e-07	yes	up
gga-miR-222a	0.337201	-1.56832	1.37088e-20	3.6157e-19	yes	down
gga-miR-23b-3p	3.86995	1.95232	1.53082e-26	6.05632e-25	yes	up
gga-miR-24-3p	2.70951	1.43803	7.66297e-13	1.12806e-11	yes	up
gga-miR-26a-2-5p	2.46176	1.29969	1.2131e-17	2.7426e-16	yes	up
gga-miR-26a-5p	2.46177	1.29969	1.21315e-17	2.7426e-16	yes	up
gga-miR-27b-3p	2.76047	1.46491	1.69743e-08	1.62799e-07	yes	up
gga-miR-27b-5p	2.2991	1.20107	1.45114e-05	9.37321e-05	yes	up
gga-miR-2954	3.3648	1.75052	0.00387559	0.0154293	yes	up
gga-miR-29a-3p	2.78833	1.4794	1.15457e-06	8.80532e-06	yes	up
gga-miR-29b-3p	5.7986	2.53571	0.00210626	0.00906983	yes	up
gga-miR-29c-3p	2.76109	1.46524	2.2207e-06	1.56189e-05	yes	up
gga-miR-301a-3p	0.368485	-1.44032	2.00757e-09	2.22946e-08	yes	down
gga-miR-301a-5p	0.206055	-2.2789	1.71942e-23	5.72837e-22	yes	down
gga-miR-301b-5p	0.396218	-1.33563	7.2136e-07	5.85411e-06	yes	down
gga-miR-302d	0.0699801	-3.83691	0.0122105	0.0415549	yes	down
gga-miR-30a-3p	2.11143	1.07822	3.65883e-09	3.86007e-08	yes	up
gga-miR-30a-5p	2.00095	1.00068	1.98098e-06	1.40895e-05	yes	up
gga-miR-30b-5p	4.52148	2.17679	9.73669e-30	4.74102e-28	yes	up
gga-miR-30c-1-3p	3.34903	1.74374	5.00946e-14	8.13075e-13	yes	up
gga-miR-30c-5p	2.79639	1.48356	7.26166e-15	1.24233e-13	yes	up
gga-miR-30d	3.08724	1.62632	2.30989e-17	5.04194e-16	yes	up
gga-miR-30e-3p	2.5724	1.36312	1.22371e-09	1.40837e-08	yes	up
gga-miR-30e-5p	2.58652	1.37101	3.48097e-09	3.73467e-08	yes	up
gga-miR-338-3p	3.67339	1.87711	3.8029e-15	6.68676e-14	yes	up
gga-miR-338-5p	4.1796	2.06337	3.66878e-16	7.2573e-15	yes	up
gga-miR-3523	3.11571	1.63956	1.01602e-06	7.93999e-06	yes	up
gga-miR-3539	2.38503	1.25401	0.00499073	0.018917	yes	up
gga-miR-363-5p	0.462921	-1.11116	4.26834e-09	4.35784e-08	yes	down
gga-miR-425-3p	4.05292	2.01896	2.9699e-15	5.37127e-14	yes	up
gga-miR-425-5p	3.55528	1.82996	5.65523e-22	1.55642e-20	yes	up
gga-miR-429-3p	0.0253843	-5.29992	5.30162e-46	6.71186e-44	yes	down
gga-miR-429-5p	0.0180837	-5.78917	4.0899e-05	0.000237514	yes	down
gga-miR-449a	38.6028	5.27063	0.0132168	0.0442656	yes	up
gga-miR-449d-5p	6.75924	2.75686	0.000790556	0.0038494	yes	up
gga-miR-455-5p	0.487899	-1.03534	2.60336e-05	0.000159993	yes	down
gga-miR-458a-3p	0.406881	-1.29732	0.00283736	0.0118104	yes	down
gga-miR-460a-3p	0.406572	-1.29842	1.07203e-08	1.0603e-07	yes	down
gga-miR-499-3p	7.6755	2.94026	5.86967e-12	8.25666e-11	yes	up
gga-miR-499-5p	8.77741	3.13379	2.1082e-15	3.92498e-14	yes	up
gga-miR-551-3p	0.224248	-2.15683	1.14113e-06	8.80532e-06	yes	down
gga-miR-551-5p	0.120255	-3.05583	7.32262e-05	0.000417587	yes	down
gga-miR-6566-5p	0.233725	-2.09711	0.0144541	0.0478019	yes	down
gga-miR-6599-3p	0.158183	-2.66033	0.00774496	0.0279388	yes	down
gga-miR-6615-3p	0.314491	-1.66891	0.00647639	0.023974	yes	down
gga-miR-6651-5p	8.61206	3.10636	0.01247	0.0421526	yes	up
gga-miR-6670-5p	0.133158	-2.90879	0.00294101	0.0120107	yes	down
gga-miR-7474-5p	55.3547	5.79063	0.0112526	0.0387114	yes	up
gga-miR-7b	0.000904623	-10.1104	8.32543e-06	5.71112e-05	yes	down
gga-miR-9-3p	0.471641	-1.08424	0.00451536	0.0172182	yes	down
gga-miR-92-5p	0.306484	-1.70612	1.00134e-16	2.11282e-15	yes	down
