# Supplementary material for: Transcriptome analysis of mRNAs, lncRNAs, and miRNAs in the skeletal muscle of Tibetan chickens at different developmental stages
Source: Front Physiol. 2023 Jul 26;14:1225349. doi: 10.3389/fphys.2023.1225349 (PMC10410567; doi:10.3389/fphys.2023.1225349)
Supplement: Supplementary file 1 [file DataSheet1.ZIP › Supplementary Data S8.xlsx]

## Sheet: DE lncRNA
Table S8a. The top 20 up-regulation and down-regulated lncRNAs in E10 vs E18
Category	LncRNA id	Log2(Fold Change)	Padjust
Up	XR_003071404.1	9.94753	1.37345e-12
	XR_003077035.1	9.61666	4.58388e-10
	MSTRG.21491.6	9.20873	6.05762e-21
	ENSGALT00000090418	8.48069	0.0009518
	ENSGALT00000094532	8.43763	1.78029e-06
	MSTRG.1173.5	8.32756	0.00119281
	XR_001470014.2	8.14929	0.00271338
	MSTRG.6624.1	8.13674	1.57995e-11
	MSTRG.14444.1	8.09108	1.79782e-06
	XR_003073999.1	7.73067	1.07724e-05
Down	ENSGALT00000096131	-10.2078	0.00651975
	ENSGALT00000107859	-9.91835	0.00777599
	XR_003072386.1	-9.86051	1.09898e-06
	ENSGALT00000105689	-9.23243	1.14665e-11
	ENSGALT00000090691	-9.07475	0.0494693
	XR_001470011.2	-8.7104	6.17343e-08
	XR_001463382.2	-8.01338	7.6746e-09
	ENSGALT00000100868	-7.79324	9.49508e-08
	ENSGALT00000093779	-7.72014	5.58045e-08
	XR_003074343.1	-7.39895	3.80998e-06

## Sheet: DE miRNA
Table S8b. The top 20 up-regulation and down-regulated miRNAs in E10 vs E18
Category	miRNA id	Log2(Fold Change)	Padjust
Up	7_16783	6.07172	0.0233467
	gga-miR-7474-5p	5.79063	0.0387114
	gga-miR-449a	5.27063	0.0442656
	gga-miR-1a-3p	3.96346	1.89611e-49
	gga-miR-133a-3p	3.63686	1.90911e-68
	gga-miR-1b-3p	3.19413	3.42155e-21
	gga-miR-499-5p	3.13379	3.92498e-14
	1_4798	3.10696	0.0317208
	gga-miR-6651-5p	3.10636	0.0421526
	gga-miR-499-3p	2.94026	8.25666e-11
Down	gga-miR-7b	-10.1104	5.71112e-05
	gga-miR-200b-5p	-6.39815	3.07235e-06
	gga-miR-205a	-6.14839	1.03627e-38
	gga-miR-429-5p	-5.78917	0.000237514
	gga-miR-429-3p	-5.29992	6.71186e-44
	gga-miR-200b-3p	-5.07869	1.56508e-34
	gga-miR-200a-5p	-5.0171	5.19161e-12
	gga-miR-200a-3p	-5.0139	1.03627e-38
	gga-miR-205b	-4.66795	2.17974e-74
	gga-miR-1628	-4.44952	0.0366173
