# Supplementary material for: Transcriptome analysis of mRNAs, lncRNAs, and miRNAs in the skeletal muscle of Tibetan chickens at different developmental stages
Source: Front Physiol. 2023 Jul 26;14:1225349. doi: 10.3389/fphys.2023.1225349 (PMC10410567; doi:10.3389/fphys.2023.1225349)
Supplement: Supplementary file 1 [file DataSheet1.ZIP › Supplementary Data S9.xlsx]

## Sheet: Table S7a
Table S7a. List of DE mRNAs between E14 and E18
Gene id	Gene name	FC(TC_E18/TC_E14)	Log2FC(TC_E18/TC_E14)	Pvalue	Padjust	Significant	Regulate
ENSGALG00000000044	WFIKKN1	0.112938	-3.14639	5.89852e-23	3.57719e-21	yes	down
ENSGALG00000000067	SPR	0.48869	-1.03301	0.000378223	0.00195027	yes	down
ENSGALG00000000104		2.68618	1.42556	6.89248e-06	5.38316e-05	yes	up
ENSGALG00000000112	PLP1	2.73942	1.45387	5.59724e-06	4.46159e-05	yes	up
ENSGALG00000000164	MYBPHL	2.32202	1.21538	1.50024e-05	0.000108131	yes	up
ENSGALG00000000168	ADORA1	0.243484	-2.0381	0.000690018	0.00329849	yes	down
ENSGALG00000000172	MYOG	0.296634	-1.75324	1.66674e-13	3.93171e-12	yes	down
ENSGALG00000000226	TMEM9	0.322954	-1.6306	0.00030524	0.00162074	yes	down
ENSGALG00000000277	GnRH-I	0.0559076	-4.16081	8.59871e-07	8.03651e-06	yes	down
ENSGALG00000000284	HOXB4	2.40773	1.26767	6.37122e-07	6.08768e-06	yes	up
ENSGALG00000000295		0.419592	-1.25294	0.00720689	0.0250768	yes	down
ENSGALG00000000302	TNNT2	0.175066	-2.51403	7.64159e-24	5.02829e-22	yes	down
ENSGALG00000000314	NEFL	0.251666	-1.99042	0.000365641	0.00189502	yes	down
ENSGALG00000000357		0.186423	-2.42335	0.000156401	0.000890988	yes	down
ENSGALG00000000378	SLC25A37	0.262856	-1.92766	2.33785e-09	3.21464e-08	yes	down
ENSGALG00000000399	DUSP28	2.36531	1.24203	1.67205e-12	3.50656e-11	yes	up
ENSGALG00000000400	KCNC4	4.40911	2.14049	4.48734e-05	0.000291149	yes	up
ENSGALG00000000452	TNFRSF10B	2.05068	1.0361	0.0161334	0.0489211	yes	up
ENSGALG00000000470	LMNA	0.447051	-1.16149	1.54363e-17	5.72799e-16	yes	down
ENSGALG00000000529	LIMD2	0.386952	-1.36977	3.35217e-10	5.26914e-09	yes	down
ENSGALG00000000549	URAH	2.23411	1.1597	0.0104828	0.0342495	yes	up
ENSGALG00000000560		3.83172	1.93799	2.80838e-12	5.70558e-11	yes	up
ENSGALG00000000573	PER3	3.33666	1.7384	7.98399e-21	4.04249e-19	yes	up
ENSGALG00000000585	MYL4	0.176114	-2.50542	1.71915e-31	2.38815e-29	yes	down
ENSGALG00000000604		0.235421	-2.08668	0.000112886	0.000662836	yes	down
ENSGALG00000000629		2.85737	1.51469	1.39225e-21	7.44351e-20	yes	up
ENSGALG00000000632	CHTF8	0.400015	-1.32187	3.68076e-07	3.67015e-06	yes	down
ENSGALG00000000654	TMED6	0.148085	-2.7555	0.0051647	0.0187831	yes	down
ENSGALG00000000674	MYO1D	2.16133	1.11192	8.52789e-09	1.08454e-07	yes	up
ENSGALG00000000690	GDPD4	0.0664549	-3.91148	3.2403e-11	5.81286e-10	yes	down
ENSGALG00000000692	CDK18	0.280303	-1.83494	4.8625e-07	4.76373e-06	yes	down
ENSGALG00000000695	MFSD4A	2.09301	1.06558	1.02138e-06	9.36824e-06	yes	up
ENSGALG00000000720		2.43706	1.28514	6.74387e-07	6.40234e-06	yes	up
ENSGALG00000000734	RPA2	0.459356	-1.12231	7.56664e-10	1.12826e-08	yes	down
ENSGALG00000000783	PTAFR	0.464225	-1.1071	0.000207496	0.00114904	yes	down
ENSGALG00000000793	VPS72	0.337937	-1.56518	0.00875507	0.0294183	yes	down
ENSGALG00000000824		4.50538	2.17165	2.52016e-16	8.34218e-15	yes	up
ENSGALG00000000843	DOT1L	2.74198	1.45522	1.82057e-22	1.05301e-20	yes	up
ENSGALG00000000949	HBEGF	4.20114	2.07078	9.02124e-12	1.7189e-10	yes	up
ENSGALG00000001006	TP73	0.446229	-1.16414	0.00981358	0.0323924	yes	down
ENSGALG00000001021	MYOCD	2.97211	1.57149	4.81254e-12	9.45807e-11	yes	up
ENSGALG00000001031		4.68679	2.2286	1.15105e-06	1.04397e-05	yes	up
ENSGALG00000001035		9.29219	3.21602	0.00642573	0.022689	yes	up
ENSGALG00000001048	OLFML2A	2.09312	1.06566	1.14733e-10	1.89507e-09	yes	up
ENSGALG00000001096	UQCR11	4.46886	2.15991	3.14404e-40	9.46299e-38	yes	up
ENSGALG00000001101	MBD3	0.490764	-1.0269	1.6156e-07	1.7073e-06	yes	down
ENSGALG00000001109	GTSF1	0.407541	-1.29498	0.000580977	0.00283562	yes	down
ENSGALG00000001122	CALN1	0.2332	-2.10036	0.00378425	0.0144617	yes	down
ENSGALG00000001126	CHAF1A	0.469519	-1.09074	2.01946e-08	2.44214e-07	yes	down
ENSGALG00000001136		0.128857	-2.95616	4.06051e-41	1.39217e-38	yes	down
ENSGALG00000001141	HES5	0.198529	-2.33258	2.94235e-17	1.06271e-15	yes	down
ENSGALG00000001161	FLI1	2.22711	1.15517	1.83875e-09	2.57631e-08	yes	up
ENSGALG00000001184	COQ9	3.25273	1.70165	3.06227e-29	3.29609e-27	yes	up
ENSGALG00000001206		5.23101	2.38709	6.17417e-06	4.88553e-05	yes	up
ENSGALG00000001267	MAP2K2	0.48017	-1.05838	1.10958e-08	1.38403e-07	yes	down
ENSGALG00000001304		2.68952	1.42735	4.31449e-08	4.98744e-07	yes	up
ENSGALG00000001311	ARHGAP44	2.31675	1.2121	0.00822177	0.027944	yes	up
ENSGALG00000001330	ATP5MC1	3.89931	1.96322	6.23303e-36	1.29879e-33	yes	up
ENSGALG00000001347	LHX6	2.69424	1.42988	3.57728e-06	2.95585e-05	yes	up
ENSGALG00000001375	COX10	2.4032	1.26495	9.14717e-17	3.12987e-15	yes	up
ENSGALG00000001405	IRF6	0.205016	-2.28619	0.00480602	0.0176805	yes	down
ENSGALG00000001410	SPNS3	0.319029	-1.64824	0.00416446	0.0156606	yes	down
ENSGALG00000001412	SEMA7A	3.1067	1.63538	2.45287e-26	1.9834e-24	yes	up
ENSGALG00000001416	ADRA1B	6.64164	2.73154	3.83668e-19	1.6945e-17	yes	up
ENSGALG00000001434	STOM	2.73078	1.44931	2.86202e-25	2.13378e-23	yes	up
ENSGALG00000001442	OPCML	0.407811	-1.29403	0.00915872	0.0305535	yes	down
ENSGALG00000001446	GSN	2.59094	1.37347	9.16915e-20	4.2947e-18	yes	up
ENSGALG00000001449	STRA6	0.139818	-2.83837	5.55161e-06	4.42957e-05	yes	down
ENSGALG00000001452	ATP5PB	2.44452	1.28955	3.1272e-25	2.32084e-23	yes	up
ENSGALG00000001472	JAM3	0.462261	-1.11322	1.97527e-08	2.39226e-07	yes	down
ENSGALG00000001475	STMN1	0.328651	-1.60537	7.84217e-27	6.63848e-25	yes	down
ENSGALG00000001480	INKA2	0.26572	-1.91202	1.24766e-24	8.77842e-23	yes	down
ENSGALG00000001491	NCAPD3	0.434257	-1.20338	1.01642e-09	1.49096e-08	yes	down
ENSGALG00000001506	PTTG2	0.45623	-1.13217	1.94098e-07	2.02613e-06	yes	down
ENSGALG00000001569	RHOC	5.35102	2.41981	7.24879e-27	6.1683e-25	yes	up
ENSGALG00000001571	MYO1F	0.441666	-1.17897	2.75132e-05	0.000187647	yes	down
ENSGALG00000001605	PPM1J	4.02558	2.0092	0.00119519	0.00536613	yes	up
ENSGALG00000001611	B3GAT1	0.442742	-1.17546	0.0019452	0.0081799	yes	down
ENSGALG00000001620		2.62851	1.39424	1.06988e-09	1.56233e-08	yes	up
ENSGALG00000001621	CLDN5	2.57398	1.364	4.28244e-12	8.47777e-11	yes	up
ENSGALG00000001626		3.02614	1.59748	0.0012562	0.0055876	yes	up
ENSGALG00000001640	RNF122	0.496538	-1.01003	6.19193e-12	1.2038e-10	yes	down
ENSGALG00000001645	KCNT1	0.181158	-2.46468	2.60482e-20	1.27519e-18	yes	down
ENSGALG00000001662	ATP10B	0.261213	-1.9367	0.00959952	0.031815	yes	down
ENSGALG00000001678	PRKAB2	2.11906	1.08343	1.54688e-09	2.19767e-08	yes	up
ENSGALG00000001698	GABRA1	7.97984	2.99636	5.14695e-14	1.30504e-12	yes	up
ENSGALG00000001709	MUSTN1	6.48368	2.69681	3.42766e-57	3.27704e-54	yes	up
ENSGALG00000001716	C10H15ORF59	3.78146	1.91894	2.05647e-05	0.000143759	yes	up
ENSGALG00000001727	LZTS1	0.359674	-1.47524	9.81871e-10	1.44813e-08	yes	down
ENSGALG00000001730	DGKD	2.49267	1.31769	2.12103e-13	4.93884e-12	yes	up
ENSGALG00000001793	MYL10	3.44713	1.78539	0.000147314	0.000845741	yes	up
ENSGALG00000001918	DNAJB5	3.35499	1.74631	0.000739391	0.00350666	yes	up
ENSGALG00000001926	HSPB1	2.38	1.25096	1.1984e-23	7.72917e-22	yes	up
ENSGALG00000001936	MYO7B	7.48146	2.90332	6.28203e-09	8.09689e-08	yes	up
ENSGALG00000001949	MDH2	3.22556	1.68955	1.79195e-36	3.88327e-34	yes	up
ENSGALG00000001975	TMEM120A	3.24126	1.69655	1.48816e-16	4.99733e-15	yes	up
ENSGALG00000001977	LDB3	4.50933	2.17291	7.29897e-42	2.75884e-39	yes	up
ENSGALG00000001992	PKLR	4.1194	2.04244	3.54886e-35	6.48086e-33	yes	up
ENSGALG00000002000	GRAMD2A	2.78464	1.47749	7.22715e-06	5.61218e-05	yes	up
ENSGALG00000002009	FANCG	0.460922	-1.1174	1.73953e-07	1.82403e-06	yes	down
ENSGALG00000002015	SNCG	0.314112	-1.67065	6.43053e-07	6.14074e-06	yes	down
ENSGALG00000002033	NDUFB6	3.37765	1.75602	2.15153e-31	2.93855e-29	yes	up
ENSGALG00000002060	TAF15	0.477822	-1.06546	9.12049e-12	1.73578e-10	yes	down
ENSGALG00000002080	DOCK2	0.378369	-1.40213	9.34498e-07	8.65929e-06	yes	down
ENSGALG00000002086	RASL10B	0.143943	-2.79643	8.42192e-08	9.36262e-07	yes	down
ENSGALG00000002107	RANBP1	0.431982	-1.21096	1.32418e-15	4.00035e-14	yes	down
ENSGALG00000002116	TEN1	0.461165	-1.11665	0.00195129	0.0081949	yes	down
ENSGALG00000002132	KCNIP1	5.35283	2.4203	0.00136453	0.0060021	yes	up
ENSGALG00000002150	CPEB1	0.431226	-1.21348	0.00957227	0.0317312	yes	down
ENSGALG00000002152	GABRP	9.5695	3.25844	2.0051e-06	1.74179e-05	yes	up
ENSGALG00000002198	FHOD1	5.63454	2.4943	2.54193e-28	2.5346e-26	yes	up
ENSGALG00000002222	NOC2L	0.477549	-1.06628	1.02654e-11	1.9423e-10	yes	down
ENSGALG00000002242	GALNT9	0.481548	-1.05425	0.00243057	0.00986367	yes	down
ENSGALG00000002260	CISH	2.19652	1.13522	0.00126224	0.00560677	yes	up
ENSGALG00000002287		0.285531	-1.80828	0.000634895	0.003062	yes	down
ENSGALG00000002321	GOT2	2.3193	1.21369	8.88243e-19	3.84976e-17	yes	up
ENSGALG00000002341	AP3S1	0.494568	-1.01576	1.73174e-10	2.79781e-09	yes	down
ENSGALG00000002346	CLSPN	0.382838	-1.3852	5.4384e-09	7.10533e-08	yes	down
ENSGALG00000002347	DIPK2A	2.08208	1.05803	5.28609e-15	1.50694e-13	yes	up
ENSGALG00000002388	NIPSNAP2	2.25156	1.17092	5.32674e-23	3.24253e-21	yes	up
ENSGALG00000002397	PSPH	2.90149	1.53679	3.07531e-09	4.14797e-08	yes	up
ENSGALG00000002432	DYDC2	0.102786	-3.28228	0.00361253	0.0138871	yes	down
ENSGALG00000002473	GPR157	2.13704	1.09561	3.57221e-09	4.78753e-08	yes	up
ENSGALG00000002479	MAT1A	0.153187	-2.70663	4.36495e-27	3.83478e-25	yes	down
ENSGALG00000002485	PHKG1	2.60262	1.37996	2.2621e-12	4.66572e-11	yes	up
ENSGALG00000002490	UQCRC2	2.46987	1.30443	1.06212e-30	1.28826e-28	yes	up
ENSGALG00000002495	CHCHD2P9	2.83948	1.50563	6.69992e-38	1.62528e-35	yes	up
ENSGALG00000002551	CFAP70	2.59937	1.37816	7.32786e-05	0.000452506	yes	up
ENSGALG00000002555	RET	2.6077	1.38278	4.27122e-09	5.66232e-08	yes	up
ENSGALG00000002561		0.366187	-1.44935	4.34622e-05	0.000282783	yes	down
ENSGALG00000002563	TPM4	0.294162	-1.76532	2.01359e-14	5.36374e-13	yes	down
ENSGALG00000002579	RIMBP2	2.35896	1.23815	3.5424e-19	1.57308e-17	yes	up
ENSGALG00000002597	MSS51	3.96755	1.98825	1.27494e-12	2.70871e-11	yes	up
ENSGALG00000002618	KCTD7	0.368379	-1.44074	0.000428844	0.00217473	yes	down
ENSGALG00000002621	SLC25A42	3.50723	1.81033	3.56503e-31	4.74937e-29	yes	up
ENSGALG00000002623	PCOLCE2	13.3178	3.73528	8.77293e-45	4.59956e-42	yes	up
ENSGALG00000002637	RBP7	0.125769	-2.99116	0.000896494	0.00415918	yes	down
ENSGALG00000002638		4.01686	2.00607	7.19738e-32	1.02613e-29	yes	up
ENSGALG00000002643		2.11652	1.08169	0.00264221	0.0105929	yes	up
ENSGALG00000002647	PLS1	0.255859	-1.96658	2.25179e-07	2.32371e-06	yes	down
ENSGALG00000002679	GLT1D1	0.316055	-1.66175	0.000163543	0.000928745	yes	down
ENSGALG00000002705	CISD1	2.9359	1.5538	1.05375e-22	6.25057e-21	yes	up
ENSGALG00000002709	MYO1C	2.08605	1.06078	9.64356e-11	1.60756e-09	yes	up
ENSGALG00000002728	SLC16A3	12.6393	3.65984	3.57294e-68	5.80709e-65	yes	up
ENSGALG00000002781	BRCA1	0.475316	-1.07304	3.87814e-06	3.17859e-05	yes	down
ENSGALG00000002790	ABLIM3	0.453658	-1.14032	2.80668e-06	2.38084e-05	yes	down
ENSGALG00000002840	GRM4	2.84597	1.50892	0.0007479	0.00354344	yes	up
ENSGALG00000002843	RILP	2.33843	1.22554	3.54698e-05	0.000235977	yes	up
ENSGALG00000002855	SARDH	0.244047	-2.03477	1.10225e-18	4.75197e-17	yes	down
ENSGALG00000002864	LRRTM3	0.315848	-1.6627	0.0149712	0.046076	yes	down
ENSGALG00000002891	ACADL	2.86702	1.51955	2.06964e-32	3.03044e-30	yes	up
ENSGALG00000002900	NOTUM	0.479319	-1.06094	0.0121385	0.0386838	yes	down
ENSGALG00000002907	MYL1	3.57265	1.837	2.01875e-24	1.39029e-22	yes	up
ENSGALG00000002908	TRAIP	0.301558	-1.72949	3.00487e-13	6.84009e-12	yes	down
ENSGALG00000002922	NOTCH2	0.493123	-1.01998	1.20159e-15	3.66406e-14	yes	down
ENSGALG00000002925	ETFA	2.00297	1.00214	2.41347e-17	8.75583e-16	yes	up
ENSGALG00000002944	CPS1	2.49598	1.3196	5.05332e-08	5.79616e-07	yes	up
ENSGALG00000002955	ADAMTSL2	4.84884	2.27764	1.5943e-11	2.96477e-10	yes	up
ENSGALG00000002974	SPHKAP	2.47202	1.30569	0.0157126	0.0478682	yes	up
ENSGALG00000002987	SERPINF2	6.10841	2.6108	2.66467e-11	4.84983e-10	yes	up
ENSGALG00000002993	CA10	0.252787	-1.98401	1.29901e-15	3.93896e-14	yes	down
ENSGALG00000003005	CHRNB4	0.171136	-2.54679	4.20506e-11	7.40464e-10	yes	down
ENSGALG00000003011	TOM1L1	2.15554	1.10805	0.00207494	0.00863832	yes	up
ENSGALG00000003015	SERPINF1	2.06797	1.04821	2.68104e-14	7.05095e-13	yes	up
ENSGALG00000003026		2.11597	1.08132	7.57803e-14	1.87467e-12	yes	up
ENSGALG00000003033	STXBP4	0.432721	-1.20849	1.61989e-10	2.63018e-09	yes	down
ENSGALG00000003059	HLF	3.40878	1.76926	3.84232e-16	1.24899e-14	yes	up
ENSGALG00000003073	RHOBTB1	0.499269	-1.00211	5.05835e-05	0.000324569	yes	down
ENSGALG00000003074		0.457219	-1.12904	4.38558e-11	7.68919e-10	yes	down
ENSGALG00000003085	CDK1	0.385034	-1.37694	2.94639e-16	9.73326e-15	yes	down
ENSGALG00000003148	SPAG16	0.331176	-1.59433	0.000236797	0.00129107	yes	down
ENSGALG00000003160	CERS1	0.350544	-1.51233	9.05034e-09	1.14649e-07	yes	down
ENSGALG00000003161	GDF3	0.481754	-1.05363	5.90907e-05	0.000373261	yes	down
ENSGALG00000003164		2.47789	1.30911	0.00267162	0.0106793	yes	up
ENSGALG00000003179	ANGPTL7	974.102	9.92793	4.72741e-15	1.3599e-13	yes	up
ENSGALG00000003193	CRABP-I	0.2915	-1.77843	2.59126e-05	0.000177554	yes	down
ENSGALG00000003212	TSPO2	0.23815	-2.07006	4.33541e-11	7.62536e-10	yes	down
ENSGALG00000003217	LITAF	4.85624	2.27984	2.10868e-07	2.19273e-06	yes	up
ENSGALG00000003261	PTRF	3.15274	1.65661	6.08519e-31	7.66687e-29	yes	up
ENSGALG00000003283		9.60393	3.26362	4.81021e-39	1.30301e-36	yes	up
ENSGALG00000003340	GBGT1	2.9892	1.57976	3.04403e-11	5.49719e-10	yes	up
ENSGALG00000003403	ZNF385C	9.27884	3.21394	2.28745e-54	1.8589e-51	yes	up
ENSGALG00000003409		0.445822	-1.16546	6.14832e-10	9.32171e-09	yes	down
ENSGALG00000003438	NUF2	0.492654	-1.02135	7.63366e-11	1.28837e-09	yes	down
ENSGALG00000003457	CNP	2.25992	1.17627	1.936e-09	2.69861e-08	yes	up
ENSGALG00000003470	ZMAT4	0.388049	-1.36569	0.0109114	0.035405	yes	down
ENSGALG00000003473	SFRP1	0.381752	-1.38929	3.24831e-11	5.82081e-10	yes	down
ENSGALG00000003484	BARD1	0.472385	-1.08196	0.000216927	0.00119516	yes	down
ENSGALG00000003521	TPM1	3.67273	1.87685	7.71926e-24	5.05892e-22	yes	up
ENSGALG00000003527	ARRDC2	2.71146	1.43907	5.21176e-07	5.0753e-06	yes	up
ENSGALG00000003550	ARHGAP40	0.396777	-1.3336	3.02815e-19	1.3521e-17	yes	down
ENSGALG00000003554	OPTC	0.285703	-1.80741	7.10088e-05	0.000439492	yes	down
ENSGALG00000003584	KPNA2	0.329858	-1.60008	5.50866e-24	3.63952e-22	yes	down
ENSGALG00000003595		0.0768915	-3.70103	8.97924e-08	9.94139e-07	yes	down
ENSGALG00000003625	NDUFS5	2.03122	1.02235	2.62245e-15	7.7215e-14	yes	up
ENSGALG00000003644		5.44638	2.4453	0.00160789	0.006908	yes	up
ENSGALG00000003657	UNC119	0.251618	-1.99069	0.00600695	0.0213962	yes	down
ENSGALG00000003660	FANCF	0.465305	-1.10375	0.00576316	0.0206137	yes	down
ENSGALG00000003689	PAPSS2	3.17877	1.66847	6.43518e-09	8.28115e-08	yes	up
ENSGALG00000003774	ATP13A2	2.08016	1.0567	7.05227e-07	6.67174e-06	yes	up
ENSGALG00000003778	TMEM38A	2.9796	1.57512	4.03526e-28	3.90388e-26	yes	up
ENSGALG00000003792	FYB	0.496353	-1.01056	0.00817142	0.0277962	yes	down
ENSGALG00000003800	PABPC4	4.34979	2.12095	1.15341e-34	1.9943e-32	yes	up
ENSGALG00000003802	OTUD7A	2.76401	1.46676	3.36829e-17	1.2085e-15	yes	up
ENSGALG00000003816	NT5C1A	20.0318	4.32422	7.73837e-74	2.0962e-70	yes	up
ENSGALG00000003818	CYFIP2	0.248129	-2.01084	1.55216e-28	1.60683e-26	yes	down
ENSGALG00000003829	HPCAL4	0.437861	-1.19145	0.0143317	0.0444614	yes	down
ENSGALG00000003833	CACNA1E	0.141427	-2.82187	3.13664e-05	0.000210835	yes	down
ENSGALG00000003837	ADCY7	2.27311	1.18467	5.24367e-06	4.20658e-05	yes	up
ENSGALG00000003881	ERCC6L	0.35952	-1.47586	1.42032e-11	2.65033e-10	yes	down
ENSGALG00000003886	SGCD	3.48208	1.79995	6.2987e-31	7.87482e-29	yes	up
ENSGALG00000003904	MLPH	0.171047	-2.54754	0.00357983	0.0137874	yes	down
ENSGALG00000003921	DBNDD2	2.70707	1.43673	7.26367e-20	3.43187e-18	yes	up
ENSGALG00000003922	TOP2A	0.383092	-1.38424	1.76724e-24	1.22748e-22	yes	down
ENSGALG00000003923	COL6A3	2.78117	1.47569	6.20893e-10	9.39606e-09	yes	up
ENSGALG00000003925	MYPN	4.40128	2.13792	1.96567e-38	5.15291e-36	yes	up
ENSGALG00000003930	APBA2	0.359596	-1.47555	3.80879e-07	3.78388e-06	yes	down
ENSGALG00000003932	SDC4	2.45631	1.29649	8.79318e-11	1.47184e-09	yes	up
ENSGALG00000003955		0.351787	-1.50723	4.22404e-28	4.06232e-26	yes	down
ENSGALG00000003965	LEUTX	0.289787	-1.78694	6.00686e-17	2.0861e-15	yes	down
ENSGALG00000004004	PHKB	2.03972	1.02837	1.20794e-08	1.49868e-07	yes	up
ENSGALG00000004028	MATN4	2.57669	1.36552	5.76449e-05	0.000365122	yes	up
ENSGALG00000004037	DNA2	0.452806	-1.14304	5.04673e-09	6.63093e-08	yes	down
ENSGALG00000004039	MINOS1	3.62511	1.85802	4.96413e-38	1.22245e-35	yes	up
ENSGALG00000004044	CSRP3	5.26937	2.39763	7.83468e-05	0.000480517	yes	up
ENSGALG00000004058	GPR146	2.61696	1.38789	7.90222e-09	1.00891e-07	yes	up
ENSGALG00000004064	GPER1	14.3679	3.84478	1.3358e-07	1.434e-06	yes	up
ENSGALG00000004071	NETO2	0.324223	-1.62494	0.00394504	0.0149635	yes	down
ENSGALG00000004078		2.69344	1.42945	0.00102082	0.00466968	yes	up
ENSGALG00000004096	CHRNA7	0.445584	-1.16623	0.0104701	0.0342258	yes	down
ENSGALG00000004106	DHCR7	0.303269	-1.72133	3.72209e-22	2.10052e-20	yes	down
ENSGALG00000004116	TRPM8	0.210312	-2.24939	4.08233e-06	3.33753e-05	yes	down
ENSGALG00000004127		0.359945	-1.47415	0.00751604	0.0259414	yes	down
ENSGALG00000004129	SPP2	0.131719	-2.92447	0.00238464	0.00970637	yes	down
ENSGALG00000004141	LBFABP	0.247927	-2.01201	7.66402e-05	0.000471117	yes	down
ENSGALG00000004161	CCNB1	0.404673	-1.30517	3.51365e-18	1.43486e-16	yes	down
ENSGALG00000004173		3.73904	1.90267	0.0117506	0.0376716	yes	up
ENSGALG00000004195	KIF4B	0.431557	-1.21238	1.27519e-14	3.47747e-13	yes	down
ENSGALG00000004220	SERINC3	2.29357	1.1976	6.90792e-13	1.51517e-11	yes	up
ENSGALG00000004239	IFITM5	0.470327	-1.08826	0.00470024	0.0173542	yes	down
ENSGALG00000004240	ORAI1	2.64037	1.40074	9.44051e-15	2.64546e-13	yes	up
ENSGALG00000004246	SLC6A4	2.64836	1.4051	1.82775e-05	0.000129056	yes	up
ENSGALG00000004247	MORN3	8.17693	3.03156	1.67124e-35	3.23365e-33	yes	up
ENSGALG00000004249	GRHL3	0.251556	-1.99105	2.07355e-06	1.7955e-05	yes	down
ENSGALG00000004261	AQP9	0.365446	-1.45227	8.74693e-10	1.29712e-08	yes	down
ENSGALG00000004266	TNFAIP8L1	0.469836	-1.08977	1.14253e-07	1.24377e-06	yes	down
ENSGALG00000004270	ALDH1A2	0.366566	-1.44785	5.82144e-10	8.87578e-09	yes	down
ENSGALG00000004273	RALGPS2	0.324025	-1.62582	1.61416e-26	1.33172e-24	yes	down
ENSGALG00000004274	TWIST2	0.384984	-1.37713	9.84418e-06	7.39702e-05	yes	down
ENSGALG00000004302	NDUFA10	2.02161	1.0155	4.19538e-15	1.2133e-13	yes	up
ENSGALG00000004309	GDAP1L1	0.282425	-1.82406	0.000630874	0.00304532	yes	down
ENSGALG00000004320	FAT2	0.141133	-2.82487	2.16495e-06	1.87065e-05	yes	down
ENSGALG00000004343	HPD	4.51465	2.17461	2.98892e-17	1.07476e-15	yes	up
ENSGALG00000004369	PYGO1	0.480459	-1.05752	8.90907e-08	9.87042e-07	yes	down
ENSGALG00000004376	KCNJ2	5.84417	2.547	3.754e-26	2.97628e-24	yes	up
ENSGALG00000004436	CYP3A4	0.474943	-1.07417	0.000226966	0.00124498	yes	down
ENSGALG00000004448	BRINP2	0.0224624	-5.47634	5.06428e-07	4.9465e-06	yes	down
ENSGALG00000004467	CLIP1	2.38078	1.25143	4.23397e-16	1.37081e-14	yes	up
ENSGALG00000004472	ASTN1	0.124218	-3.00906	0.0023691	0.00966163	yes	down
ENSGALG00000004489		2.31571	1.21145	0.00410046	0.0154628	yes	up
ENSGALG00000004491	DMGDH	0.082747	-3.59515	5.63717e-100	2.29052e-96	yes	down
ENSGALG00000004503		2.63351	1.39699	1.1184e-15	3.44268e-14	yes	up
ENSGALG00000004508	EYA2	0.335626	-1.57507	1.03332e-20	5.21572e-19	yes	down
ENSGALG00000004509		2.08008	1.05664	2.29936e-14	6.08657e-13	yes	up
ENSGALG00000004518		0.0952214	-3.39257	2.02377e-42	8.22309e-40	yes	down
ENSGALG00000004530	MMD2	2.01066	1.00767	0.000836752	0.00391698	yes	up
ENSGALG00000004591	SERPINC1	2.20658	1.14181	0.0126598	0.0400468	yes	up
ENSGALG00000004613	P2RX5	2.69627	1.43097	2.79557e-23	1.74086e-21	yes	up
ENSGALG00000004620	LAMC1	2.29231	1.1968	7.58862e-18	2.95801e-16	yes	up
ENSGALG00000004662	DISP3	2.08846	1.06244	7.35401e-07	6.93612e-06	yes	up
ENSGALG00000004702	WDR34	0.455774	-1.13361	5.16314e-05	0.000330892	yes	down
ENSGALG00000004721		3.20467	1.68017	5.72809e-07	5.51859e-06	yes	up
ENSGALG00000004722	ASPN	2.15477	1.10753	2.392e-05	0.000165154	yes	up
ENSGALG00000004740	TMOD2	0.450209	-1.15133	1.63911e-05	0.000117049	yes	down
ENSGALG00000004759	DHRS7B	2.49966	1.32173	4.09801e-15	1.18726e-13	yes	up
ENSGALG00000004771	C1QB	0.30544	-1.71104	2.91956e-07	2.95833e-06	yes	down
ENSGALG00000004794	H2AFY2	0.209062	-2.25799	1.73045e-28	1.78007e-26	yes	down
ENSGALG00000004801	PHKA1	5.21993	2.38403	2.96611e-38	7.60142e-36	yes	up
ENSGALG00000004809	PPIF	2.38557	1.25434	5.22404e-11	9.05185e-10	yes	up
ENSGALG00000004853	LRP3	2.05329	1.03794	4.33979e-11	7.62536e-10	yes	up
ENSGALG00000004860	RASD1	6.10734	2.61054	2.67569e-18	1.10656e-16	yes	up
ENSGALG00000004870	DNAAF6	0.322813	-1.63123	2.52308e-07	2.5856e-06	yes	down
ENSGALG00000004897	GTSE1	0.48891	-1.03236	2.16939e-08	2.60985e-07	yes	down
ENSGALG00000004946		2.00305	1.0022	0.00166864	0.00714257	yes	up
ENSGALG00000005002	VDAC2	2.049	1.03492	4.50631e-14	1.14798e-12	yes	up
ENSGALG00000005005	MIEF2	2.54446	1.34736	3.1853e-14	8.29659e-13	yes	up
ENSGALG00000005007		2.87017	1.52114	0.0137574	0.0429174	yes	up
ENSGALG00000005017	DUSP13	18.765	4.22997	9.7547e-14	2.36632e-12	yes	up
ENSGALG00000005019	DUPD1	3.65307	1.86911	0.014284	0.0443387	yes	up
ENSGALG00000005022	GP9	4.95563	2.30907	0.000110966	0.000653453	yes	up
ENSGALG00000005031	DRP2	5.99053	2.58268	9.24323e-07	8.57478e-06	yes	up
ENSGALG00000005034	ACAD9	4.12146	2.04316	1.45504e-63	1.6892e-60	yes	up
ENSGALG00000005043		4.0999	2.03559	1.93942e-17	7.0994e-16	yes	up
ENSGALG00000005063	ST6GALNAC4	3.20413	1.67993	1.13252e-09	1.64346e-08	yes	up
ENSGALG00000005076		0.478332	-1.06392	2.40478e-05	0.000165833	yes	down
ENSGALG00000005077	F8	4.79243	2.26076	1.30768e-13	3.13941e-12	yes	up
ENSGALG00000005087	FAM83G	0.106208	-3.23503	0.013311	0.0417611	yes	down
ENSGALG00000005122	MYO1H	0.242049	-2.04663	0.00236141	0.00964078	yes	down
ENSGALG00000005147	AMY1A	4.94571	2.30618	3.87898e-42	1.53769e-39	yes	up
ENSGALG00000005156		0.194001	-2.36586	1.27118e-34	2.1748e-32	yes	down
ENSGALG00000005180		2.63838	1.39965	0.00293727	0.0116183	yes	up
ENSGALG00000005207	SYNPO2L	2.90818	1.54012	3.01447e-24	2.02455e-22	yes	up
ENSGALG00000005208	S1PR1	3.77826	1.91772	8.03079e-28	7.5014e-26	yes	up
ENSGALG00000005215	CACNA1H	0.281117	-1.83076	3.51934e-15	1.02877e-13	yes	down
ENSGALG00000005217	MOGAT1	0.499907	-1.00027	0.00937291	0.0311402	yes	down
ENSGALG00000005226	MYOZ1	5.76141	2.52642	2.93521e-40	9.00113e-38	yes	up
ENSGALG00000005237	FGD3	0.469294	-1.09143	2.65029e-12	5.40467e-11	yes	down
ENSGALG00000005258	SSTR5	0.136541	-2.87259	1.55353e-05	0.000111481	yes	down
ENSGALG00000005259	VIPR1	0.267979	-1.89981	0.00160054	0.00687828	yes	down
ENSGALG00000005263	SOX8	0.499175	-1.00238	4.0146e-05	0.000263314	yes	down
ENSGALG00000005280	DBT	2.41208	1.27028	1.1974e-14	3.29295e-13	yes	up
ENSGALG00000005284	LRRC39	2.89961	1.53586	7.03368e-11	1.19705e-09	yes	up
ENSGALG00000005291		0.487071	-1.0378	0.000199754	0.00111071	yes	down
ENSGALG00000005292	KLHL40	2.3428	1.22823	6.04688e-11	1.0378e-09	yes	up
ENSGALG00000005298		2.44686	1.29093	1.65847e-07	1.74806e-06	yes	up
ENSGALG00000005319	CDH8	2.2294	1.15666	0.001044	0.00476637	yes	up
ENSGALG00000005323	DIRAS2	7.70052	2.94496	1.22763e-10	2.01949e-09	yes	up
ENSGALG00000005332	CACNA1D	0.439919	-1.18469	0.00130872	0.00578952	yes	down
ENSGALG00000005359		3.72001	1.8953	0.00352407	0.0135984	yes	up
ENSGALG00000005360	CA4	20.5029	4.35775	6.73117e-10	1.01204e-08	yes	up
ENSGALG00000005374	MYO19	2.09664	1.06808	5.72569e-09	7.43882e-08	yes	up
ENSGALG00000005398	HAGH	2.20399	1.14012	2.70779e-07	2.75578e-06	yes	up
ENSGALG00000005400	CACNA2D3	0.449087	-1.15493	0.000359575	0.00186834	yes	down
ENSGALG00000005402	DYNLRB2	0.21645	-2.20789	0.0100127	0.0329158	yes	down
ENSGALG00000005407	AGL	3.1637	1.66161	2.97489e-35	5.49441e-33	yes	up
ENSGALG00000005408	BCO1	2.61848	1.38873	0.00771931	0.0265023	yes	up
ENSGALG00000005448	MYL3	2.52518	1.33639	0.0026648	0.0106625	yes	up
ENSGALG00000005451	HELLS	0.478972	-1.06199	2.57039e-08	3.04716e-07	yes	down
ENSGALG00000005458	RPL3L	17.519	4.13085	9.98443e-28	9.22028e-26	yes	up
ENSGALG00000005465	NDUFB10	2.96376	1.56743	3.19755e-20	1.56065e-18	yes	up
ENSGALG00000005476	PTH2R	0.250119	-1.99931	1.31777e-11	2.46749e-10	yes	down
ENSGALG00000005483	CDH13	2.09337	1.06583	2.17168e-20	1.07611e-18	yes	up
ENSGALG00000005507	NONO	0.499221	-1.00225	5.08392e-13	1.1319e-11	yes	down
ENSGALG00000005519	TLL2	0.185444	-2.43095	2.38273e-13	5.49312e-12	yes	down
ENSGALG00000005537	ASB14	2.5322	1.34039	6.70362e-07	6.3753e-06	yes	up
ENSGALG00000005550	ST6GAL1	6.28148	2.6511	9.16622e-30	1.04181e-27	yes	up
ENSGALG00000005554	ADIPOQ	5.75991	2.52605	1.86729e-08	2.26654e-07	yes	up
ENSGALG00000005582	KLHL18	2.0244	1.01749	1.7365e-08	2.11728e-07	yes	up
ENSGALG00000005589	SYNGR3	2.09379	1.06612	0.010712	0.0348483	yes	up
ENSGALG00000005599		0.113145	-3.14375	0.00127572	0.00565739	yes	down
ENSGALG00000005704	NDUFB8	2.31427	1.21055	8.67596e-18	3.34148e-16	yes	up
ENSGALG00000005739	SCD	0.482088	-1.05263	0.00325517	0.0126934	yes	down
ENSGALG00000005747		2.89401	1.53307	2.09486e-09	2.90015e-08	yes	up
ENSGALG00000005749	COX4I1	2.59955	1.37826	3.04738e-28	2.98368e-26	yes	up
ENSGALG00000005754		3.95439	1.98345	8.71328e-13	1.8807e-11	yes	up
ENSGALG00000005763	VILL	0.236825	-2.0781	1.5737e-17	5.79984e-16	yes	down
ENSGALG00000005776		0.43437	-1.203	0.00270171	0.0107916	yes	down
ENSGALG00000005781	ARFGAP1	0.49925	-1.00217	1.46977e-15	4.4074e-14	yes	down
ENSGALG00000005789	UQCRC1	3.19976	1.67797	8.57134e-45	4.59956e-42	yes	up
ENSGALG00000005797	COL20A1	0.283309	-1.81955	1.01777e-40	3.24348e-38	yes	down
ENSGALG00000005801	CHRNA4	0.387632	-1.36724	3.64011e-11	6.47294e-10	yes	down
ENSGALG00000005806	KIF24	0.158741	-2.65525	2.85803e-22	1.62988e-20	yes	down
ENSGALG00000005809	SEPTIN2	0.355042	-1.49394	9.01038e-20	4.23254e-18	yes	down
ENSGALG00000005814		2.3322	1.22169	1.25463e-07	1.35491e-06	yes	up
ENSGALG00000005831	DNAI1	0.191138	-2.38731	4.71005e-05	0.000304021	yes	down
ENSGALG00000005843	EEF1A2	2.00041	1.00029	5.64321e-09	7.36108e-08	yes	up
ENSGALG00000005849	PPDPF	4.16427	2.05806	7.47089e-28	7.01875e-26	yes	up
ENSGALG00000005854	CLUH	2.18895	1.13024	1.77045e-13	4.16428e-12	yes	up
ENSGALG00000005884		4.66078	2.22057	9.29756e-37	2.12836e-34	yes	up
ENSGALG00000005936	AGTR2	3.18648	1.67196	4.71787e-18	1.89801e-16	yes	up
ENSGALG00000005957		2.21304	1.14603	0.000223292	0.0012269	yes	up
ENSGALG00000005961	DGUOK	0.401672	-1.31591	4.92294e-15	1.41116e-13	yes	down
ENSGALG00000005972	KBTBD12	11.7021	3.5487	4.12395e-18	1.67566e-16	yes	up
ENSGALG00000005974	COL6A1	2.68182	1.42321	3.07714e-11	5.53851e-10	yes	up
ENSGALG00000005995	SLC13A5	0.247989	-2.01165	8.41053e-06	6.44794e-05	yes	down
ENSGALG00000006009		0.371056	-1.43029	1.19946e-07	1.30313e-06	yes	down
ENSGALG00000006020	BTBD1	2.08563	1.06048	1.47529e-09	2.10333e-08	yes	up
ENSGALG00000006027	TM6SF1	4.50042	2.17006	9.19543e-40	2.57678e-37	yes	up
ENSGALG00000006037	MCM2	0.49921	-1.00228	8.29297e-13	1.79714e-11	yes	down
ENSGALG00000006038	TGFBR3	2.64575	1.40367	9.05651e-17	3.10539e-15	yes	up
ENSGALG00000006040	UCKL1	2.47418	1.30695	1.13733e-07	1.23978e-06	yes	up
ENSGALG00000006041	BNC1	0.171805	-2.54115	0.00544147	0.0196621	yes	down
ENSGALG00000006045	SH3GL3	0.424664	-1.23561	3.02951e-08	3.5706e-07	yes	down
ENSGALG00000006051	CDC7	0.468361	-1.09431	1.48496e-06	1.32247e-05	yes	down
ENSGALG00000006064	TEKT1	0.438953	-1.18786	0.00013907	0.000800858	yes	down
ENSGALG00000006073	NDUFAB1	3.09697	1.63086	1.12295e-25	8.68508e-24	yes	up
ENSGALG00000006110	PLK1	0.348324	-1.5215	1.30119e-19	5.99099e-18	yes	down
ENSGALG00000006134	HOGA1	51.663	5.69106	1.0168e-22	6.05347e-21	yes	up
ENSGALG00000006137	ARHGAP22	0.482962	-1.05002	2.50875e-06	2.14604e-05	yes	down
ENSGALG00000006165		0.40962	-1.28764	0.0103444	0.0338467	yes	down
ENSGALG00000006174	VSTM4	0.434933	-1.20114	7.09822e-14	1.76403e-12	yes	down
ENSGALG00000006181	NUB1	2.01773	1.01273	1.76139e-14	4.71629e-13	yes	up
ENSGALG00000006190	FHL1	5.23927	2.38937	3.84277e-24	2.55969e-22	yes	up
ENSGALG00000006198	LSS	0.322591	-1.63222	5.80605e-14	1.46077e-12	yes	down
ENSGALG00000006217	S100B	10.0806	3.33351	1.22848e-05	9.01012e-05	yes	up
ENSGALG00000006260	KLHL30	3.03998	1.60406	1.13481e-28	1.18994e-26	yes	up
ENSGALG00000006267	TPX2	0.46988	-1.08964	2.54807e-13	5.84941e-12	yes	down
ENSGALG00000006273	MYLK2	5.40044	2.43308	6.15325e-20	2.94143e-18	yes	up
ENSGALG00000006300	LDHA	4.33391	2.11567	2.02317e-15	6.00047e-14	yes	up
ENSGALG00000006325		3.7401	1.90308	2.62585e-05	0.000179772	yes	up
ENSGALG00000006326	MIF	0.497845	-1.00623	9.59091e-07	8.85185e-06	yes	down
ENSGALG00000006344	GSTT1	6.56191	2.71412	3.6213e-49	2.45238e-46	yes	up
ENSGALG00000006352	CH25H	2.10485	1.07372	0.0092112	0.0306971	yes	up
ENSGALG00000006376	TMC3	0.0481294	-4.37694	2.53173e-06	2.16342e-05	yes	down
ENSGALG00000006409	PODXL	3.06209	1.61452	1.50696e-17	5.60471e-16	yes	up
ENSGALG00000006425	SLC6A6	2.48394	1.31263	5.83684e-10	8.89092e-09	yes	up
ENSGALG00000006443	MADPRT1	3.87349	1.95364	0.015285	0.0468589	yes	up
ENSGALG00000006471	SLCO2A1	5.32133	2.41179	1.07218e-08	1.33944e-07	yes	up
ENSGALG00000006479	CCM2L	2.18413	1.12706	0.000621459	0.00300881	yes	up
ENSGALG00000006491	ANKRD1	22.2184	4.47369	2.91725e-12	5.87535e-11	yes	up
ENSGALG00000006544		3.16498	1.6622	2.15994e-17	7.85357e-16	yes	up
ENSGALG00000006560	SEMA3A	0.474004	-1.07703	3.85064e-11	6.81007e-10	yes	down
ENSGALG00000006562	MCF2	3.44885	1.78612	2.38298e-23	1.50118e-21	yes	up
ENSGALG00000006572	TNNT3	4.46024	2.15712	7.42123e-35	1.29696e-32	yes	up
ENSGALG00000006575	VIPR2	4.79682	2.26208	1.66352e-13	3.92982e-12	yes	up
ENSGALG00000006583	LSP1P1	0.393465	-1.34569	3.57605e-20	1.71957e-18	yes	down
ENSGALG00000006591	TNNI2	3.45209	1.78747	3.21816e-25	2.37749e-23	yes	up
ENSGALG00000006600	A4GNT	6.62924	2.72884	7.53789e-06	5.82011e-05	yes	up
ENSGALG00000006631	TICRR	0.498421	-1.00456	2.30909e-09	3.17779e-08	yes	down
ENSGALG00000006637		2.30113	1.20234	8.17675e-09	1.04069e-07	yes	up
ENSGALG00000006647	DUSP8	2.60654	1.38214	8.63003e-07	8.05651e-06	yes	up
ENSGALG00000006657	MAPRE1	0.4892	-1.0315	2.15304e-08	2.59211e-07	yes	down
ENSGALG00000006666	BPIFB2	0.132584	-2.91502	1.85367e-07	1.93747e-06	yes	down
ENSGALG00000006670	PPP1R3C	5.8569	2.55014	2.56274e-19	1.16023e-17	yes	up
ENSGALG00000006673	POU2F3	0.0127615	-6.29206	0.000137638	0.000793839	yes	down
ENSGALG00000006681	BRSK1	0.270059	-1.88865	0.000913289	0.00422536	yes	down
ENSGALG00000006690	ECHDC3	2.29445	1.19815	6.22336e-16	1.9872e-14	yes	up
ENSGALG00000006723		0.338072	-1.5646	9.7873e-22	5.33802e-20	yes	down
ENSGALG00000006753	ATP5C1	3.09316	1.62908	1.448e-36	3.26867e-34	yes	up
ENSGALG00000006755	USP2	2.9303	1.55105	3.10325e-18	1.27366e-16	yes	up
ENSGALG00000006775	TGM2	2.44943	1.29245	7.71694e-15	2.16996e-13	yes	up
ENSGALG00000006776	KLHDC8B	2.36185	1.23992	0.00318695	0.0124663	yes	up
ENSGALG00000006779	PDZD3	2.61099	1.38459	0.00481984	0.0177219	yes	up
ENSGALG00000006785	IRF1	2.39044	1.25727	1.50617e-05	0.000108462	yes	up
ENSGALG00000006802	LAMB2	2.32828	1.21926	6.83458e-13	1.50111e-11	yes	up
ENSGALG00000006805	PLSCR1	3.32223	1.73215	1.29051e-13	3.10276e-12	yes	up
ENSGALG00000006821	TNMD	6.0068	2.5866	1.06809e-06	9.75264e-06	yes	up
ENSGALG00000006856	CD151	3.0965	1.63064	3.13539e-27	2.79997e-25	yes	up
ENSGALG00000006861	COQ7	2.19279	1.13277	2.12885e-13	4.94997e-12	yes	up
ENSGALG00000006882	ST8SIA2	0.420444	-1.25001	4.29143e-07	4.22718e-06	yes	down
ENSGALG00000006886	DACH2	2.30927	1.20743	2.53947e-07	2.60076e-06	yes	up
ENSGALG00000006899		2.80629	1.48866	9.17176e-24	5.96275e-22	yes	up
ENSGALG00000006901	AATK	3.05559	1.61145	5.52849e-14	1.39743e-12	yes	up
ENSGALG00000006904	RNH1	0.491287	-1.02536	1.34464e-15	4.05462e-14	yes	down
ENSGALG00000006912	CPEB3	2.11095	1.07789	3.25513e-12	6.53963e-11	yes	up
ENSGALG00000006922		4.90136	2.29318	5.56731e-05	0.000354289	yes	up
ENSGALG00000006942	PIK3IP1	4.08954	2.03194	4.02301e-27	3.573e-25	yes	up
ENSGALG00000006947	BDH1A	0.495984	-1.01164	1.63231e-09	2.30695e-08	yes	down
ENSGALG00000006969	USP28	2.25508	1.17318	3.55858e-19	1.57595e-17	yes	up
ENSGALG00000006997	BRINP1	0.0818951	-3.61008	6.27671e-13	1.38232e-11	yes	down
ENSGALG00000007004	HTR3A	3.29398	1.71983	0.00245635	0.0099509	yes	up
ENSGALG00000007022	PGPEP1L	4.85317	2.27893	0.00638041	0.0225436	yes	up
ENSGALG00000007065	GJD4	0.12958	-2.94809	7.56446e-14	1.87416e-12	yes	down
ENSGALG00000007072	ACADS	2.96556	1.5683	1.94942e-29	2.17013e-27	yes	up
ENSGALG00000007080		0.350933	-1.51073	0.000889255	0.00413417	yes	down
ENSGALG00000007082	CREM	2.05824	1.04141	2.14288e-08	2.58178e-07	yes	up
ENSGALG00000007110		3.10052	1.63251	1.04958e-13	2.54229e-12	yes	up
ENSGALG00000007114	APOA1	52.4406	5.71261	7.40907e-248	1.2042e-243	yes	up
ENSGALG00000007131		0.448974	-1.1553	1.64598e-15	4.91766e-14	yes	down
ENSGALG00000007132	ACOX2	2.06556	1.04653	1.29075e-05	9.42859e-05	yes	up
ENSGALG00000007168	CFAP20DC	0.332806	-1.58725	0.0027132	0.0108215	yes	down
ENSGALG00000007174	TNFSF15	0.369789	-1.43522	0.00828252	0.0281094	yes	down
ENSGALG00000007178	FADS2	0.417975	-1.25851	5.78015e-09	7.50358e-08	yes	down
ENSGALG00000007185	COQ5	2.46917	1.30403	8.02306e-16	2.50286e-14	yes	up
ENSGALG00000007186	TMEM268	0.439041	-1.18757	0.00778161	0.0266824	yes	down
ENSGALG00000007193		3.11895	1.64106	2.29459e-14	6.08384e-13	yes	up
ENSGALG00000007205	COX6A1	3.30417	1.72429	1.95651e-30	2.33818e-28	yes	up
ENSGALG00000007242	SLITRK4	0.208888	-2.2592	3.12169e-06	2.62477e-05	yes	down
ENSGALG00000007257	TEKT5	0.0509876	-4.29371	0.00460049	0.0170401	yes	down
ENSGALG00000007267	MVD	0.489085	-1.03184	2.19284e-06	1.89173e-05	yes	down
ENSGALG00000007268		5.55053	2.47263	3.37414e-14	8.77438e-13	yes	up
ENSGALG00000007284	SYP	2.10677	1.07504	0.00170331	0.00726992	yes	up
ENSGALG00000007324	TP63	0.481937	-1.05308	0.000305106	0.00162055	yes	down
ENSGALG00000007334	ABAT	0.359212	-1.47709	7.39306e-11	1.25166e-09	yes	down
ENSGALG00000007335	KBTBD13	5.2237	2.38507	9.82176e-15	2.74756e-13	yes	up
ENSGALG00000007346	JCAD	2.22033	1.15077	4.76503e-13	1.06236e-11	yes	up
ENSGALG00000007349	RASL12	2.33615	1.22413	5.86508e-07	5.64723e-06	yes	up
ENSGALG00000007357	BCL6	2.40516	1.26613	1.40723e-13	3.34872e-12	yes	up
ENSGALG00000007358	CILP	3.58307	1.8412	9.17363e-31	1.12105e-28	yes	up
ENSGALG00000007364	TOB1	3.03252	1.60052	1.26624e-22	7.45657e-21	yes	up
ENSGALG00000007367	WFIKKN2	0.376965	-1.4075	0.00421806	0.0158401	yes	down
ENSGALG00000007381		2.80859	1.48985	2.46433e-09	3.37998e-08	yes	up
ENSGALG00000007408	MPP7	2.58349	1.36932	1.02807e-14	2.871e-13	yes	up
ENSGALG00000007409	SCN4B	2.03975	1.0284	3.26366e-07	3.27636e-06	yes	up
ENSGALG00000007412	MPZL2	0.267228	-1.90386	0.00241223	0.00980639	yes	down
ENSGALG00000007419	MASP1	0.183713	-2.44448	0.00380574	0.0145127	yes	down
ENSGALG00000007426	MKX	3.40247	1.76658	5.31725e-09	6.95263e-08	yes	up
ENSGALG00000007447	TUBB1	0.372899	-1.42314	3.77345e-17	1.34201e-15	yes	down
ENSGALG00000007448	SPRY3	3.00174	1.5858	0.00053567	0.00263746	yes	up
ENSGALG00000007466	EDNRB2	0.270495	-1.88632	0.0108196	0.0351295	yes	down
ENSGALG00000007484	GOT1	3.89188	1.96047	2.61521e-34	4.33724e-32	yes	up
ENSGALG00000007485	TFRC	3.12	1.64154	0.00758148	0.0261229	yes	up
ENSGALG00000007493	NSDHL	0.124204	-3.00922	1.38711e-35	2.74935e-33	yes	down
ENSGALG00000007525		4.9862	2.31794	1.53969e-08	1.8915e-07	yes	up
ENSGALG00000007539	ANKRD2	93.4941	6.5468	1.31846e-22	7.73607e-21	yes	up
ENSGALG00000007582	DPYSL3	0.452045	-1.14546	2.41178e-12	4.9429e-11	yes	down
ENSGALG00000007593	JAKMIP2	0.28945	-1.78862	7.95774e-12	1.5252e-10	yes	down
ENSGALG00000007594	ASB12	0.440553	-1.18261	1.88995e-08	2.29234e-07	yes	down
ENSGALG00000007606	PGAM1	2.59884	1.37787	3.04314e-16	9.99195e-15	yes	up
ENSGALG00000007608	ARHGEF9	2.05524	1.03931	1.62054e-06	1.43223e-05	yes	up
ENSGALG00000007609	ARHGAP19	0.39836	-1.32786	5.18464e-14	1.31255e-12	yes	down
ENSGALG00000007645		4.71632	2.23766	2.93574e-13	6.69209e-12	yes	up
ENSGALG00000007646		2.47023	1.30464	4.76932e-16	1.54107e-14	yes	up
ENSGALG00000007647	MYO3A	0.185375	-2.43148	1.88423e-06	1.64825e-05	yes	down
ENSGALG00000007677	THNSL1	2.19186	1.13215	1.1165e-05	8.28231e-05	yes	up
ENSGALG00000007681	HTR2B	0.405806	-1.30114	0.00256596	0.0103357	yes	down
ENSGALG00000007716	SLC37A4	7.6002	2.92604	4.07862e-101	2.20966e-97	yes	up
ENSGALG00000007744	CASS4	0.431454	-1.21272	1.05287e-07	1.15157e-06	yes	down
ENSGALG00000007758	OSBP2	2.49909	1.3214	4.07342e-15	1.18224e-13	yes	up
ENSGALG00000007768	AURKA	0.350748	-1.51149	1.09624e-16	3.71192e-15	yes	down
ENSGALG00000007786	DOK5	11.5483	3.52961	4.00557e-40	1.16255e-37	yes	up
ENSGALG00000007793	UPRT	2.48753	1.31471	7.438e-18	2.92712e-16	yes	up
ENSGALG00000007837	KAZALD1	0.362062	-1.46569	6.63615e-14	1.65679e-12	yes	down
ENSGALG00000007839	NCAM1	0.475226	-1.07331	3.76553e-11	6.67407e-10	yes	down
ENSGALG00000007863	COX7B	2.56756	1.3604	4.05653e-17	1.43328e-15	yes	up
ENSGALG00000007867	SLC9A5	2.74696	1.45784	0.00133785	0.00590713	yes	up
ENSGALG00000007874	IL18	2.42723	1.27931	4.69045e-05	0.000303117	yes	up
ENSGALG00000007878	SDHD	2.43657	1.28485	2.64742e-26	2.11963e-24	yes	up
ENSGALG00000007904	DLAT	2.87919	1.52566	3.13281e-27	2.79997e-25	yes	up
ENSGALG00000007906	CHRNG	0.493895	-1.01772	2.47176e-05	0.000169938	yes	down
ENSGALG00000007909	IQCH	0.499665	-1.00097	0.00256783	0.0103381	yes	down
ENSGALG00000007917	LAMB4	0.270039	-1.88876	3.95641e-10	6.18303e-09	yes	down
ENSGALG00000007926	ATP5PD	2.84827	1.51009	3.62318e-35	6.54305e-33	yes	up
ENSGALG00000007931	DLD	2.08952	1.06317	1.10818e-21	6.00377e-20	yes	up
ENSGALG00000007936	PGK2	3.56277	1.833	2.74471e-17	9.93536e-16	yes	up
ENSGALG00000007955	SLC16A5	0.101816	-3.29596	0.000472218	0.00236298	yes	down
ENSGALG00000007956	PLXDC2	3.19035	1.67372	2.01639e-14	5.36374e-13	yes	up
ENSGALG00000007964	CASTOR1	2.2375	1.16189	0.00340778	0.0132062	yes	up
ENSGALG00000007980	KCNG1	2.05153	1.0367	0.00305817	0.0120292	yes	up
ENSGALG00000007993	DCX	0.241432	-2.05031	2.63983e-28	2.60031e-26	yes	down
ENSGALG00000008007	ITGA11	2.06883	1.04881	3.25303e-05	0.000217668	yes	up
ENSGALG00000008014	CEBPB	3.43528	1.78043	6.12396e-08	6.93124e-07	yes	up
ENSGALG00000008040		2.41094	1.2696	1.3754e-05	9.97521e-05	yes	up
ENSGALG00000008045	SLC9A8	2.08623	1.0609	2.29546e-13	5.30698e-12	yes	up
ENSGALG00000008049	ARL3	0.493238	-1.01964	2.40313e-08	2.8656e-07	yes	down
ENSGALG00000008066	UQCR10	3.87845	1.95548	1.12996e-32	1.66957e-30	yes	up
ENSGALG00000008080	C1QTNF4	0.413983	-1.27236	1.3318e-06	1.19392e-05	yes	down
ENSGALG00000008084	NDUFS3	3.14118	1.65131	8.0473e-38	1.89555e-35	yes	up
ENSGALG00000008095	KIF23	0.479689	-1.05983	3.33778e-12	6.6974e-11	yes	down
ENSGALG00000008100	RAPSN	0.497263	-1.00792	1.21137e-09	1.74388e-08	yes	down
ENSGALG00000008114	SFXN2	0.464007	-1.10778	7.18602e-08	8.06034e-07	yes	down
ENSGALG00000008127	SPI1	0.436894	-1.19464	1.10219e-05	8.18737e-05	yes	down
ENSGALG00000008135	SATB2	0.346978	-1.52708	0.00364675	0.014002	yes	down
ENSGALG00000008139	EML6	0.410507	-1.28452	2.59321e-10	4.11597e-09	yes	down
ENSGALG00000008141		5.90886	2.56288	4.41833e-31	5.79122e-29	yes	up
ENSGALG00000008148	MYBPC3	0.166615	-2.58541	1.36078e-15	4.0957e-14	yes	down
ENSGALG00000008177	NOS1	6.46942	2.69364	2.86314e-09	3.88761e-08	yes	up
ENSGALG00000008185	AOX1	2.45963	1.29844	9.14078e-09	1.15525e-07	yes	up
ENSGALG00000008188	TRIM36	0.0446835	-4.48411	1.52886e-65	2.01423e-62	yes	down
ENSGALG00000008204	FEM1C	3.04188	1.60496	1.45963e-19	6.70154e-18	yes	up
ENSGALG00000008233	BUB1	0.387968	-1.36599	1.44603e-15	4.34423e-14	yes	down
ENSGALG00000008239	NDUFB3	2.40035	1.26324	1.93353e-10	3.1053e-09	yes	up
ENSGALG00000008298	LRRC17	0.29213	-1.77532	1.23207e-15	3.74295e-14	yes	down
ENSGALG00000008306	FGL2	3.98066	1.99301	5.89458e-08	6.68094e-07	yes	up
ENSGALG00000008308	BHLHE40	6.5107	2.70281	6.28305e-41	2.04237e-38	yes	up
ENSGALG00000008326		2.59966	1.37832	0.000186527	0.00104755	yes	up
ENSGALG00000008335	PHTF2	2.04777	1.03405	1.76517e-05	0.000125172	yes	up
ENSGALG00000008349	LMCD1	9.08201	3.18301	4.45883e-38	1.11491e-35	yes	up
ENSGALG00000008351	CAV3	2.05332	1.03796	1.17805e-17	4.46314e-16	yes	up
ENSGALG00000008362	SSTR4	0.115172	-3.11814	0.000562968	0.00276266	yes	down
ENSGALG00000008367	MDK	0.238282	-2.06926	7.61839e-34	1.21394e-31	yes	down
ENSGALG00000008398	MPP4	2.1419	1.09889	0.00136612	0.00600508	yes	up
ENSGALG00000008401	ASB13	2.33879	1.22577	1.92047e-05	0.000134947	yes	up
ENSGALG00000008418	LARGE2	3.35048	1.74437	4.94871e-18	1.98107e-16	yes	up
ENSGALG00000008420	CAND2	2.37233	1.24631	1.55617e-16	5.20419e-15	yes	up
ENSGALG00000008428	CDK15	3.41022	1.76987	0.00119291	0.00535739	yes	up
ENSGALG00000008439	CD36	8.31005	3.05486	7.7834e-43	3.24368e-40	yes	up
ENSGALG00000008444	TUBAL3	0.361359	-1.4685	9.22459e-13	1.98054e-11	yes	down
ENSGALG00000008486	CACNA2D1	2.10553	1.07418	5.59269e-11	9.62903e-10	yes	up
ENSGALG00000008497	SLC38A2	2.56025	1.35629	1.3646e-17	5.12214e-16	yes	up
ENSGALG00000008518		2.41754	1.27354	2.70061e-05	0.000184347	yes	up
ENSGALG00000008536		7.05685	2.81902	8.37661e-44	3.78181e-41	yes	up
ENSGALG00000008538	GINS1	0.454652	-1.13716	1.12221e-05	8.31401e-05	yes	down
ENSGALG00000008546	FGD5	2.11109	1.07799	3.82829e-15	1.11547e-13	yes	up
ENSGALG00000008552	MAL	0.23397	-2.0956	0.00209258	0.00870508	yes	down
ENSGALG00000008555	MXI1	2.27216	1.18407	8.44495e-16	2.62439e-14	yes	up
ENSGALG00000008589	GPR1	3.64616	1.86638	7.00919e-23	4.21927e-21	yes	up
ENSGALG00000008593	ATP1B4	2.45347	1.29482	6.11433e-10	9.28749e-09	yes	up
ENSGALG00000008597		2.46803	1.30336	6.41527e-16	2.04118e-14	yes	up
ENSGALG00000008601	AHSG	2.96054	1.56586	4.6434e-14	1.18105e-12	yes	up
ENSGALG00000008604	TMEM255A	2.92356	1.54773	1.31051e-13	3.14155e-12	yes	up
ENSGALG00000008606	NDUFS1	2.47391	1.30679	1.20347e-25	9.22642e-24	yes	up
ENSGALG00000008613	NDUFA1	2.42999	1.28095	2.42903e-14	6.40894e-13	yes	up
ENSGALG00000008614	TTL	0.453519	-1.14076	3.6278e-14	9.41895e-13	yes	down
ENSGALG00000008629	MRC1	2.49367	1.31827	1.34688e-06	1.20478e-05	yes	up
ENSGALG00000008656	ICOS	0.179174	-2.48057	0.000214302	0.0011827	yes	down
ENSGALG00000008659	HACD1	2.19024	1.13109	1.78581e-12	3.7307e-11	yes	up
ENSGALG00000008661	CYR61	4.12546	2.04456	1.91691e-12	3.98409e-11	yes	up
ENSGALG00000008677	VIM	0.474329	-1.07604	1.41878e-08	1.75091e-07	yes	down
ENSGALG00000008703	RFC4	0.42364	-1.23909	8.65559e-15	2.42969e-13	yes	down
ENSGALG00000008713	BIRC5	0.46306	-1.11073	1.08987e-08	1.3605e-07	yes	down
ENSGALG00000008722	MCOLN2	0.248807	-2.0069	0.015547	0.0474617	yes	down
ENSGALG00000008727		0.463656	-1.10887	0.0159879	0.0485794	yes	down
ENSGALG00000008733	LPAR3	0.276601	-1.85412	7.4676e-06	5.77407e-05	yes	down
ENSGALG00000008741	PROKR1	6.3442	2.66544	1.20613e-05	8.87022e-05	yes	up
ENSGALG00000008757	CNRIP1	0.255093	-1.9709	1.95059e-08	2.36413e-07	yes	down
ENSGALG00000008763	SSX2IP	0.0830343	-3.59015	1.17019e-18	5.03151e-17	yes	down
ENSGALG00000008795	GPAM	4.14358	2.05088	1.60514e-22	9.31729e-21	yes	up
ENSGALG00000008798	ZMYND19	0.495599	-1.01276	1.92111e-06	1.67955e-05	yes	down
ENSGALG00000008805	LMOD2	5.25965	2.39497	4.90659e-08	5.63582e-07	yes	up
ENSGALG00000008814	ASB15	3.5835	1.84137	2.30827e-11	4.22481e-10	yes	up
ENSGALG00000008821	NDUFA5	3.4127	1.77091	3.70604e-31	4.89709e-29	yes	up
ENSGALG00000008823	IQUB	3.09309	1.62905	0.00135337	0.00596266	yes	up
ENSGALG00000008858	MDH1	2.87274	1.52243	5.87299e-31	7.45732e-29	yes	up
ENSGALG00000008859	WDR31	0.291922	-1.77635	0.000442399	0.00223232	yes	down
ENSGALG00000008860	LONRF3	0.434706	-1.20189	1.78163e-05	0.000126064	yes	down
ENSGALG00000008864	FXR1	2.09743	1.06862	1.50023e-17	5.5925e-16	yes	up
ENSGALG00000008890	ADGRL4	3.31945	1.73094	5.31734e-21	2.71769e-19	yes	up
ENSGALG00000008902	GIPC2	2.60594	1.38181	1.04929e-06	9.59715e-06	yes	up
ENSGALG00000008905	HABP2	2.2144	1.14691	0.0111882	0.0361442	yes	up
ENSGALG00000008911	RNF208	0.366434	-1.44837	0.00317323	0.0124246	yes	down
ENSGALG00000008914	NRAP	5.57291	2.47843	3.85599e-09	5.15814e-08	yes	up
ENSGALG00000008938	DCLRE1A	0.440978	-1.18122	6.89823e-10	1.03429e-08	yes	down
ENSGALG00000008945	NEXN	2.20405	1.14016	2.36331e-08	2.82433e-07	yes	up
ENSGALG00000008947	PAK5	0.407959	-1.2935	0.000390943	0.00201012	yes	down
ENSGALG00000008980	VWA2	0.419625	-1.25283	0.00900827	0.0301258	yes	down
ENSGALG00000008998	FAM179A	3.02176	1.59539	0.000174177	0.000983633	yes	up
ENSGALG00000009012	ZNF385B	0.393671	-1.34494	5.13763e-07	5.01212e-06	yes	down
ENSGALG00000009017	STEAP2	2.44168	1.28787	0.000828111	0.00388436	yes	up
ENSGALG00000009024	CLIP4	2.80346	1.48721	9.47262e-17	3.22764e-15	yes	up
ENSGALG00000009032	PIF1	0.364547	-1.45582	5.48914e-05	0.000350137	yes	down
ENSGALG00000009034	ALK	0.422686	-1.24234	3.82986e-08	4.43669e-07	yes	down
ENSGALG00000009036	GANC	2.41599	1.27262	2.68081e-10	4.25086e-09	yes	up
ENSGALG00000009042	ISM1	3.97915	1.99246	0.00105432	0.00480402	yes	up
ENSGALG00000009048	ABLIM1	2.39898	1.26242	6.86768e-12	1.32566e-10	yes	up
ENSGALG00000009050	CAPN3	3.01778	1.59349	1.21724e-08	1.50906e-07	yes	up
ENSGALG00000009052	LBH	0.472062	-1.08295	9.70054e-08	1.0689e-06	yes	down
ENSGALG00000009063		7.1665	2.84127	7.2994e-13	1.59245e-11	yes	up
ENSGALG00000009066	KCND2	3.05605	1.61167	1.03599e-05	7.76301e-05	yes	up
ENSGALG00000009076	NDUFB5	2.73595	1.45204	2.53787e-28	2.5346e-26	yes	up
ENSGALG00000009081	ZNF106	2.04916	1.03503	2.95499e-10	4.66738e-09	yes	up
ENSGALG00000009082	COQ8A	2.79156	1.48107	1.90257e-24	1.31585e-22	yes	up
ENSGALG00000009095	LHCGR	7.58737	2.9236	3.02391e-07	3.06025e-06	yes	up
ENSGALG00000009100	FSHR	0.293595	-1.7681	0.00770706	0.0264745	yes	down
ENSGALG00000009129	DLX5	0.247099	-2.01684	0.0117979	0.0377985	yes	down
ENSGALG00000009170	NCEH1	2.5226	1.33491	3.07165e-11	5.53851e-10	yes	up
ENSGALG00000009219	C3H1orf95	2.62341	1.39145	0.00091068	0.00421449	yes	up
ENSGALG00000009229	ATP6V0C	2.18417	1.12708	1.38643e-10	2.26014e-09	yes	up
ENSGALG00000009241	SFRP2	0.215461	-2.2145	5.34254e-31	6.83719e-29	yes	down
ENSGALG00000009286	ATP5G3	2.74209	1.45527	6.83586e-25	4.93792e-23	yes	up
ENSGALG00000009289	SLC18A2	2.84448	1.50817	0.00368794	0.0141368	yes	up
ENSGALG00000009293	CHN1	0.431949	-1.21107	5.71238e-18	2.27557e-16	yes	down
ENSGALG00000009302	EMX2	0.223524	-2.1615	8.40022e-05	0.000511919	yes	down
ENSGALG00000009365	CYP51A1	0.279335	-1.83993	4.78378e-26	3.77431e-24	yes	down
ENSGALG00000009368	RGS6	6.80004	2.76554	7.72687e-13	1.68119e-11	yes	up
ENSGALG00000009395	GLRB	0.199314	-2.32689	1.57096e-09	2.22994e-08	yes	down
ENSGALG00000009422	RGS10	0.473228	-1.07939	5.68901e-09	7.403e-08	yes	down
ENSGALG00000009433	BAG3	2.34468	1.22939	2.14972e-15	6.3642e-14	yes	up
ENSGALG00000009435	PPP1R3A	2.47203	1.30569	7.14521e-25	5.13854e-23	yes	up
ENSGALG00000009446	LSMEM1	3.87263	1.95331	1.35092e-25	1.026e-23	yes	up
ENSGALG00000009450	DUSP10	2.53836	1.34389	1.34629e-13	3.21309e-12	yes	up
ENSGALG00000009452	GALNT16	0.499896	-1.0003	3.4256e-08	4.00261e-07	yes	down
ENSGALG00000009453	MARC1	2.18161	1.12539	1.49679e-14	4.03439e-13	yes	up
ENSGALG00000009458		0.383363	-1.38322	5.25891e-05	0.000336243	yes	down
ENSGALG00000009468		0.242099	-2.04633	0.00993318	0.0327207	yes	down
ENSGALG00000009473	EFCAB1	0.345503	-1.53323	0.000810388	0.00380562	yes	down
ENSGALG00000009492	DNAJB9	2.68869	1.4269	2.44102e-13	5.61159e-12	yes	up
ENSGALG00000009509	CALCR	7.11448	2.83076	1.26766e-10	2.07903e-09	yes	up
ENSGALG00000009514	NRCAM	2.68944	1.4273	1.27068e-07	1.37134e-06	yes	up
ENSGALG00000009519	ARG2	0.229769	-2.12174	1.67017e-06	1.47448e-05	yes	down
ENSGALG00000009538		0.329943	-1.59971	1.26268e-09	1.80814e-08	yes	down
ENSGALG00000009545	SLC25A12	6.59587	2.72156	1.1956e-72	2.42901e-69	yes	up
ENSGALG00000009560	MSMO1	0.314613	-1.66835	1.26582e-18	5.39981e-17	yes	down
ENSGALG00000009568	SPOCK3	0.350993	-1.51049	5.16308e-05	0.000330892	yes	down
ENSGALG00000009601	NELL2	0.301443	-1.73004	1.26092e-10	2.07008e-09	yes	down
ENSGALG00000009616	SPATA17	0.356664	-1.48736	0.00404481	0.0152885	yes	down
ENSGALG00000009626	THBS1	2.34746	1.2311	4.17405e-06	3.40737e-05	yes	up
ENSGALG00000009654		2.12707	1.08887	1.43724e-06	1.28208e-05	yes	up
ENSGALG00000009690	CENPF	0.468284	-1.09454	2.35567e-09	3.23641e-08	yes	down
ENSGALG00000009691	ASB4	8.46228	3.08105	0.00136081	0.00598736	yes	up
ENSGALG00000009700	PDK4	10.772	3.42921	4.00756e-37	9.30498e-35	yes	up
ENSGALG00000009703	NDUFS7	3.12655	1.64457	4.25809e-27	3.76124e-25	yes	up
ENSGALG00000009705	RYR3	5.42164	2.43873	1.60148e-44	7.43683e-42	yes	up
ENSGALG00000009719	PCDH10	0.229424	-2.12391	4.90352e-07	4.80102e-06	yes	down
ENSGALG00000009724	GREM1	0.272445	-1.87596	0.000318636	0.0016787	yes	down
ENSGALG00000009731	ARHGAP11B	0.485633	-1.04206	1.95372e-06	1.70262e-05	yes	down
ENSGALG00000009791	PROX1	2.01352	1.00972	0.00222916	0.00917228	yes	up
ENSGALG00000009805	PPM1H	0.211071	-2.2442	0.000119134	0.000697256	yes	down
ENSGALG00000009837	DTL	0.436899	-1.19463	2.92804e-10	4.63383e-09	yes	down
ENSGALG00000009842	RASSF3	0.480303	-1.05798	5.23878e-09	6.85555e-08	yes	down
ENSGALG00000009844	ACTC1	0.453942	-1.13942	1.69439e-07	1.779e-06	yes	down
ENSGALG00000009845	GJD2	0.169564	-2.5601	9.04708e-13	1.945e-11	yes	down
ENSGALG00000009846	BBS5	2.24486	1.16663	4.04566e-09	5.38085e-08	yes	up
ENSGALG00000009855	TBC1D9	0.20725	-2.27056	8.39655e-24	5.48069e-22	yes	down
ENSGALG00000009870	IL15	7.01424	2.81029	5.8946e-13	1.29993e-11	yes	up
ENSGALG00000009875	HMGA2	0.362434	-1.46421	1.13541e-06	1.03094e-05	yes	down
ENSGALG00000009884	SYT14	2.86346	1.51776	4.37795e-05	0.000284619	yes	up
ENSGALG00000009907	G2E3	0.484124	-1.04655	1.62333e-10	2.63313e-09	yes	down
ENSGALG00000009919	KCNG3	0.342381	-1.54633	6.70191e-05	0.000416544	yes	down
ENSGALG00000009943	FAM117A	2.05681	1.04041	1.63687e-06	1.44587e-05	yes	up
ENSGALG00000009945	CPM	4.99767	2.32125	2.90342e-35	5.48713e-33	yes	up
ENSGALG00000009959		0.454078	-1.13899	0.000804357	0.00378263	yes	down
ENSGALG00000009971	CDC20	0.427831	-1.22489	7.16254e-13	1.5689e-11	yes	down
ENSGALG00000010001	EGLN3	2.04008	1.02863	3.35928e-05	0.000224223	yes	up
ENSGALG00000010029	BEST3	2.30182	1.20278	0.00648748	0.0228822	yes	up
ENSGALG00000010036	FOSL2	3.58486	1.84192	6.60713e-10	9.95233e-09	yes	up
ENSGALG00000010049	PTPRB	3.40168	1.76625	1.55773e-17	5.76707e-16	yes	up
ENSGALG00000010090	FAM160A1	2.44046	1.28716	1.31106e-10	2.14373e-09	yes	up
ENSGALG00000010117	SLC25A21	0.463255	-1.11012	0.00570081	0.0204455	yes	down
ENSGALG00000010119	CDKL2	0.485823	-1.0415	0.01082	0.0351295	yes	down
ENSGALG00000010156	DOCK8	0.431802	-1.21156	2.81089e-05	0.000191233	yes	down
ENSGALG00000010158	KANK1	0.467512	-1.09692	7.63093e-18	2.96712e-16	yes	down
ENSGALG00000010200	TRHDE	0.314247	-1.67003	0.000590684	0.00287523	yes	down
ENSGALG00000010204	KCNC2	4.41473	2.14233	1.66194e-10	2.69039e-09	yes	up
ENSGALG00000010225		0.170984	-2.54807	3.55939e-23	2.19965e-21	yes	down
ENSGALG00000010226		0.459704	-1.12122	0.00162821	0.00698425	yes	down
ENSGALG00000010232	VRTN	0.379681	-1.39714	0.0144945	0.0448638	yes	down
ENSGALG00000010233	SYNDIG1L	0.375056	-1.41482	0.00123277	0.00550293	yes	down
ENSGALG00000010234	MMACHC	2.06118	1.04347	0.000525722	0.00259398	yes	up
ENSGALG00000010244	AKR1A1	0.390602	-1.35623	1.21231e-18	5.19885e-17	yes	down
ENSGALG00000010256	TIPARP	4.54881	2.18549	1.64072e-25	1.24031e-23	yes	up
ENSGALG00000010268		2.56117	1.3568	0.00135563	0.00597103	yes	up
ENSGALG00000010290	VEGFA	2.58139	1.36815	1.97714e-17	7.22122e-16	yes	up
ENSGALG00000010293	RBP	11.3175	3.50048	9.78061e-08	1.07626e-06	yes	up
ENSGALG00000010312	PLCH1	0.462085	-1.11377	0.0156653	0.047742	yes	down
ENSGALG00000010326	FLVCR2	0.42886	-1.22142	1.44959e-08	1.78486e-07	yes	down
ENSGALG00000010331	MME	3.33099	1.73595	3.73586e-10	5.84398e-09	yes	up
ENSGALG00000010356	RAD54L	0.496833	-1.00917	6.12236e-07	5.8706e-06	yes	down
ENSGALG00000010357	P2RY1	2.03651	1.0261	2.19977e-09	3.03247e-08	yes	up
ENSGALG00000010364	AADAC	6.66083	2.7357	4.75212e-22	2.66332e-20	yes	up
ENSGALG00000010371	FAM13A	4.36458	2.12584	2.64246e-29	2.88241e-27	yes	up
ENSGALG00000010379	SNCA	6.48456	2.69701	6.04955e-14	1.51734e-12	yes	up
ENSGALG00000010386	DLK2	0.455495	-1.13449	0.000577453	0.00282436	yes	down
ENSGALG00000010417	VDHAP	0.364019	-1.45792	0.00113419	0.00511773	yes	down
ENSGALG00000010440	MKNK1	3.05596	1.61162	8.85885e-11	1.48131e-09	yes	up
ENSGALG00000010470	TCERG1L	0.187387	-2.41591	2.87316e-05	0.00019506	yes	down
ENSGALG00000010476	BNIP3	3.59523	1.84608	3.67119e-33	5.57643e-31	yes	up
ENSGALG00000010490	DPYSL4	0.107797	-3.21361	4.44498e-14	1.13592e-12	yes	down
ENSGALG00000010577	ARHGEF38	35.3243	5.14259	0.0065439	0.0230488	yes	up
ENSGALG00000010579	STON2	2.34602	1.23022	1.13957e-08	1.41818e-07	yes	up
ENSGALG00000010614	SLC25A4	9.09442	3.18498	3.23469e-51	2.5035e-48	yes	up
ENSGALG00000010623	ORC1	0.404952	-1.30418	1.52858e-06	1.36057e-05	yes	down
ENSGALG00000010628	ACSL1	2.72291	1.44515	4.60435e-18	1.85693e-16	yes	up
ENSGALG00000010636	PRIMPOL	2.38413	1.25346	8.76297e-06	6.70233e-05	yes	up
ENSGALG00000010657		0.00886761	-6.81724	3.00737e-06	2.53652e-05	yes	down
ENSGALG00000010669	TDP1	0.436237	-1.19681	2.78711e-09	3.7907e-08	yes	down
ENSGALG00000010672	KCNK13	0.360506	-1.4719	0.000721902	0.00343474	yes	down
ENSGALG00000010674	DCTD	0.46419	-1.10721	3.4466e-08	4.02137e-07	yes	down
ENSGALG00000010692	LRP8	0.34898	-1.51878	0.000752541	0.00356175	yes	down
ENSGALG00000010697	SEMA4D	0.460491	-1.11876	3.73037e-07	3.71506e-06	yes	down
ENSGALG00000010718		2.23446	1.15992	8.89084e-06	6.78736e-05	yes	up
ENSGALG00000010741		0.360007	-1.4739	4.03477e-05	0.00026453	yes	down
ENSGALG00000010745	HMGB2	0.384441	-1.37917	2.75601e-19	1.23739e-17	yes	down
ENSGALG00000010747	FBLN5	2.9283	1.55007	9.54244e-13	2.04608e-11	yes	up
ENSGALG00000010748	EXO1	0.352491	-1.50434	5.22289e-10	8.0234e-09	yes	down
ENSGALG00000010752	CDCP2	5.45755	2.44825	0.00804136	0.0274399	yes	up
ENSGALG00000010770	SCIN	0.394644	-1.34138	2.76121e-07	2.80487e-06	yes	down
ENSGALG00000010798	DHCR24	0.255841	-1.96668	2.77816e-25	2.0808e-23	yes	down
ENSGALG00000010812	RYR2	0.38652	-1.37138	0.00648368	0.0228737	yes	down
ENSGALG00000010870	JUN	4.67919	2.22626	3.18178e-34	5.22358e-32	yes	up
ENSGALG00000010930	STK39	0.443385	-1.17337	7.8263e-07	7.35265e-06	yes	down
ENSGALG00000010935	PTPRQ	2.46474	1.30144	0.000331044	0.00173731	yes	up
ENSGALG00000010960	GALNT3	0.403206	-1.31041	1.26369e-05	9.24751e-05	yes	down
ENSGALG00000010988	MPP6	0.351562	-1.50815	1.79295e-12	3.74079e-11	yes	down
ENSGALG00000011008	MAP3K21	0.341142	-1.55156	9.66829e-07	8.91314e-06	yes	down
ENSGALG00000011009	SCN2A	0.132727	-2.91347	0.00040497	0.0020685	yes	down
ENSGALG00000011013	PCNX2	0.47304	-1.07996	0.00133357	0.00589302	yes	down
ENSGALG00000011016	PGM1	6.24232	2.64208	1.982e-50	1.46425e-47	yes	up
ENSGALG00000011020	CYCS	4.1899	2.06691	8.65359e-57	7.81371e-54	yes	up
ENSGALG00000011040	SCN3A	0.249546	-2.00262	1.1795e-08	1.46563e-07	yes	down
ENSGALG00000011058	LEPR	9.70327	3.27847	5.77899e-15	1.64206e-13	yes	up
ENSGALG00000011078	PTPN13	2.16469	1.11416	4.25693e-10	6.6082e-09	yes	up
ENSGALG00000011080	BDKRB2	2.95509	1.5632	0.0150553	0.046256	yes	up
ENSGALG00000011084	CCSAP	2.01691	1.01214	0.00368223	0.0141183	yes	up
ENSGALG00000011086	ACTA1	5.72006	2.51603	2.83821e-31	3.81235e-29	yes	up
ENSGALG00000011111	PGBD5	0.396867	-1.33327	0.00723584	0.0251506	yes	down
ENSGALG00000011121	SLC35D1	2.42696	1.27915	1.57428e-06	1.39666e-05	yes	up
ENSGALG00000011164		0.402399	-1.3133	1.22696e-08	1.51996e-07	yes	down
ENSGALG00000011176	SCRN1	0.466505	-1.10003	0.000144796	0.000832168	yes	down
ENSGALG00000011185	PLEKHA8	0.430426	-1.21616	5.98124e-09	7.73381e-08	yes	down
ENSGALG00000011203	HPSE	3.48682	1.80191	4.94451e-05	0.000317568	yes	up
ENSGALG00000011205	SMOC2	2.2374	1.16182	1.84072e-09	2.57685e-08	yes	up
ENSGALG00000011206	KITLG	2.97537	1.57307	5.52454e-13	1.2233e-11	yes	up
ENSGALG00000011235	GALNT15	2.67293	1.41842	3.79732e-06	3.11864e-05	yes	up
ENSGALG00000011242	OBSL1	0.203575	-2.29637	9.48854e-18	3.62864e-16	yes	down
ENSGALG00000011244	DLK1	2.32038	1.21436	2.08345e-06	1.8031e-05	yes	up
ENSGALG00000011250	ASIC4	0.244669	-2.0311	2.60457e-07	2.6624e-06	yes	down
ENSGALG00000011252		0.172984	-2.53129	0.000235611	0.00128589	yes	down
ENSGALG00000011269	EPYC	0.228677	-2.12862	8.73178e-09	1.10873e-07	yes	down
ENSGALG00000011270	KERA	0.111299	-3.16749	3.48317e-41	1.2307e-38	yes	down
ENSGALG00000011275	DEPDC1	0.498492	-1.00436	6.46002e-05	0.000404293	yes	down
ENSGALG00000011281	SGO1	0.445212	-1.16744	6.07983e-09	7.85497e-08	yes	down
ENSGALG00000011291	NR1D2	4.98001	2.31615	4.76473e-42	1.84384e-39	yes	up
ENSGALG00000011294	THRB	2.95254	1.56196	2.20771e-06	1.90355e-05	yes	up
ENSGALG00000011296		0.488885	-1.03243	3.02614e-06	2.54971e-05	yes	down
ENSGALG00000011319	ADGRL3	0.438633	-1.18891	1.5095e-14	4.06191e-13	yes	down
ENSGALG00000011320	TMCC3	3.19397	1.67535	0.0110391	0.0357233	yes	up
ENSGALG00000011325	NDUFA12	2.24226	1.16495	1.15278e-19	5.35316e-18	yes	up
ENSGALG00000011353	TNNI3K	2.29209	1.19666	0.000379103	0.00195419	yes	up
ENSGALG00000011404	HOPX	4.76263	2.25176	7.8328e-26	6.15007e-24	yes	up
ENSGALG00000011406	NTN4	3.22997	1.69152	1.23624e-11	2.32553e-10	yes	up
ENSGALG00000011419	DUSP4	0.254046	-1.97684	4.75096e-05	0.000306054	yes	down
ENSGALG00000011447	GADL1	4.47416	2.16162	1.67079e-23	1.06076e-21	yes	up
ENSGALG00000011483	MPC1L	2.5527	1.35202	2.73571e-11	4.97354e-10	yes	up
ENSGALG00000011484	CMTM8	2.26628	1.18032	1.10232e-06	1.00426e-05	yes	up
ENSGALG00000011492	XRCC5	0.449092	-1.15492	5.09534e-12	9.98969e-11	yes	down
ENSGALG00000011493	TMEM169	0.350339	-1.51317	2.34414e-12	4.8166e-11	yes	down
ENSGALG00000011532	CYP27C1	0.162708	-2.61964	2.36548e-12	4.8543e-11	yes	down
ENSGALG00000011551	JCHAIN	0.111084	-3.17028	0.000600515	0.00292046	yes	down
ENSGALG00000011560	PACRG	3.79482	1.92403	3.45358e-11	6.15471e-10	yes	up
ENSGALG00000011562	PRKN	3.09834	1.63149	4.15448e-14	1.06778e-12	yes	up
ENSGALG00000011618	ADSS1	3.08421	1.6249	7.49014e-18	2.94051e-16	yes	up
ENSGALG00000011635	TFCP2L1	2.81095	1.49106	0.00069662	0.0033232	yes	up
ENSGALG00000011657	EAF2	0.480972	-1.05597	0.000242497	0.00131816	yes	down
ENSGALG00000011659	ACAT2	0.436027	-1.19751	6.48185e-10	9.78175e-09	yes	down
ENSGALG00000011661	SOD2	2.46178	1.2997	6.69519e-19	2.92519e-17	yes	up
ENSGALG00000011734	CCR8L	0.488019	-1.03499	0.00062343	0.00301386	yes	down
ENSGALG00000011740	MGP	8.68117	3.11789	1.03607e-32	1.54488e-30	yes	up
ENSGALG00000011812		2.9485	1.55998	4.73399e-08	5.44912e-07	yes	up
ENSGALG00000011816	ENGASE	3.77303	1.91572	1.01618e-17	3.87697e-16	yes	up
ENSGALG00000011834	NUDT6	2.0878	1.06198	0.000173637	0.000981266	yes	up
ENSGALG00000011858	KCNH5	0.188835	-2.4048	1.16315e-05	8.58137e-05	yes	down
ENSGALG00000011861	SYT16	0.355909	-1.49042	6.63218e-05	0.000412841	yes	down
ENSGALG00000011881	CCNA2	0.465451	-1.1033	1.89624e-12	3.95124e-11	yes	down
ENSGALG00000011914	CENPM	0.428649	-1.22213	9.06311e-06	6.89943e-05	yes	down
ENSGALG00000011917	PPM1A	3.98216	1.99355	2.61526e-23	1.64115e-21	yes	up
ENSGALG00000011930		0.155561	-2.68445	0.0125542	0.03979	yes	down
ENSGALG00000011950	ACO2	4.25246	2.0883	6.3977e-36	1.31623e-33	yes	up
ENSGALG00000011967	MAD2L1	0.39196	-1.35122	3.90192e-14	1.00823e-12	yes	down
ENSGALG00000011970	CHADL	6.5071	2.70201	0.0104962	0.0342766	yes	up
ENSGALG00000011990	USP53	2.08228	1.05817	3.73709e-12	7.45263e-11	yes	up
ENSGALG00000011991	MYOZ2	2.099	1.0697	1.33181e-05	9.685e-05	yes	up
ENSGALG00000012015	NDST4	0.13219	-2.91932	0.00263302	0.0105587	yes	down
ENSGALG00000012017	DAAM1	0.466682	-1.09949	1.30759e-10	2.1402e-09	yes	down
ENSGALG00000012021		2.48775	1.31484	0.000283886	0.00151876	yes	up
ENSGALG00000012061		0.198077	-2.33587	5.062e-17	1.76931e-15	yes	down
ENSGALG00000012074	ALPK1	2.7286	1.44816	0.00494557	0.0180792	yes	up
ENSGALG00000012076	TIFA	4.69279	2.23045	8.29756e-05	0.000506232	yes	up
ENSGALG00000012089		0.0480427	-4.37954	0.00427963	0.0160343	yes	down
ENSGALG00000012111	TMEM37	2.04248	1.03032	3.15733e-07	3.18291e-06	yes	up
ENSGALG00000012142	KCNA4	0.240094	-2.05833	0.00815019	0.0277356	yes	down
ENSGALG00000012155	EGF	3.20492	1.68029	4.97033e-30	5.72927e-28	yes	up
ENSGALG00000012199	WDHD1	0.360978	-1.47002	2.07605e-09	2.87656e-08	yes	down
ENSGALG00000012211	PDLIM5	5.45455	2.44746	5.78567e-43	2.47459e-40	yes	up
ENSGALG00000012244	KLHDC2	2.19378	1.13342	1.22589e-09	1.76166e-08	yes	up
ENSGALG00000012263	NEMF	2.38279	1.25265	1.24171e-09	1.78125e-08	yes	up
ENSGALG00000012265	MICALL1	0.44018	-1.18383	1.77784e-09	2.49958e-08	yes	down
ENSGALG00000012295	CDKL1	2.16048	1.11135	0.00241289	0.00980663	yes	up
ENSGALG00000012322	KCTD16	0.216169	-2.20977	9.91919e-10	1.4603e-08	yes	down
ENSGALG00000012348	MCM6	0.484839	-1.04442	1.5663e-10	2.5457e-09	yes	down
ENSGALG00000012378	KATNA1	0.272284	-1.87682	6.58876e-22	3.63007e-20	yes	down
ENSGALG00000012421	ARHGAP15	0.395505	-1.33823	8.94455e-06	6.82049e-05	yes	down
ENSGALG00000012429	BMP4	2.21387	1.14657	2.65013e-08	3.13483e-07	yes	up
ENSGALG00000012454	CYTH4	0.331141	-1.59448	9.48766e-07	8.7715e-06	yes	down
ENSGALG00000012462	KIF5C	0.430022	-1.21752	1.12265e-09	1.63207e-08	yes	down
ENSGALG00000012522	PVALB	6.30878	2.65736	2.54328e-05	0.000174413	yes	up
ENSGALG00000012537	KCNJ3	0.16796	-2.57381	2.20908e-14	5.86668e-13	yes	down
ENSGALG00000012541	MB	6.68038	2.73993	0.000439562	0.00222139	yes	up
ENSGALG00000012545	CYTIP	3.83697	1.93997	0.000125604	0.000731177	yes	up
ENSGALG00000012546	MCM5	0.447445	-1.16022	1.82323e-13	4.28223e-12	yes	down
ENSGALG00000012552	TOM1	2.08587	1.06065	2.93222e-10	4.63594e-09	yes	up
ENSGALG00000012555	CCDC148	2.77631	1.47317	0.00125081	0.00557369	yes	up
ENSGALG00000012594	NTRK2	3.05902	1.61307	1.57273e-07	1.66524e-06	yes	up
ENSGALG00000012612	FBP2	8.99681	3.16941	5.12607e-11	8.90106e-10	yes	up
ENSGALG00000012613	FBP1	0.424325	-1.23676	0.000149119	0.000854896	yes	down
ENSGALG00000012618	FANCC	0.469591	-1.09052	7.88662e-08	8.79761e-07	yes	down
ENSGALG00000012683	RNF144B	2.08811	1.0622	0.00264536	0.0105977	yes	up
ENSGALG00000012691	ALDH1L2	0.361621	-1.46745	2.41713e-18	1.00218e-16	yes	down
ENSGALG00000012732	PHACTR1	0.249909	-2.00053	0.0136987	0.0427589	yes	down
ENSGALG00000012755	IGF-I	0.37683	-1.40801	2.09929e-09	2.9038e-08	yes	down
ENSGALG00000012756	PARPBP	0.448569	-1.1566	0.00195732	0.008216	yes	down
ENSGALG00000012783	MYBPC1	2.15881	1.11023	9.13658e-09	1.15525e-07	yes	up
ENSGALG00000012791	TBXAS1	0.349451	-1.51684	8.69806e-05	0.000527892	yes	down
ENSGALG00000012821	TUBB2B	0.256578	-1.96253	3.93018e-45	2.36582e-42	yes	down
ENSGALG00000012834	AKR1D1	3.05335	1.61039	0.00289379	0.0114714	yes	up
ENSGALG00000012845	MYLK4	0.24007	-2.05848	5.67867e-14	1.43094e-12	yes	down
ENSGALG00000012847		8.77511	3.13342	4.9295e-11	8.58726e-10	yes	up
ENSGALG00000012850	RAB19	0.449463	-1.15373	0.0004734	0.00236671	yes	down
ENSGALG00000012873	SERPINB5	0.0373763	-4.74173	0.0134709	0.0421749	yes	down
ENSGALG00000012885	BCL2	2.56647	1.35979	2.71788e-12	5.53555e-11	yes	up
ENSGALG00000012946	FAM60A	0.491787	-1.02389	1.02037e-06	9.36422e-06	yes	down
ENSGALG00000012952	BASP1	0.290162	-1.78507	3.02045e-27	2.7273e-25	yes	down
ENSGALG00000012989	NINJ2	2.56342	1.35807	0.000151252	0.000865128	yes	up
ENSGALG00000012997	DNAH5	0.184925	-2.43499	0.00131175	0.00579816	yes	down
ENSGALG00000012998	WNT5B	2.24882	1.16917	4.16752e-12	8.27041e-11	yes	up
ENSGALG00000013022	CACNA1C	2.54477	1.34754	1.96535e-09	2.73717e-08	yes	up
ENSGALG00000013033		2.15476	1.10753	0.0106103	0.0345867	yes	up
ENSGALG00000013039	BID	0.486759	-1.03872	1.05163e-08	1.31681e-07	yes	down
ENSGALG00000013056	TUBA8	2.41839	1.27405	1.58652e-07	1.67876e-06	yes	up
ENSGALG00000013073	UPP1	2.90469	1.53838	3.04548e-07	3.08016e-06	yes	up
ENSGALG00000013091	EPS8	0.491226	-1.02554	2.65073e-09	3.61429e-08	yes	down
ENSGALG00000013149	MOCOS	2.33355	1.22253	3.7793e-05	0.000249695	yes	up
ENSGALG00000013165	FH	2.02254	1.01617	8.01749e-18	3.10258e-16	yes	up
ENSGALG00000013167	SDHA	2.60259	1.37995	1.60449e-29	1.79846e-27	yes	up
ENSGALG00000013191	NDUFS6	4.0085	2.00306	7.17346e-38	1.71456e-35	yes	up
ENSGALG00000013193	IRX2	0.0249337	-5.32576	0.00540917	0.0195584	yes	down
ENSGALG00000013200	GABBR2	0.448973	-1.1553	0.000200713	0.00111566	yes	down
ENSGALG00000013208	CENPE	0.475412	-1.07275	5.73403e-08	6.51715e-07	yes	down
ENSGALG00000013209	SLC39A6	0.398351	-1.32789	2.60875e-12	5.33334e-11	yes	down
ENSGALG00000013211	ST8SIA1	0.283301	-1.81959	1.9012e-13	4.4589e-12	yes	down
ENSGALG00000013212		0.0287668	-5.11945	0.000453538	0.00228074	yes	down
ENSGALG00000013223	CLEC3A	63.4025	5.98647	2.10011e-20	1.04703e-18	yes	up
ENSGALG00000013297	BBOX1	2.33238	1.2218	4.31993e-14	1.1057e-12	yes	up
ENSGALG00000013402	AHRR	0.0912649	-3.4538	1.86098e-09	2.60074e-08	yes	down
ENSGALG00000013414	PDLIM3	8.23345	3.0415	4.07608e-13	9.13772e-12	yes	up
ENSGALG00000013420	FOXM1	0.487782	-1.03569	4.13528e-10	6.43165e-09	yes	down
ENSGALG00000013422	RHNO1	0.33263	-1.58801	0.000623285	0.00301386	yes	down
ENSGALG00000013427	SORBS2	2.36984	1.24479	2.57253e-09	3.51651e-08	yes	up
ENSGALG00000013537	TPM3	2.53906	1.34429	2.88682e-07	2.92698e-06	yes	up
ENSGALG00000013568	NR4A3	4.00147	2.00053	0.000361485	0.00187587	yes	up
ENSGALG00000013575	IFI6	6.7954	2.76456	1.77737e-05	0.000125817	yes	up
ENSGALG00000013604	VIP	0.336481	-1.5714	5.99462e-07	5.75151e-06	yes	down
ENSGALG00000013606	FGL1	3.25636	1.70326	2.72725e-13	6.2431e-12	yes	up
ENSGALG00000013607	FBXO5	0.470097	-1.08897	9.9857e-07	9.19012e-06	yes	down
ENSGALG00000013615	MTUS1	3.66846	1.87517	5.73385e-19	2.51192e-17	yes	up
ENSGALG00000013617	PDGFRL	2.56027	1.3563	5.41682e-10	8.30562e-09	yes	up
ENSGALG00000013632	ACOT13	2.87905	1.52559	5.62816e-14	1.42041e-12	yes	up
ENSGALG00000013634	LRRC2	12.6175	3.65736	6.61662e-11	1.12962e-09	yes	up
ENSGALG00000013640	MBP	5.00484	2.32332	0.00378657	0.0144637	yes	up
ENSGALG00000013726	PAICS	0.481479	-1.05445	1.37514e-13	3.27714e-12	yes	down
ENSGALG00000013728	PPAT	0.472028	-1.08305	7.41974e-11	1.25487e-09	yes	down
ENSGALG00000013747	TAGAP	0.149948	-2.73747	5.00058e-11	8.70176e-10	yes	down
ENSGALG00000013775	CDH19	2.1247	1.08726	6.7182e-05	0.000417237	yes	up
ENSGALG00000013784	CDT1	0.469832	-1.08978	2.41667e-08	2.87541e-07	yes	down
ENSGALG00000013793	CLOCK	2.42577	1.27844	6.47983e-16	2.05697e-14	yes	up
ENSGALG00000013887	FAM210A	2.23622	1.16106	1.07304e-11	2.02792e-10	yes	up
ENSGALG00000013941	PDE7B	2.45459	1.29548	2.5825e-10	4.10297e-09	yes	up
ENSGALG00000013956	MYB	0.402	-1.31473	0.00531901	0.0192667	yes	down
ENSGALG00000013968	SGCB	2.52802	1.33801	4.81781e-15	1.38346e-13	yes	up
ENSGALG00000013971	SGK1	2.37938	1.25058	9.82386e-20	4.58814e-18	yes	up
ENSGALG00000013993	VNN1	0.351586	-1.50805	7.92949e-08	8.83937e-07	yes	down
ENSGALG00000013999	FBXO40	5.08464	2.34615	2.70062e-19	1.21926e-17	yes	up
ENSGALG00000014016	MEX3A	0.338398	-1.56321	1.74629e-09	2.45948e-08	yes	down
ENSGALG00000014031	ETFRF1	2.16122	1.11185	8.06845e-12	1.5446e-10	yes	up
ENSGALG00000014042	SSPN	2.38916	1.2565	4.0584e-14	1.047e-12	yes	up
ENSGALG00000014096	ARNTL2	2.42745	1.27944	5.08186e-15	1.45414e-13	yes	up
ENSGALG00000014121	COX5A	2.6153	1.38698	1.37395e-21	7.3699e-20	yes	up
ENSGALG00000014144	CORIN	2.58272	1.36889	0.000278519	0.00149448	yes	up
ENSGALG00000014155	OGDH	2.9818	1.57618	4.00642e-29	4.28397e-27	yes	up
ENSGALG00000014182	ADORA2B	2.5627	1.35766	1.66389e-07	1.75263e-06	yes	up
ENSGALG00000014201	PARVB	0.490556	-1.02751	1.43153e-05	0.000103453	yes	down
ENSGALG00000014206	GABRA2	10.8921	3.44521	0.00342999	0.0132764	yes	up
ENSGALG00000014213	PRR5	0.38831	-1.36472	3.45195e-11	6.15471e-10	yes	down
ENSGALG00000014221	YIPF7	7.87141	2.97662	1.53883e-19	7.04522e-18	yes	up
ENSGALG00000014227	UPK3A	0.0680819	-3.87658	8.64748e-08	9.6068e-07	yes	down
ENSGALG00000014261	UCHL1	0.202611	-2.30321	8.37462e-16	2.60752e-14	yes	down
ENSGALG00000014425	NCAPG	0.427502	-1.226	1.70398e-12	3.56892e-11	yes	down
ENSGALG00000014442	GAPDH	2.65375	1.40803	1.88379e-17	6.91133e-16	yes	up
ENSGALG00000014447	AK3	2.71804	1.44256	3.95179e-12	7.8615e-11	yes	up
ENSGALG00000014453	FAM46C	2.4403	1.28706	1.52113e-11	2.83195e-10	yes	up
ENSGALG00000014463	ACTN2	2.75535	1.46223	2.99324e-38	7.60142e-36	yes	up
ENSGALG00000014508	CD38	3.20611	1.68082	0.000262001	0.00141378	yes	up
ENSGALG00000014513	CDCA3	0.450635	-1.14997	1.90503e-11	3.50651e-10	yes	down
ENSGALG00000014515	C1QTNF7	3.83613	1.93965	1.35273e-14	3.67657e-13	yes	up
ENSGALG00000014526	TPI1	3.10487	1.63453	2.23438e-30	2.65076e-28	yes	up
ENSGALG00000014561	PTPN6	0.377643	-1.40491	1.86508e-11	3.43687e-10	yes	down
ENSGALG00000014569	PNPLA2	2.6218	1.39056	6.51291e-16	2.05942e-14	yes	up
ENSGALG00000014585		0.040135	-4.639	5.81979e-13	1.28518e-11	yes	down
ENSGALG00000014603	C1S	4.57357	2.19332	1.79709e-11	3.3191e-10	yes	up
ENSGALG00000014615	LAMA1	0.466509	-1.10002	2.95426e-06	2.49821e-05	yes	down
ENSGALG00000014624	CERS3	0.280348	-1.83471	0.0136344	0.0426073	yes	down
ENSGALG00000014659	C1R	2.68457	1.42469	1.92691e-13	4.51268e-12	yes	up
ENSGALG00000014673	RFESD	2.82216	1.4968	1.5513e-05	0.000111416	yes	up
ENSGALG00000014681	PCSK1	11.0125	3.46107	2.19877e-29	2.41463e-27	yes	up
ENSGALG00000014689	FAM131B	0.341156	-1.5515	2.23169e-07	2.30443e-06	yes	down
ENSGALG00000014692	LMNB1	0.265169	-1.91501	4.63711e-21	2.38503e-19	yes	down
ENSGALG00000014695	CLCN1	23.2613	4.53986	5.74108e-22	3.1738e-20	yes	up
ENSGALG00000014701	RAP1GAP1	2.59828	1.37756	7.70469e-10	1.14779e-08	yes	up
ENSGALG00000014713	DDX4	0.235838	-2.08413	0.00346047	0.0133721	yes	down
ENSGALG00000014722		5.13985	2.36173	0.00122428	0.00547249	yes	up
ENSGALG00000014727	PDE4D	3.56143	1.83246	1.9235e-14	5.13345e-13	yes	up
ENSGALG00000014729	DEPDC1B	0.461496	-1.11561	3.34964e-06	2.79331e-05	yes	down
ENSGALG00000014730	ELOVL7	2.15203	1.1057	0.00457183	0.0169609	yes	up
ENSGALG00000014742	HTR1A	3.3162	1.72953	0.0146351	0.0451956	yes	up
ENSGALG00000014753	CENPK	0.466102	-1.10128	1.92945e-10	3.10181e-09	yes	down
ENSGALG00000014758	ARHGAP28	0.232171	-2.10674	1.99022e-18	8.33686e-17	yes	down
ENSGALG00000014759	STYK1	3.26291	1.70616	5.52005e-06	4.41088e-05	yes	up
ENSGALG00000014788	CENPH	0.316089	-1.6616	4.75237e-10	7.32135e-09	yes	down
ENSGALG00000014818	TRIM45	0.381454	-1.39042	1.42585e-10	2.32208e-09	yes	down
ENSGALG00000014843	TPD52L1	0.170351	-2.55342	0.000317801	0.00167485	yes	down
ENSGALG00000014848		5.79647	2.53517	1.1777e-27	1.08142e-25	yes	up
ENSGALG00000014861	NIM1K	2.51277	1.32928	0.000889071	0.00413417	yes	up
ENSGALG00000014869	NNT	2.23495	1.16024	1.989e-25	1.49663e-23	yes	up
ENSGALG00000014873	GJA1	0.407719	-1.29435	9.78197e-17	3.32608e-15	yes	down
ENSGALG00000014897		0.352468	-1.50443	2.21665e-08	2.6608e-07	yes	down
ENSGALG00000014913	ROS1	0.291615	-1.77786	0.000406746	0.00207562	yes	down
ENSGALG00000014923	ARHGEF28	3.88887	1.95935	3.44325e-20	1.66063e-18	yes	up
ENSGALG00000014934	HS3ST1	4.86551	2.28259	4.51784e-17	1.58936e-15	yes	up
ENSGALG00000014938	ABHD3	2.41509	1.27208	0.00557256	0.0200467	yes	up
ENSGALG00000014948	HMGCR	0.415728	-1.26629	3.45408e-12	6.90518e-11	yes	down
ENSGALG00000014965		8.00769	3.00139	0.0031299	0.0122786	yes	up
ENSGALG00000014967	SV2C	0.16073	-2.63729	0.00483297	0.0177354	yes	down
ENSGALG00000014981	COX17	2.75581	1.46248	2.19035e-20	1.08206e-18	yes	up
ENSGALG00000014994	CRHBP	0.0112177	-6.47807	8.17836e-13	1.77467e-11	yes	down
ENSGALG00000014999	MAP1B	0.350362	-1.51308	6.75082e-20	3.19887e-18	yes	down
ENSGALG00000015008	ZNF366	10.1356	3.34137	3.75305e-23	2.30182e-21	yes	up
ENSGALG00000015010	NSG1	0.230467	-2.11737	2.9783e-14	7.79489e-13	yes	down
ENSGALG00000015018	CASQ2	2.93562	1.55367	7.40775e-28	6.9999e-26	yes	up
ENSGALG00000015044	GTF3C6	0.438507	-1.18933	4.37232e-09	5.78692e-08	yes	down
ENSGALG00000015056	LAMA3	5.36553	2.42372	4.41707e-07	4.34832e-06	yes	up
ENSGALG00000015079	UPK1B	0.00925462	-6.75561	3.96122e-06	3.24178e-05	yes	down
ENSGALG00000015084	IGSF11	0.474949	-1.07415	2.33352e-08	2.79489e-07	yes	down
ENSGALG00000015089	GAP43	0.332112	-1.59026	0.000802431	0.00377589	yes	down
ENSGALG00000015094	ZBTB20	3.20716	1.6813	5.29233e-11	9.16041e-10	yes	up
ENSGALG00000015109	TJP2	2.21136	1.14493	1.73863e-10	2.80616e-09	yes	up
ENSGALG00000015110	FAM189A2	2.0569	1.04047	0.000244424	0.00132642	yes	up
ENSGALG00000015117	DRD3	0.213467	-2.22792	0.00755012	0.0260314	yes	down
ENSGALG00000015122	TAF4B	0.273683	-1.86942	8.10585e-05	0.000495652	yes	down
ENSGALG00000015132	CDH2	0.412393	-1.27791	2.42873e-11	4.43531e-10	yes	down
ENSGALG00000015151	B4GALT6	0.306816	-1.70456	3.32243e-08	3.89046e-07	yes	down
ENSGALG00000015180	PSAT1	0.497831	-1.00627	1.12022e-06	1.01886e-05	yes	down
ENSGALG00000015203		0.426686	-1.22875	0.00885536	0.0297122	yes	down
ENSGALG00000015211	DTNA	2.37876	1.25021	5.38171e-11	9.30521e-10	yes	up
ENSGALG00000015218	SLC19A2	4.62829	2.21048	2.83488e-12	5.74506e-11	yes	up
ENSGALG00000015219		0.380303	-1.39478	0.000216239	0.00119218	yes	down
ENSGALG00000015233	ATP1B1	2.77421	1.47208	5.92581e-18	2.35482e-16	yes	up
ENSGALG00000015271		2.00445	1.00321	1.36479e-08	1.68555e-07	yes	up
ENSGALG00000015286	SESN1	3.52375	1.81711	2.79237e-14	7.33188e-13	yes	up
ENSGALG00000015293	TMEM45A	3.55918	1.83155	1.19637e-08	1.48545e-07	yes	up
ENSGALG00000015301	LNPEP	2.2871	1.19352	1.19863e-19	5.55025e-18	yes	up
ENSGALG00000015303	AFG1L	2.54121	1.34551	1.63632e-08	2.00114e-07	yes	up
ENSGALG00000015307		2.04892	1.03486	0.000178067	0.0010042	yes	up
ENSGALG00000015322	IMPG2	4.26968	2.09413	1.65894e-10	2.68821e-09	yes	up
ENSGALG00000015338	QRSL1	2.83024	1.50092	6.4959e-16	2.05805e-14	yes	up
ENSGALG00000015343	RTN4IP1	2.43918	1.2864	8.74167e-14	2.13652e-12	yes	up
ENSGALG00000015358	MYH15	0.0863613	-3.53347	1.5458e-36	3.44162e-34	yes	down
ENSGALG00000015360	KIAA1524	0.410444	-1.28474	1.11534e-10	1.84411e-09	yes	down
ENSGALG00000015372	ATP5I	3.14335	1.6523	4.95946e-31	6.39731e-29	yes	up
ENSGALG00000015373	PDE6B	15.4128	3.94606	0.00259857	0.0104386	yes	up
ENSGALG00000015382	CHRNA6	4.69295	2.2305	0.00141535	0.00618311	yes	up
ENSGALG00000015404		0.183125	-2.4491	1.04711e-06	9.58263e-06	yes	down
ENSGALG00000015409	PROS1	2.16905	1.11706	1.18872e-15	3.63163e-14	yes	up
ENSGALG00000015419	PENK	0.15624	-2.67816	1.18586e-07	1.28922e-06	yes	down
ENSGALG00000015437	MPC2	2.04242	1.03028	1.42402e-08	1.75603e-07	yes	up
ENSGALG00000015459	ZFP92	0.492806	-1.02091	3.29982e-06	2.76027e-05	yes	down
ENSGALG00000015464	PTGFRN	0.452522	-1.14394	2.80045e-11	5.07987e-10	yes	down
ENSGALG00000015473	ADPRH	2.58058	1.3677	1.66243e-19	7.58972e-18	yes	up
ENSGALG00000015528	JAKMIP1	0.0431255	-4.53531	5.09781e-13	1.13344e-11	yes	down
ENSGALG00000015544	ALDOB	0.108368	-3.20599	1.98703e-13	4.64011e-12	yes	down
ENSGALG00000015551	GRIN3A	2.95883	1.56502	0.000386043	0.00198681	yes	up
ENSGALG00000015599	SOHO-1	0.173656	-2.5257	0.000230269	0.00125928	yes	down
ENSGALG00000015602	CKMT2	43.1028	5.42971	7.96393e-114	6.47189e-110	yes	up
ENSGALG00000015624	VCAN	0.470846	-1.08667	1.80226e-08	2.19253e-07	yes	down
ENSGALG00000015628	MSANTD1	0.0828291	-3.59372	3.51749e-09	4.72087e-08	yes	down
ENSGALG00000015663	HSDL2	2.13364	1.09331	6.72746e-18	2.66037e-16	yes	up
ENSGALG00000015666	TNIP2	2.09386	1.06617	6.1819e-05	0.000388683	yes	up
ENSGALG00000015691	SMC2	0.441706	-1.17884	6.62948e-10	9.97676e-09	yes	down
ENSGALG00000015693	USP25	2.10298	1.07244	7.78515e-13	1.6916e-11	yes	up
ENSGALG00000015712	SLBP	0.406139	-1.29995	2.51018e-08	2.98013e-07	yes	down
ENSGALG00000015751	ATP5PF	3.12405	1.64342	6.02855e-33	9.07241e-31	yes	up
ENSGALG00000015826	HTR1E	33.7016	5.07475	5.58846e-11	9.62903e-10	yes	up
ENSGALG00000015833	NT5E	0.309436	-1.69229	2.57524e-15	7.59625e-14	yes	down
ENSGALG00000015846	SNAP91	0.290532	-1.78323	3.12319e-07	3.15483e-06	yes	down
ENSGALG00000015874	TTK	0.448106	-1.15809	3.25286e-11	5.82255e-10	yes	down
ENSGALG00000015910	CD109	2.79043	1.48049	6.55261e-11	1.11987e-09	yes	up
ENSGALG00000015961	SUCLG1	3.29097	1.71851	6.29016e-40	1.79358e-37	yes	up
ENSGALG00000015977	SMOX	4.2106	2.07402	7.08821e-11	1.20507e-09	yes	up
ENSGALG00000016017	SLC4A11	2.68758	1.42631	7.12635e-07	6.73399e-06	yes	up
ENSGALG00000016054	KCNJ6	0.150386	-2.73325	1.5301e-06	1.36118e-05	yes	down
ENSGALG00000016094	SFXN5	0.2999	-1.73745	6.7032e-08	7.55527e-07	yes	down
ENSGALG00000016105	DYSF	2.2858	1.1927	4.37505e-25	3.20305e-23	yes	up
ENSGALG00000016205	PDXK	2.11143	1.07822	2.02287e-10	3.23599e-09	yes	up
ENSGALG00000016221	EFHC2	0.355254	-1.49308	0.00150326	0.00651534	yes	down
ENSGALG00000016261	CYBB	0.330173	-1.5987	6.62283e-07	6.30955e-06	yes	down
ENSGALG00000016268		0.467486	-1.09701	0.0111289	0.0359883	yes	down
ENSGALG00000016278	PRIM2	0.47956	-1.06022	2.49854e-08	2.97065e-07	yes	down
ENSGALG00000016281	DMD	2.16274	1.11286	1.25132e-14	3.41811e-13	yes	up
ENSGALG00000016300	TINAG	3.72397	1.89684	3.49878e-10	5.48896e-09	yes	up
ENSGALG00000016301		3.69746	1.88654	0.000199412	0.00110919	yes	up
ENSGALG00000016309	KLHL31	2.36494	1.2418	2.91244e-21	1.52205e-19	yes	up
ENSGALG00000016313	GCLC	2.62475	1.39218	1.52351e-07	1.61735e-06	yes	up
ENSGALG00000016323	PDK3	2.09067	1.06396	8.51502e-17	2.92589e-15	yes	up
ENSGALG00000016324	GSTA4	0.27212	-1.87768	8.97537e-09	1.13877e-07	yes	down
ENSGALG00000016325	GSTA3	0.288913	-1.79129	7.89502e-16	2.4724e-14	yes	down
ENSGALG00000016358	PTCHD1	2.27645	1.18679	3.75763e-06	3.09006e-05	yes	up
ENSGALG00000016361	FAM110C	5.05041	2.3364	0.000132047	0.000764845	yes	up
ENSGALG00000016375	PHEX	0.441362	-1.17996	0.000232441	0.00126987	yes	down
ENSGALG00000016388	KLHL34	6.12946	2.61576	2.42528e-13	5.58329e-12	yes	up
ENSGALG00000016426	MAP3K15	5.71505	2.51477	1.29949e-06	1.16689e-05	yes	up
ENSGALG00000016430	PDHA2	2.98649	1.57845	2.06741e-27	1.87719e-25	yes	up
ENSGALG00000016438	MELK	0.472404	-1.08191	1.11622e-08	1.39125e-07	yes	down
ENSGALG00000016442	RRM2	0.382863	-1.3851	7.64586e-11	1.28909e-09	yes	down
ENSGALG00000016444	ODC1	0.486059	-1.0408	6.57563e-09	8.44184e-08	yes	down
ENSGALG00000016455	GREB1	0.223147	-2.16393	0.000122364	0.000714106	yes	down
ENSGALG00000016457	TRIB2	0.498498	-1.00434	8.67579e-07	8.09458e-06	yes	down
ENSGALG00000016459	LRATD1	0.285408	-1.8089	3.00901e-05	0.000203011	yes	down
ENSGALG00000016462	MYCN	0.413003	-1.27578	1.92312e-06	1.67955e-05	yes	down
ENSGALG00000016480	SDC1	2.2055	1.14111	2.09641e-08	2.52766e-07	yes	up
ENSGALG00000016491	APOB	0.247318	-2.01556	0.00998703	0.0328515	yes	down
ENSGALG00000016497	UBXN2A	2.66447	1.41385	2.12422e-24	1.45675e-22	yes	up
ENSGALG00000016499		0.319309	-1.64697	0.00333371	0.0129594	yes	down
ENSGALG00000016507	FNDC4	2.05872	1.04175	0.00266912	0.0106719	yes	up
ENSGALG00000016513	PPM1G	0.496019	-1.01153	1.03856e-10	1.72066e-09	yes	down
ENSGALG00000016518	PHKA2	8.78444	3.13495	2.45995e-84	7.9963e-81	yes	up
ENSGALG00000016536	HADHA	2.14042	1.09789	3.01773e-16	9.92857e-15	yes	up
ENSGALG00000016555	HADHB	2.61422	1.38638	1.52773e-28	1.59168e-26	yes	up
ENSGALG00000016556		0.243995	-2.03507	1.65624e-09	2.33671e-08	yes	down
ENSGALG00000016558	VEGFD	2.19089	1.13152	3.14472e-07	3.1746e-06	yes	up
ENSGALG00000016562	ASB11	10.9089	3.44743	9.46553e-11	1.5795e-09	yes	up
ENSGALG00000016563	ASB9	0.468262	-1.09461	0.00162526	0.00697409	yes	down
ENSGALG00000016567	EPHX2	2.18165	1.12542	1.69398e-08	2.0701e-07	yes	up
ENSGALG00000016580	SCARA5	3.0636	1.61523	2.90387e-12	5.86293e-11	yes	up
ENSGALG00000016582	PBK	0.431927	-1.21114	1.07238e-13	2.58981e-12	yes	down
ENSGALG00000016584	EGFL6	0.389771	-1.3593	3.05012e-07	3.08294e-06	yes	down
ENSGALG00000016609	CENPO	0.483854	-1.04736	9.88432e-06	7.42374e-05	yes	down
ENSGALG00000016620	PNOC	11.3435	3.50379	2.83032e-07	2.87148e-06	yes	up
ENSGALG00000016648		3.13462	1.64829	0.000500605	0.00248362	yes	up
ENSGALG00000016651		0.169605	-2.55975	0.000204233	0.00113406	yes	down
ENSGALG00000016676	MCM3	0.367017	-1.44608	1.30252e-15	3.94224e-14	yes	down
ENSGALG00000016678	IL17A	0.216134	-2.21	0.00846907	0.028617	yes	down
ENSGALG00000016680	TFAP2B	0.0330119	-4.92087	0.00670142	0.0235448	yes	down
ENSGALG00000016692	CENPQ	0.446913	-1.16193	1.59466e-07	1.68627e-06	yes	down
ENSGALG00000016702		0.364035	-1.45785	2.38281e-19	1.08178e-17	yes	down
ENSGALG00000016707	CLIC5	15.4265	3.94734	1.03241e-06	9.46401e-06	yes	up
ENSGALG00000016709	RCAN2	2.37906	1.25039	0.000159473	0.000907848	yes	up
ENSGALG00000016721	PLCXD1	0.459376	-1.12225	3.1931e-06	2.67927e-05	yes	down
ENSGALG00000016727	JADE3	0.487858	-1.03547	1.42511e-14	3.86038e-13	yes	down
ENSGALG00000016768	LONRF2	2.63752	1.39918	9.02802e-19	3.90246e-17	yes	up
ENSGALG00000016774	NPAS2	2.60518	1.38139	1.60292e-05	0.000114666	yes	up
ENSGALG00000016785	IL1RL1	2.02879	1.02062	0.00573155	0.0205323	yes	up
ENSGALG00000016791	SLC9A2	4.66671	2.22241	2.73957e-18	1.13011e-16	yes	up
ENSGALG00000016797	FHL2	0.202889	-2.30124	1.80279e-28	1.84281e-26	yes	down
ENSGALG00000016803	ST6GAL2	0.255442	-1.96893	6.6818e-12	1.29439e-10	yes	down
ENSGALG00000016805	SULT1C3	0.0760285	-3.71732	0.010629	0.0346407	yes	down
ENSGALG00000016820	GAS6	2.31309	1.20982	1.8836e-10	3.03111e-09	yes	up
ENSGALG00000016834	MCF2L	2.45939	1.2983	7.55681e-15	2.1323e-13	yes	up
ENSGALG00000016843	COL4A2	2.93132	1.55155	9.63251e-32	1.34963e-29	yes	up
ENSGALG00000016859		0.0616765	-4.01914	3.75063e-11	6.65491e-10	yes	down
ENSGALG00000016867	ITGBL1	4.61632	2.20674	0.000420837	0.0021408	yes	up
ENSGALG00000016875	CLYBL	2.17398	1.12034	9.14886e-05	0.00055257	yes	up
ENSGALG00000016890	MBNL2	3.33121	1.73605	2.5221e-20	1.23842e-18	yes	up
ENSGALG00000016905	SLITRK1	2.25363	1.17225	0.00292464	0.0115739	yes	up
ENSGALG00000016931	BORA	0.466438	-1.10024	1.53209e-05	0.000110133	yes	down
ENSGALG00000016941	PCDH17	0.196382	-2.34827	0.000109492	0.000646411	yes	down
ENSGALG00000016954	RGCC	3.25267	1.70162	9.66107e-08	1.06527e-06	yes	up
ENSGALG00000016955	VWA8	2.946	1.55876	2.44099e-33	3.81475e-31	yes	up
ENSGALG00000016969		2.58911	1.37245	0.00367961	0.0141135	yes	up
ENSGALG00000016975	KCTD4	0.243203	-2.03977	6.44229e-09	8.28374e-08	yes	down
ENSGALG00000016979	SLC25A30	3.90704	1.96608	2.10353e-11	3.85877e-10	yes	up
ENSGALG00000016986	LCP1	0.375769	-1.41208	2.0367e-18	8.50966e-17	yes	down
ENSGALG00000016993	SUCLA2	2.64254	1.40193	4.60253e-22	2.58841e-20	yes	up
ENSGALG00000017025	CKAP2	0.487437	-1.03671	6.79756e-11	1.15808e-09	yes	down
ENSGALG00000017040		0.0900846	-3.47257	5.57754e-07	5.38952e-06	yes	down
ENSGALG00000017046	POSTN	0.280096	-1.83601	6.65368e-20	3.16206e-18	yes	down
ENSGALG00000017068	KL	0.157968	-2.66229	0.00818215	0.0278269	yes	down
ENSGALG00000017075	FRY	3.03066	1.59963	5.60633e-22	3.10989e-20	yes	up
ENSGALG00000017077	HSPH1	0.383694	-1.38197	1.96295e-05	0.000137635	yes	down
ENSGALG00000017091	FLT1	2.41971	1.27484	3.90052e-09	5.20485e-08	yes	up
ENSGALG00000017106	ATP8A2	0.151338	-2.72415	4.96198e-08	5.69541e-07	yes	down
ENSGALG00000017119	TNFRSF19	0.452039	-1.14548	9.38343e-10	1.38519e-08	yes	down
ENSGALG00000017120	SACS	0.386568	-1.37121	2.37809e-13	5.49021e-12	yes	down
ENSGALG00000017128	SKA3	0.45916	-1.12293	4.23726e-09	5.6219e-08	yes	down
ENSGALG00000017167	SLC35F2	0.294997	-1.76123	0.000353921	0.0018425	yes	down
ENSGALG00000017168	SLN	13.0786	3.70914	1.87724e-06	1.64301e-05	yes	up
ENSGALG00000017169	ELMOD1	0.161236	-2.63275	0.000276831	0.00148689	yes	down
ENSGALG00000017179	PDGFD	0.331912	-1.59113	5.40457e-13	1.19837e-11	yes	down
ENSGALG00000017191	ANGPTL5	8.39661	3.06981	1.10881e-05	8.22901e-05	yes	up
ENSGALG00000017272	VWF	3.10361	1.63395	1.5368e-16	5.15001e-15	yes	up
ENSGALG00000017274	CD9	2.75332	1.46117	0.00759008	0.026147	yes	up
ENSGALG00000017282	NDUFA9	2.30647	1.20569	2.68658e-21	1.40855e-19	yes	up
ENSGALG00000017302	SLCO2B1	2.08582	1.06062	1.64352e-07	1.73343e-06	yes	up
ENSGALG00000017316	UCP3	8.68914	3.11921	8.85118e-06	6.76344e-05	yes	up
ENSGALG00000017332	KLHL35	0.176098	-2.50555	0.000473614	0.00236705	yes	down
ENSGALG00000017347	HBBR	0.29022	-1.78478	0.00380743	0.0145127	yes	down
ENSGALG00000017380	UQCRHL	3.47218	1.79584	5.54934e-27	4.82318e-25	yes	up
ENSGALG00000017394	INSIG1	0.294254	-1.76486	8.09218e-26	6.29293e-24	yes	down
ENSGALG00000017418	NPTX1	30.5064	4.93104	2.86889e-09	3.89217e-08	yes	up
ENSGALG00000017493		0.418432	-1.25693	0.000183852	0.00103358	yes	down
ENSGALG00000017715	TINAGL1	3.72821	1.89848	5.24545e-25	3.806e-23	yes	up
ENSGALG00000018415		0.00501231	-7.64031	0.00286336	0.0113591	yes	down
ENSGALG00000018700	PLPP7	2.37236	1.24633	1.2215e-05	8.96706e-05	yes	up
ENSGALG00000019060	MMP27	0.229918	-2.12081	2.51681e-10	4.00644e-09	yes	down
ENSGALG00000019157	SMPX	8.05478	3.00984	6.75793e-12	1.30602e-10	yes	up
ENSGALG00000019261	ARHGAP8	6.94983	2.79698	0.0111442	0.0360308	yes	up
ENSGALG00000019509	CCDC102B	0.397903	-1.32951	1.83486e-05	0.00012938	yes	down
ENSGALG00000019719	KRT24	0.0470886	-4.40848	1.80142e-07	1.88528e-06	yes	down
ENSGALG00000019761		17.2823	4.11123	3.10344e-11	5.5735e-10	yes	up
ENSGALG00000019967	MTFR2	0.369039	-1.43815	3.64684e-06	3.00873e-05	yes	down
ENSGALG00000019979	DYNLT1	0.474753	-1.07475	0.000101241	0.000602958	yes	down
ENSGALG00000020002	SLC22A3	3.93962	1.97806	0.00140283	0.00613734	yes	up
ENSGALG00000020067	VASH2	0.38312	-1.38413	2.81062e-11	5.09263e-10	yes	down
ENSGALG00000020084	CAPN13	0.11557	-3.11317	0.00588654	0.0210134	yes	down
ENSGALG00000020164	GAR1	0.45417	-1.1387	0.00234773	0.00960184	yes	down
ENSGALG00000020647	LDLRAD1	4.62571	2.20967	3.33843e-06	2.7854e-05	yes	up
ENSGALG00000020703	GRB14	3.99513	1.99824	0.000101348	0.000603192	yes	up
ENSGALG00000020982		0.127555	-2.97081	0.00464861	0.0171929	yes	down
ENSGALG00000021031	CXCR7	2.46089	1.29918	2.76088e-23	1.72587e-21	yes	up
ENSGALG00000021074	MYOC	11.6345	3.54034	3.64096e-23	2.24153e-21	yes	up
ENSGALG00000021128	FSCN1	0.419607	-1.25289	6.99228e-10	1.04646e-08	yes	down
ENSGALG00000021163		9.43027	3.2373	3.86534e-06	3.1697e-05	yes	up
ENSGALG00000021180	PAQR9	7.59525	2.9251	1.73467e-13	4.08604e-12	yes	up
ENSGALG00000021213	UBE2D1	2.99919	1.58457	3.59974e-28	3.50339e-26	yes	up
ENSGALG00000021272	SCN2B	2.28365	1.19134	0.00204432	0.00852988	yes	up
ENSGALG00000021285	UNG	0.46953	-1.09071	2.21602e-06	1.9097e-05	yes	down
ENSGALG00000021304	RANBP3L	5.85121	2.54873	1.35186e-17	5.08605e-16	yes	up
ENSGALG00000021340	CA9	4.78079	2.25725	1.13533e-26	9.44953e-25	yes	up
ENSGALG00000021399		4.51275	2.17401	8.44294e-25	5.99228e-23	yes	up
ENSGALG00000021443	PANX3	0.289352	-1.7891	2.36566e-05	0.000163544	yes	down
ENSGALG00000021520	TMEM8C	0.301196	-1.73123	5.59585e-08	6.37347e-07	yes	down
ENSGALG00000021542	SNCB	0.119833	-3.06091	2.69704e-09	3.67127e-08	yes	down
ENSGALG00000021552	RASL10A	963.545	9.91221	2.66366e-41	9.62055e-39	yes	up
ENSGALG00000021569	C1QA	0.471256	-1.08542	0.00266863	0.0106719	yes	down
ENSGALG00000021592	TLCD2	3.30251	1.72356	7.40615e-05	0.000456647	yes	up
ENSGALG00000021598		0.485905	-1.04126	0.00356371	0.0137319	yes	down
ENSGALG00000021627	IFI27L2	2.99857	1.58428	1.09584e-05	8.14759e-05	yes	up
ENSGALG00000021686		5.49673	2.45857	1.34532e-06	1.20405e-05	yes	up
ENSGALG00000021688	CD320	2.29803	1.20039	1.97801e-05	0.000138571	yes	up
ENSGALG00000021692		3.42532	1.77624	5.43947e-28	5.17004e-26	yes	up
ENSGALG00000021972	PLIN4	3.11034	1.63707	1.46072e-35	2.86038e-33	yes	up
ENSGALG00000022557	CLDN3	0.0418494	-4.57865	0.0117841	0.037769	yes	down
ENSGALG00000022696	KCNE3	6.1063	2.6103	1.7729e-10	2.85863e-09	yes	up
ENSGALG00000022750	GPR18	0.104493	-3.25853	5.12278e-10	7.87707e-09	yes	down
ENSGALG00000022813	NDUFV3	3.36157	1.74914	6.69473e-36	1.36012e-33	yes	up
ENSGALG00000022874	RAB31	0.391907	-1.35142	3.03995e-13	6.91026e-12	yes	down
ENSGALG00000022875		2.68735	1.42618	1.32045e-06	1.18505e-05	yes	up
ENSGALG00000023066	DNAJA1	3.59086	1.84433	1.03174e-14	2.87632e-13	yes	up
ENSGALG00000023193	SOCS1L	0.414951	-1.26899	4.25462e-05	0.000277935	yes	down
ENSGALG00000023338	CBX2	0.409516	-1.28801	7.27996e-07	6.87514e-06	yes	down
ENSGALG00000023348	HPDL	2.21161	1.1451	0.00213846	0.00885737	yes	up
ENSGALG00000023354	FSCN2	4.39846	2.137	0.00920211	0.0306794	yes	up
ENSGALG00000023395	PLIN1	0.270678	-1.88535	6.35487e-05	0.000398325	yes	down
ENSGALG00000023396	ASPHD2	0.462435	-1.11268	0.00197	0.0082622	yes	down
ENSGALG00000023436	HDC	5.81127	2.53885	9.14948e-06	6.94565e-05	yes	up
ENSGALG00000023444	APELA	0.359582	-1.47561	0.00433408	0.0162121	yes	down
ENSGALG00000023510	ERP29	0.471759	-1.08388	1.01861e-19	4.74368e-18	yes	down
ENSGALG00000023517	AGPAT2	2.08829	1.06233	1.72992e-06	1.52392e-05	yes	up
ENSGALG00000023521	ADRA2A	0.397703	-1.33024	0.00437487	0.0163459	yes	down
ENSGALG00000023580	CLDN19	2.07908	1.05594	0.00438317	0.0163694	yes	up
ENSGALG00000023626	NTN1	3.44305	1.78369	3.50422e-09	4.70695e-08	yes	up
ENSGALG00000023691	ENTPD7	0.452433	-1.14422	3.95655e-05	0.000259821	yes	down
ENSGALG00000023740	HBZ	0.264675	-1.9177	2.61255e-09	3.56522e-08	yes	down
ENSGALG00000023772	HSPB7	5.82455	2.54215	3.93629e-17	1.39383e-15	yes	up
ENSGALG00000023780	TREM-B2	0.411058	-1.28258	0.0129277	0.0407775	yes	down
ENSGALG00000023781	TREM2	0.197993	-2.33648	8.87825e-14	2.16015e-12	yes	down
ENSGALG00000023812	CCNI2	0.238005	-2.07094	9.92062e-11	1.65205e-09	yes	down
ENSGALG00000023844		4.07309	2.02612	0.0025764	0.0103624	yes	up
ENSGALG00000023886	ZNF804A	2.72908	1.44842	0.00138317	0.00606273	yes	up
ENSGALG00000023904	FIBIN	0.452354	-1.14448	1.03233e-15	3.18982e-14	yes	down
ENSGALG00000023933	G0S2	4.28361	2.09883	1.7302e-18	7.30841e-17	yes	up
ENSGALG00000024047	MYCL	0.418388	-1.25709	2.20248e-07	2.28006e-06	yes	down
ENSGALG00000024083	TCIM	5.4671	2.45078	1.77873e-07	1.86274e-06	yes	up
ENSGALG00000024298	ADAMTSL5	8.09831	3.01762	5.05368e-22	2.82259e-20	yes	up
ENSGALG00000024332	CDC34	2.34336	1.22858	4.63904e-06	3.75489e-05	yes	up
ENSGALG00000024428	C18H17ORF67	6.86451	2.77916	1.36646e-05	9.91474e-05	yes	up
ENSGALG00000024449	RAMP2	2.42525	1.27813	1.22123e-17	4.61597e-16	yes	up
ENSGALG00000024486	C4orf48	0.455124	-1.13567	3.92451e-07	3.8917e-06	yes	down
ENSGALG00000025735	PDE6H	0.227927	-2.13336	0.0030634	0.012044	yes	down
ENSGALG00000025751	NMRK2	3.02882	1.59876	1.1385e-09	1.65067e-08	yes	up
ENSGALG00000025773		2.27443	1.18551	0.00105022	0.00479069	yes	up
ENSGALG00000025804	CLCN2	6.14448	2.61929	0.000694721	0.00331707	yes	up
ENSGALG00000025819	UQCRFS1	3.14061	1.65105	3.29307e-40	9.73132e-38	yes	up
ENSGALG00000025842	TPM2	2.18504	1.12766	3.73294e-14	9.66105e-13	yes	up
ENSGALG00000025862	TMEM26	0.371395	-1.42897	8.33971e-22	4.57924e-20	yes	down
ENSGALG00000025896	PLPPR4	5.01652	2.32669	6.41964e-05	0.000402075	yes	up
ENSGALG00000025899		20.8032	4.37873	0.0158444	0.0482155	yes	up
ENSGALG00000025921		5.60109	2.48571	4.4569e-11	7.80583e-10	yes	up
ENSGALG00000025938	KIAA0513	3.55503	1.82986	6.90905e-16	2.18044e-14	yes	up
ENSGALG00000025941	RGS20	0.103477	-3.27262	0.0015943	0.00685871	yes	down
ENSGALG00000025945	AVD	0.263995	-1.92142	0.016294	0.0492974	yes	down
ENSGALG00000025996		0.485066	-1.04375	2.23209e-12	4.60967e-11	yes	down
ENSGALG00000025999	NDUFA4	3.08816	1.62675	8.41235e-29	8.8783e-27	yes	up
ENSGALG00000026005	DIO2	0.251654	-1.99049	1.16341e-14	3.21033e-13	yes	down
ENSGALG00000026038	ERI2	0.490718	-1.02703	0.000309876	0.00163979	yes	down
ENSGALG00000026055	PALM	2.41007	1.26907	1.02259e-08	1.2834e-07	yes	up
ENSGALG00000026077	ALDOC	2.24585	1.16726	3.60687e-13	8.17607e-12	yes	up
ENSGALG00000026080	OMD	0.216152	-2.20988	0.00283899	0.0112734	yes	down
ENSGALG00000026081	RBM38	3.20138	1.67869	1.63309e-34	2.73634e-32	yes	up
ENSGALG00000026091	CACNG4	0.250164	-1.99905	2.11633e-05	0.000147562	yes	down
ENSGALG00000026092		0.314481	-1.66895	0.0113815	0.0366522	yes	down
ENSGALG00000026153	FOXO6	5.6387	2.49536	2.43244e-20	1.19801e-18	yes	up
ENSGALG00000026154		2.36221	1.24014	8.94618e-13	1.92841e-11	yes	up
ENSGALG00000026182	CTTNBP2NL	2.15304	1.10638	1.24808e-07	1.34874e-06	yes	up
ENSGALG00000026207	CNTF	4.29394	2.1023	1.23395e-06	1.11233e-05	yes	up
ENSGALG00000026214	LRTM2	5.84279	2.54666	0.000836405	0.00391647	yes	up
ENSGALG00000026264	MAFA	3.73195	1.89993	3.35797e-10	5.27315e-09	yes	up
ENSGALG00000026276	TCF15	2.99583	1.58295	1.14557e-17	4.35021e-16	yes	up
ENSGALG00000026315	RAB34	0.493752	-1.01814	4.28023e-06	3.48875e-05	yes	down
ENSGALG00000026380	UBE2C	0.488587	-1.03331	6.63158e-12	1.28619e-10	yes	down
ENSGALG00000026422		2.34007	1.22655	0.000219741	0.00120865	yes	up
ENSGALG00000026452	CAVIN4	2.51527	1.33072	2.26275e-15	6.68664e-14	yes	up
ENSGALG00000026468	CHSY1	0.426813	-1.22833	1.5142e-14	4.06781e-13	yes	down
ENSGALG00000026499	TNFRSF25	14.5017	3.85815	1.86444e-05	0.000131294	yes	up
ENSGALG00000026536	IP6K3	5.00879	2.32446	1.29137e-30	1.55471e-28	yes	up
ENSGALG00000026572	RGS5	2.42258	1.27654	1.38734e-11	2.59178e-10	yes	up
ENSGALG00000026578		2.97606	1.5734	1.48487e-07	1.58149e-06	yes	up
ENSGALG00000026585	TAFA3	24.0449	4.58766	0.0101945	0.0334366	yes	up
ENSGALG00000026590	KLF13	5.25023	2.39238	6.30267e-27	5.4488e-25	yes	up
ENSGALG00000026598	NXNL2	3.19037	1.67372	0.000171006	0.000966734	yes	up
ENSGALG00000026613	S100A4	2.81977	1.49558	0.00192806	0.00812255	yes	up
ENSGALG00000026687	PLCD4	5.29069	2.40346	9.75329e-27	8.17114e-25	yes	up
ENSGALG00000026716	CELF5	0.354571	-1.49585	0.000891707	0.00414132	yes	down
ENSGALG00000026727	SLC30A10	0.278053	-1.84657	0.0109595	0.0355204	yes	down
ENSGALG00000026757	DHFR	0.401573	-1.31627	2.38266e-10	3.80033e-09	yes	down
ENSGALG00000026776		3.43643	1.78091	4.3126e-17	1.52045e-15	yes	up
ENSGALG00000026834	PLPP2	2.02711	1.01942	4.69913e-07	4.60923e-06	yes	up
ENSGALG00000026875		4.18462	2.0651	2.66013e-30	3.13297e-28	yes	up
ENSGALG00000026896		2.22611	1.15453	1.54173e-07	1.63562e-06	yes	up
ENSGALG00000026940	TTYH2	0.327561	-1.61016	6.35691e-20	3.02988e-18	yes	down
ENSGALG00000026970		2.00563	1.00406	2.97939e-11	5.38643e-10	yes	up
ENSGALG00000026981	NHSL1	0.34077	-1.55313	2.88736e-13	6.59106e-12	yes	down
ENSGALG00000027002		0.00842214	-6.8916	9.92397e-07	9.13848e-06	yes	down
ENSGALG00000027069	TSC22D4	5.68546	2.50728	4.85822e-27	4.2452e-25	yes	up
ENSGALG00000027090		0.0597682	-4.06448	2.51475e-05	0.000172748	yes	down
ENSGALG00000027096	LGALSL	12.98	3.69822	7.93843e-73	1.84319e-69	yes	up
ENSGALG00000027166	ART7B	5.28459	2.40179	7.86036e-11	1.32114e-09	yes	up
ENSGALG00000027184	OLFML1	2.5408	1.34528	1.71894e-12	3.59563e-11	yes	up
ENSGALG00000027207	PERP2	2.89716	1.53464	7.89317e-05	0.000483739	yes	up
ENSGALG00000027316	CRNN	0.0166292	-5.91014	0.000347214	0.00181048	yes	down
ENSGALG00000027330	SYNPO	2.39682	1.26112	5.57972e-06	4.44982e-05	yes	up
ENSGALG00000027353	C10orf71	3.73275	1.90024	9.23952e-17	3.15483e-15	yes	up
ENSGALG00000027374	KLF9	16.2314	4.02071	1.45728e-34	2.46721e-32	yes	up
ENSGALG00000027418		2.66973	1.41669	7.58592e-07	7.14333e-06	yes	up
ENSGALG00000027512	MACIR	2.10837	1.07613	2.47696e-06	2.12108e-05	yes	up
ENSGALG00000027583	PLN	7.79566	2.96267	1.26379e-06	1.13797e-05	yes	up
ENSGALG00000027629	GNG2	0.478001	-1.06491	3.50015e-05	0.000233051	yes	down
ENSGALG00000027632	ACYP2	3.91506	1.96904	2.79012e-18	1.14805e-16	yes	up
ENSGALG00000027643	RD3L	2.93825	1.55496	4.32614e-15	1.24889e-13	yes	up
ENSGALG00000027654	C5orf49	48.7456	5.6072	0.00769582	0.026444	yes	up
ENSGALG00000027688	NDUFB4	2.42226	1.27636	3.15368e-12	6.34366e-11	yes	up
ENSGALG00000027696		2.30256	1.20324	7.40257e-05	0.0004566	yes	up
ENSGALG00000027742		6.7137	2.74711	1.22528e-22	7.24163e-21	yes	up
ENSGALG00000027771	CACNG1	3.13537	1.64864	5.14833e-28	4.9221e-26	yes	up
ENSGALG00000027786	SOCS3	2.38716	1.25529	1.13308e-05	8.38996e-05	yes	up
ENSGALG00000027793	SCN9A	0.436812	-1.19491	0.0162804	0.0492748	yes	down
ENSGALG00000027835	PCBD1	0.382755	-1.38551	3.82428e-05	0.000252154	yes	down
ENSGALG00000027853	CTNNA2	0.345564	-1.53298	8.73537e-22	4.78033e-20	yes	down
ENSGALG00000027864	NFKBIA	3.52004	1.81559	0.000152544	0.000871152	yes	up
ENSGALG00000027874	CHAC1	5.79849	2.53568	0.00184668	0.00780599	yes	up
ENSGALG00000027887		0.365707	-1.45124	1.73176e-11	3.20573e-10	yes	down
ENSGALG00000027963	COX7C	2.84804	1.50997	2.55445e-33	3.95404e-31	yes	up
ENSGALG00000028026	NDUFS4	2.22768	1.15554	7.2984e-13	1.59245e-11	yes	up
ENSGALG00000028032	MSRA	2.28589	1.19276	7.28945e-09	9.34349e-08	yes	up
ENSGALG00000028037	FOS	3.72147	1.89587	3.185e-14	8.29659e-13	yes	up
ENSGALG00000028041		0.394871	-1.34055	3.20191e-08	3.76016e-07	yes	down
ENSGALG00000028115	SFN	0.074777	-3.74126	0.0129959	0.0409801	yes	down
ENSGALG00000028142	HACD4	2.08806	1.06216	0.00984544	0.0324646	yes	up
ENSGALG00000028174		2.12525	1.08763	8.42716e-14	2.06275e-12	yes	up
ENSGALG00000028197	IQCK	0.498122	-1.00543	3.50662e-06	2.90632e-05	yes	down
ENSGALG00000028210		2.89839	1.53525	6.29619e-10	9.51926e-09	yes	up
ENSGALG00000028236	PRRX2	0.408324	-1.29221	2.5537e-06	2.17875e-05	yes	down
ENSGALG00000028250	ANKRD22	0.292154	-1.7752	0.00436331	0.0163065	yes	down
ENSGALG00000028273	HBE1	0.105276	-3.24775	2.06892e-63	2.24175e-60	yes	down
ENSGALG00000028283		21.7127	4.44047	7.8561e-06	6.04857e-05	yes	up
ENSGALG00000028284	PTX3	0.447156	-1.16115	0.00031465	0.00166201	yes	down
ENSGALG00000028290	C1H21ORF91	3.59717	1.84686	1.72362e-20	8.6197e-19	yes	up
ENSGALG00000028302	UQCRQ	4.85414	2.27922	4.88898e-45	2.74002e-42	yes	up
ENSGALG00000028318	CDKN1A	0.482585	-1.05114	0.00488599	0.0179098	yes	down
ENSGALG00000028444	TMEM178B	0.431507	-1.21255	0.000247924	0.00134317	yes	down
ENSGALG00000028459	FAM180A	11.4977	3.52327	1.33568e-13	3.19247e-12	yes	up
ENSGALG00000028466		2.26458	1.17925	2.54947e-08	3.02457e-07	yes	up
ENSGALG00000028501	DCK	0.499219	-1.00226	7.41202e-06	5.73655e-05	yes	down
ENSGALG00000028537	NDUFB1	3.09504	1.62996	1.88338e-31	2.59412e-29	yes	up
ENSGALG00000028560	OC3	5.78049	2.53119	4.30542e-05	0.000280578	yes	up
ENSGALG00000028570	C6orf132	0.132243	-2.91874	0.0116917	0.0375471	yes	down
ENSGALG00000028595	CCNO	7.5485	2.91619	0.000434912	0.00220138	yes	up
ENSGALG00000028608	BTC	2.37527	1.24809	0.00162541	0.00697409	yes	up
ENSGALG00000028612		2.10247	1.07209	3.75392e-05	0.000248119	yes	up
ENSGALG00000028622		2.47791	1.30913	3.45816e-07	3.46092e-06	yes	up
ENSGALG00000028664	CKS1B	0.487756	-1.03577	4.84591e-09	6.37222e-08	yes	down
ENSGALG00000028673	MARCHF3	0.42759	-1.2257	0.00468716	0.0173175	yes	down
ENSGALG00000028721	LMOD1	3.38918	1.76094	3.36658e-06	2.806e-05	yes	up
ENSGALG00000028801	YPEL2	3.64512	1.86596	1.23931e-13	2.98408e-12	yes	up
ENSGALG00000028803	B3GNT4	2.58489	1.3701	0.00705037	0.0245953	yes	up
ENSGALG00000028810	CHCHD10	6.16796	2.62479	6.24845e-07	5.97741e-06	yes	up
ENSGALG00000028821	GLIPR2	0.385157	-1.37648	1.72001e-08	2.10032e-07	yes	down
ENSGALG00000028871	SLC38A3	6.4857	2.69726	4.72933e-19	2.07745e-17	yes	up
ENSGALG00000028886		27.0255	4.75625	0.0013791	0.00604815	yes	up
ENSGALG00000028949	CORO6	3.07742	1.62172	1.22987e-15	3.74295e-14	yes	up
ENSGALG00000029012		2.39262	1.25859	0.00555059	0.019972	yes	up
ENSGALG00000029027	SEPTIN12	0.375199	-1.41427	0.00594556	0.0212008	yes	down
ENSGALG00000029047	TMEM204	2.4867	1.31423	4.61862e-11	8.07167e-10	yes	up
ENSGALG00000029072	NTN3	0.324438	-1.62399	2.04069e-05	0.000142717	yes	down
ENSGALG00000029102	PXYLP1	0.459283	-1.12255	3.10668e-09	4.18333e-08	yes	down
ENSGALG00000029140	CRABP2	0.261103	-1.93731	2.22059e-10	3.54879e-09	yes	down
ENSGALG00000029150	AK1	5.94317	2.57123	8.54875e-23	5.10819e-21	yes	up
ENSGALG00000029166	UBTD1	2.20956	1.14376	0.000853849	0.00398896	yes	up
ENSGALG00000029172	NDUFC2	2.28518	1.19231	1.33059e-14	3.62247e-13	yes	up
ENSGALG00000029197	KIRREL3	0.140406	-2.83232	2.71959e-19	1.22442e-17	yes	down
ENSGALG00000029198	YDJC	0.418176	-1.25782	0.000166554	0.000944194	yes	down
ENSGALG00000029203	TNNT1	2.64005	1.40057	0.00411073	0.0154908	yes	up
ENSGALG00000029212	PADI2	96.9281	6.59884	2.13648e-20	1.0619e-18	yes	up
ENSGALG00000029264	PI15	0.14812	-2.75516	2.48414e-26	1.99875e-24	yes	down
ENSGALG00000029287	TMEM67	0.47117	-1.08568	0.00134246	0.00592262	yes	down
ENSGALG00000029292	PCNA	0.49826	-1.00503	6.2276e-11	1.06657e-09	yes	down
ENSGALG00000029319	UQCRB	3.42052	1.77421	2.82886e-33	4.33749e-31	yes	up
ENSGALG00000029330		2.01539	1.01106	1.12475e-09	1.63366e-08	yes	up
ENSGALG00000029354	GMIP	0.457258	-1.12892	0.00446165	0.0166281	yes	down
ENSGALG00000029383	SLC25A11	3.12792	1.64521	1.39902e-23	8.96546e-22	yes	up
ENSGALG00000029416	TRPC6	2.20535	1.14101	2.56233e-09	3.50552e-08	yes	up
ENSGALG00000029429	TGFBI	2.00621	1.00447	4.51937e-06	3.669e-05	yes	up
ENSGALG00000029446		2.34345	1.22863	1.43127e-05	0.000103453	yes	up
ENSGALG00000029500	ND5	4.51651	2.17521	4.80885e-31	6.25265e-29	yes	up
ENSGALG00000029502	CLIC2	2.66723	1.41534	3.97592e-13	8.95023e-12	yes	up
ENSGALG00000029621	SEMA3F	2.95188	1.56164	9.98982e-10	1.46671e-08	yes	up
ENSGALG00000029659	BPHL	2.35196	1.23386	7.09848e-08	7.97316e-07	yes	up
ENSGALG00000029660		0.297148	-1.75075	0.00290973	0.0115233	yes	down
ENSGALG00000029669	C1QC	0.348756	-1.51971	0.00339572	0.0131657	yes	down
ENSGALG00000029694	SNTA1	3.03355	1.60101	3.0378e-29	3.29156e-27	yes	up
ENSGALG00000029746	NT5DC3	2.34117	1.22723	2.10856e-09	2.91415e-08	yes	up
ENSGALG00000029788	CCK	0.118038	-3.08268	0.00247063	0.00999942	yes	down
ENSGALG00000029827		3.86696	1.9512	0.000670294	0.0032146	yes	up
ENSGALG00000029921	CSRP2	0.480427	-1.05761	7.24016e-09	9.28763e-08	yes	down
ENSGALG00000029983	ANGPT1	0.464955	-1.10484	6.21972e-05	0.000390758	yes	down
ENSGALG00000030012	EMILIN3	0.462917	-1.11118	5.66109e-07	5.467e-06	yes	down
ENSGALG00000030022	FANCL	0.398295	-1.32809	4.27881e-12	8.47777e-11	yes	down
ENSGALG00000030027	MCAM	2.00622	1.00448	9.89161e-09	1.24337e-07	yes	up
ENSGALG00000030032	SLC4A10	3.2934	1.71958	0.000408502	0.00208327	yes	up
ENSGALG00000030040	CDH15	0.423659	-1.23902	2.02578e-13	4.72383e-12	yes	down
ENSGALG00000030064		2.58259	1.36882	7.88037e-16	2.4724e-14	yes	up
ENSGALG00000030068	RAB3A	2.35587	1.23626	0.00100933	0.00461973	yes	up
ENSGALG00000030075		0.469246	-1.09158	0.00105313	0.00480127	yes	down
ENSGALG00000030096		3.49639	1.80587	2.05243e-11	3.77354e-10	yes	up
ENSGALG00000030097	RCC1	0.353997	-1.49819	2.64209e-13	6.05668e-12	yes	down
ENSGALG00000030160	DRC7	5.2958	2.40485	0.00164441	0.00704631	yes	up
ENSGALG00000030164	ECH1	3.06832	1.61745	2.56113e-21	1.3515e-19	yes	up
ENSGALG00000030220	ELMO3	3.21666	1.68556	1.47485e-07	1.57288e-06	yes	up
ENSGALG00000030247	TMOD4	9.12363	3.18961	1.40714e-68	2.54115e-65	yes	up
ENSGALG00000030251	ADCY8	0.22732	-2.1372	0.000215279	0.00118769	yes	down
ENSGALG00000030254	METAP1D	2.87087	1.52149	3.60335e-08	4.18622e-07	yes	up
ENSGALG00000030313	RAD51	0.345	-1.53533	3.58414e-13	8.13589e-12	yes	down
ENSGALG00000030372	MPZ	5.59282	2.48358	0.000260461	0.00140687	yes	up
ENSGALG00000030376	DHRS3	0.317697	-1.65428	1.52021e-22	8.88777e-21	yes	down
ENSGALG00000030377	MDFI	0.294181	-1.76522	0.00226283	0.00928495	yes	down
ENSGALG00000030436	ND3	2.7036	1.43488	3.59923e-16	1.17466e-14	yes	up
ENSGALG00000030466	CS	2.33217	1.22168	6.60517e-14	1.6516e-12	yes	up
ENSGALG00000030530	HAND2	3.17646	1.66742	4.57921e-06	3.71387e-05	yes	up
ENSGALG00000030552		0.476452	-1.0696	0.000512394	0.0025336	yes	down
ENSGALG00000030587		0.395667	-1.33764	5.99402e-14	1.50573e-12	yes	down
ENSGALG00000030597	KIF11	0.490682	-1.02714	2.89304e-10	4.58291e-09	yes	down
ENSGALG00000030614	ADH1C	0.230594	-2.11657	0.00159903	0.00687543	yes	down
ENSGALG00000030677	ABCG2	2.56783	1.36055	4.15864e-14	1.06778e-12	yes	up
ENSGALG00000030687	LGI3	0.168251	-2.57131	2.57191e-22	1.47188e-20	yes	down
ENSGALG00000030706	MAP3K6	4.12108	2.04302	7.98963e-05	0.000489282	yes	up
ENSGALG00000030712	COL2A1	2.07893	1.05584	0.0121936	0.0388059	yes	up
ENSGALG00000030834	ATP8B1	0.0617333	-4.01781	0.00807834	0.0275487	yes	down
ENSGALG00000030836	PSD2	0.405736	-1.30139	6.74031e-05	0.000418291	yes	down
ENSGALG00000030871	BCL2L10	2.04485	1.032	4.17453e-10	6.48648e-09	yes	up
ENSGALG00000030879	AR	2.76006	1.4647	5.58181e-11	9.62903e-10	yes	up
ENSGALG00000030886	PTGDS	2.88922	1.53068	8.93154e-07	8.30935e-06	yes	up
ENSGALG00000030932	NKX2-3	9.9332	3.31226	0.00335367	0.0130244	yes	up
ENSGALG00000030964	LRRC20	2.08235	1.05821	5.32455e-07	5.17583e-06	yes	up
ENSGALG00000030996		3.82401	1.93509	0.00100771	0.00461363	yes	up
ENSGALG00000031013	DHDH	2.09008	1.06356	0.000500029	0.00248152	yes	up
ENSGALG00000031076	ESRP1	0.0627275	-3.99476	0.00692444	0.0242184	yes	down
ENSGALG00000031094	EDA2R	3.60373	1.84949	1.39456e-14	3.78395e-13	yes	up
ENSGALG00000031105	SLC4A4	2.12311	1.08618	5.70803e-09	7.42181e-08	yes	up
ENSGALG00000031122	NTNG1	0.492101	-1.02297	0.000262628	0.00141622	yes	down
ENSGALG00000031248	RMDN1	2.03731	1.02666	5.36418e-06	4.2969e-05	yes	up
ENSGALG00000031275	TUBB6	0.463219	-1.11023	1.48924e-09	2.12135e-08	yes	down
ENSGALG00000031284	PTPRM	2.23859	1.16259	4.35196e-09	5.76466e-08	yes	up
ENSGALG00000031301	TULP1	44.9047	5.4888	1.03192e-10	1.7114e-09	yes	up
ENSGALG00000031331	PKIG	0.3738	-1.41966	1.8646e-11	3.43687e-10	yes	down
ENSGALG00000031340	E2F7	0.424158	-1.23733	5.90667e-05	0.000373255	yes	down
ENSGALG00000031372	GOLGA7B	2.81214	1.49167	0.00121899	0.0054549	yes	up
ENSGALG00000031375	CHST7	2.31561	1.21139	1.48252e-10	2.41196e-09	yes	up
ENSGALG00000031397	NT5C3A	2.0042	1.00303	5.19792e-08	5.94523e-07	yes	up
ENSGALG00000031425	PMP22	2.24726	1.16817	1.38588e-12	2.93672e-11	yes	up
ENSGALG00000031427		0.498488	-1.00437	0.00348924	0.0134705	yes	down
ENSGALG00000031593	TMSB15B	0.215955	-2.2112	1.53967e-18	6.53376e-17	yes	down
ENSGALG00000031597	HBAD	0.342811	-1.54452	6.48141e-23	3.91607e-21	yes	down
ENSGALG00000031652	AK5	0.363024	-1.46186	3.14754e-05	0.00021148	yes	down
ENSGALG00000031684	RCC2	0.486746	-1.03876	3.84954e-13	8.6898e-12	yes	down
ENSGALG00000031707	DHH	3.41139	1.77036	0.000921429	0.00425817	yes	up
ENSGALG00000031751	SCRN3	2.27292	1.18455	6.96054e-07	6.59264e-06	yes	up
ENSGALG00000031826	MYOT	3.81674	1.93234	4.00253e-23	2.44561e-21	yes	up
ENSGALG00000031853	PIGBOS1	2.24819	1.16876	1.4153e-06	1.2632e-05	yes	up
ENSGALG00000031860		5.11947	2.35599	1.05681e-21	5.74457e-20	yes	up
ENSGALG00000031929		2.39932	1.26262	0.00078754	0.00371442	yes	up
ENSGALG00000031934	TES	0.466947	-1.09867	1.07132e-09	1.56303e-08	yes	down
ENSGALG00000031960	LEF1	0.207361	-2.26978	6.73453e-12	1.30305e-10	yes	down
ENSGALG00000031971	CNTNAP2	0.422155	-1.24415	0.000723756	0.00344255	yes	down
ENSGALG00000031996		2.45926	1.29823	1.63531e-16	5.45763e-15	yes	up
ENSGALG00000032028	SERTM1	0.228222	-2.13149	1.60157e-09	2.26943e-08	yes	down
ENSGALG00000032079	CYTB	4.26046	2.09101	6.41825e-27	5.51935e-25	yes	up
ENSGALG00000032097	TBX20	0.342339	-1.5465	0.000401772	0.0020554	yes	down
ENSGALG00000032142	MT-CO1	2.96337	1.56724	5.73985e-32	8.25574e-30	yes	up
ENSGALG00000032143	CRISPLD2	5.28872	2.40292	1.255e-16	4.23184e-15	yes	up
ENSGALG00000032199	FGR	2.0209	1.015	4.8257e-08	5.55075e-07	yes	up
ENSGALG00000032220	ELN	5.41993	2.43827	7.12774e-23	4.2748e-21	yes	up
ENSGALG00000032250	COQ10A	2.761	1.46519	1.72557e-08	2.10553e-07	yes	up
ENSGALG00000032270	NCAPH	0.394108	-1.34334	3.37592e-12	6.76557e-11	yes	down
ENSGALG00000032385	PFKFB4	6.20016	2.6323	1.74307e-21	9.28854e-20	yes	up
ENSGALG00000032398	ASPM	0.47422	-1.07637	7.07048e-14	1.75982e-12	yes	down
ENSGALG00000032404	MYH1C	4.12338	2.04383	2.94243e-30	3.44052e-28	yes	up
ENSGALG00000032405		0.478893	-1.06223	4.83411e-06	3.8934e-05	yes	down
ENSGALG00000032453	FABP9	4.90008	2.2928	0.00563355	0.0202303	yes	up
ENSGALG00000032456	COII	3.09839	1.63152	8.77408e-27	7.38887e-25	yes	up
ENSGALG00000032465	ATP8	3.53236	1.82063	6.49802e-10	9.79706e-09	yes	up
ENSGALG00000032595	NDUFB2	2.74868	1.45874	5.36729e-22	2.98748e-20	yes	up
ENSGALG00000032618	DUSP5	2.62109	1.39017	0.000285611	0.00152598	yes	up
ENSGALG00000032619	SYPL2	4.4867	2.16566	5.29287e-46	3.30865e-43	yes	up
ENSGALG00000032628	SRCIN1	0.310113	-1.68914	0.000129523	0.000752911	yes	down
ENSGALG00000032640	CRIM1	2.76524	1.46741	1.88788e-19	8.59489e-18	yes	up
ENSGALG00000032647	CLASP2	2.28071	1.18948	5.1021e-12	9.99089e-11	yes	up
ENSGALG00000032736	MGLL	2.69003	1.42762	1.48797e-07	1.58349e-06	yes	up
ENSGALG00000032740	HOXB7	2.195	1.13422	8.13968e-06	6.24914e-05	yes	up
ENSGALG00000032845	ASB10	22.9037	4.51751	1.2454e-14	3.40766e-13	yes	up
ENSGALG00000032875	ATP5F1D	2.66236	1.41271	2.32422e-14	6.14236e-13	yes	up
ENSGALG00000032882	EVA1C	4.57407	2.19348	2.11323e-09	2.91812e-08	yes	up
ENSGALG00000032893	SHISA4	2.73072	1.44928	5.7457e-10	8.76854e-09	yes	up
ENSGALG00000032903		2.24009	1.16356	7.18672e-06	5.58612e-05	yes	up
ENSGALG00000032937	DLGAP2	0.273191	-1.87202	3.32235e-08	3.89046e-07	yes	down
ENSGALG00000032955	TUFT1	0.45039	-1.15075	0.00158829	0.00683647	yes	down
ENSGALG00000032974	ADAMTS2	2.05794	1.0412	4.14132e-07	4.09671e-06	yes	up
ENSGALG00000032975	UBE2QL1	2.46143	1.2995	4.53831e-08	5.235e-07	yes	up
ENSGALG00000032984	MEX3B	0.314624	-1.6683	2.05209e-18	8.55194e-17	yes	down
ENSGALG00000032986	CFTR	2.63235	1.39635	0.00117842	0.00529817	yes	up
ENSGALG00000032988	PCMT1L	3.09772	1.63121	7.05745e-18	2.78409e-16	yes	up
ENSGALG00000033001	ATP5J2	3.18014	1.66909	1.27355e-25	9.71785e-24	yes	up
ENSGALG00000033034		3.12218	1.64256	7.58931e-18	2.95801e-16	yes	up
ENSGALG00000033039	ENG	2.12504	1.08749	5.08753e-09	6.67374e-08	yes	up
ENSGALG00000033061	CAMK2B	2.26324	1.17839	5.94464e-06	4.7223e-05	yes	up
ENSGALG00000033063	GINS2	0.247437	-2.01487	7.99148e-10	1.18725e-08	yes	down
ENSGALG00000033118	FAM83H	0.352613	-1.50384	0.000185336	0.00104123	yes	down
ENSGALG00000033207	HIBADH	2.10261	1.07218	1.14405e-15	3.50835e-14	yes	up
ENSGALG00000033212	HSP90AA1	2.08164	1.05772	8.17961e-14	2.01429e-12	yes	up
ENSGALG00000033271	PFKM	4.44665	2.15272	1.17517e-21	6.34555e-20	yes	up
ENSGALG00000033295	CAV2	3.17465	1.6666	1.19445e-14	3.2904e-13	yes	up
ENSGALG00000033303		2.0844	1.05963	0.00644966	0.0227685	yes	up
ENSGALG00000033338	GPT2	2.40698	1.26723	0.00203606	0.0085004	yes	up
ENSGALG00000033339	FIGNL2	0.282583	-1.82325	1.7677e-09	2.48748e-08	yes	down
ENSGALG00000033351	CTHRC1	0.25476	-1.97279	3.70325e-11	6.57803e-10	yes	down
ENSGALG00000033381		0.00386395	-8.01571	9.29973e-05	0.00056055	yes	down
ENSGALG00000033405	DBN1	0.324706	-1.62279	1.00859e-11	1.91165e-10	yes	down
ENSGALG00000033446	COX5B	2.92202	1.54697	7.66299e-18	2.97247e-16	yes	up
ENSGALG00000033461		6.35004	2.66677	7.87485e-31	9.77022e-29	yes	up
ENSGALG00000033469	KDM1A	0.457073	-1.1295	5.07827e-12	9.96825e-11	yes	down
ENSGALG00000033510	ERBB3	0.431536	-1.21245	8.22335e-07	7.69897e-06	yes	down
ENSGALG00000033513	ELL	2.15042	1.10462	1.3968e-12	2.95218e-11	yes	up
ENSGALG00000033535	RGS16	5.41738	2.4376	1.80885e-06	1.58744e-05	yes	up
ENSGALG00000033541	FRMPD4	0.360744	-1.47095	1.78362e-09	2.50555e-08	yes	down
ENSGALG00000033597		11.9329	3.57687	3.00241e-26	2.39206e-24	yes	up
ENSGALG00000033671	FREM2	0.0930656	-3.42561	4.43142e-45	2.57228e-42	yes	down
ENSGALG00000033677	AHCY	0.414005	-1.27228	7.1108e-11	1.20765e-09	yes	down
ENSGALG00000033683	PHOSPHO1	3.71296	1.89257	6.95919e-14	1.73478e-12	yes	up
ENSGALG00000033696	RALY	2.33691	1.2246	5.59327e-09	7.30181e-08	yes	up
ENSGALG00000033700	CA3A	3.72757	1.89824	0.00482292	0.0177226	yes	up
ENSGALG00000033781	FEN1	0.374983	-1.4151	5.30906e-16	1.7053e-14	yes	down
ENSGALG00000033790	MAN2A2	2.08887	1.06272	2.8506e-12	5.76972e-11	yes	up
ENSGALG00000033813	BTBD6	0.439463	-1.18619	1.50206e-12	3.1582e-11	yes	down
ENSGALG00000033816	KCTD12	0.405706	-1.30149	1.49036e-07	1.58423e-06	yes	down
ENSGALG00000033827		0.420593	-1.2495	6.28317e-05	0.000394287	yes	down
ENSGALG00000033834	TRIP13	0.377766	-1.40444	1.33707e-09	1.9113e-08	yes	down
ENSGALG00000033867	PCOLCE	2.24591	1.1673	7.35733e-07	6.93612e-06	yes	up
ENSGALG00000033888	IDH3B	3.70124	1.88801	9.59709e-45	4.87442e-42	yes	up
ENSGALG00000033908	SLC10A4	0.376684	-1.40857	0.0164175	0.0495695	yes	down
ENSGALG00000033953	SHROOM4	2.39667	1.26103	2.03936e-12	4.23317e-11	yes	up
ENSGALG00000033956	SFXN1	0.494699	-1.01538	4.17716e-07	4.12964e-06	yes	down
ENSGALG00000033960	ADGRB1	0.390018	-1.35839	9.92854e-05	0.000591961	yes	down
ENSGALG00000034024	RAPGEF5	3.692	1.8844	3.52911e-22	2.00555e-20	yes	up
ENSGALG00000034042	PIAS3	2.09569	1.06743	0.00344163	0.0133151	yes	up
ENSGALG00000034067	FMOD	9.21251	3.20359	1.79234e-09	2.51563e-08	yes	up
ENSGALG00000034083		3.34927	1.74385	1.11572e-16	3.77001e-15	yes	up
ENSGALG00000034109	GRIA3	0.206173	-2.27807	4.80382e-12	9.45236e-11	yes	down
ENSGALG00000034118	SOX18	2.33	1.22033	2.61209e-11	4.76479e-10	yes	up
ENSGALG00000034196	WNT2B	0.400359	-1.32063	0.00592064	0.0211212	yes	down
ENSGALG00000034198	MCM10	0.39925	-1.32464	4.44335e-10	6.87788e-09	yes	down
ENSGALG00000034204		0.0461616	-4.43716	0.00797431	0.0272454	yes	down
ENSGALG00000034218		0.450974	-1.14888	9.88632e-16	3.06062e-14	yes	down
ENSGALG00000034230	SWT1	2.05852	1.04161	2.92594e-09	3.96295e-08	yes	up
ENSGALG00000034232		0.379017	-1.39966	6.34068e-10	9.57761e-09	yes	down
ENSGALG00000034265	ZAR1L	3.11355	1.63856	0.0103128	0.0337659	yes	up
ENSGALG00000034271	UHRF1	0.454016	-1.13919	1.44135e-13	3.4249e-12	yes	down
ENSGALG00000034288		0.486534	-1.03939	0.00105849	0.0048176	yes	down
ENSGALG00000034303	C1orf115	2.68819	1.42663	2.96617e-15	8.71774e-14	yes	up
ENSGALG00000034326	TMEM158	0.334606	-1.57946	2.96195e-05	0.000200169	yes	down
ENSGALG00000034344	MTHFD2	3.43446	1.78008	7.08507e-16	2.22734e-14	yes	up
ENSGALG00000034346	RDH10	0.344482	-1.5375	3.639e-13	8.23743e-12	yes	down
ENSGALG00000034347	KIF21B	0.37989	-1.39635	5.66506e-06	4.51344e-05	yes	down
ENSGALG00000034397		2.64208	1.40167	1.92308e-06	1.67955e-05	yes	up
ENSGALG00000034399	TNS2	2.70567	1.43599	2.41762e-05	0.000166498	yes	up
ENSGALG00000034427	SCN4A	8.74923	3.12916	3.74984e-30	4.35329e-28	yes	up
ENSGALG00000034438	GNB3	9.74539	3.28472	3.65681e-07	3.64851e-06	yes	up
ENSGALG00000034493	DCLK3	0.270964	-1.88382	3.64637e-09	4.88175e-08	yes	down
ENSGALG00000034511		4.69635	2.23154	1.90435e-23	1.20433e-21	yes	up
ENSGALG00000034512		3.13944	1.65051	9.16588e-09	1.15752e-07	yes	up
ENSGALG00000034615	ANO8	3.98175	1.9934	1.58521e-22	9.23454e-21	yes	up
ENSGALG00000034645	USMG5	2.79621	1.48347	2.07166e-29	2.29052e-27	yes	up
ENSGALG00000034688	TIMELESS	0.417839	-1.25898	7.86602e-05	0.000482257	yes	down
ENSGALG00000034741	ETNPPL	4.30694	2.10666	1.69875e-24	1.18497e-22	yes	up
ENSGALG00000034855	HK2	2.36552	1.24216	4.12969e-09	5.48365e-08	yes	up
ENSGALG00000034907	HOXB5	2.46393	1.30096	0.000131764	0.00076375	yes	up
ENSGALG00000034950	SMPD3	0.217503	-2.20089	0.00289901	0.0114865	yes	down
ENSGALG00000034999	ZHX1	2.06146	1.04367	2.31577e-12	4.76432e-11	yes	up
ENSGALG00000035026	SLC22A4	0.308565	-1.69635	0.00830781	0.0281775	yes	down
ENSGALG00000035058	CAMKV	0.0898269	-3.47671	0.00299669	0.0118159	yes	down
ENSGALG00000035065	FAM110B	0.423951	-1.23803	1.46997e-12	3.09875e-11	yes	down
ENSGALG00000035099	LRRN1	0.0854949	-3.54802	2.98836e-36	6.39076e-34	yes	down
ENSGALG00000035113	DEXI	2.51661	1.33148	0.0022576	0.00926819	yes	up
ENSGALG00000035182	CMKLR1	3.63136	1.86051	6.10993e-11	1.04752e-09	yes	up
ENSGALG00000035184	SDC3	2.04106	1.02932	0.000147835	0.000848279	yes	up
ENSGALG00000035191	PRLHR2	0.0643301	-3.95836	2.58693e-07	2.64603e-06	yes	down
ENSGALG00000035202	AP3B2	0.398962	-1.32568	0.00574891	0.0205718	yes	down
ENSGALG00000035219	ALB	0.189545	-2.39939	1.29089e-07	1.38854e-06	yes	down
ENSGALG00000035223	NDUFA6	2.6029	1.38012	1.90088e-18	8.00389e-17	yes	up
ENSGALG00000035228	SPAG17	2.05441	1.03872	0.000651278	0.00312987	yes	up
ENSGALG00000035237		2.5532	1.35231	8.61957e-18	3.32765e-16	yes	up
ENSGALG00000035282	IGF2	2.92302	1.54746	2.57775e-08	3.05366e-07	yes	up
ENSGALG00000035334	COX3	2.67342	1.41869	1.18039e-29	1.33228e-27	yes	up
ENSGALG00000035369		2.17347	1.12	1.26028e-11	2.36801e-10	yes	up
ENSGALG00000035387	TMEM240	0.161187	-2.63319	0.000652206	0.0031334	yes	down
ENSGALG00000035393	LRRC14B	2.59978	1.37839	0.00297251	0.0117348	yes	up
ENSGALG00000035465	WDR76	0.425886	-1.23146	7.35021e-08	8.23315e-07	yes	down
ENSGALG00000035476		0.426737	-1.22858	2.53667e-09	3.47626e-08	yes	down
ENSGALG00000035535	GYG1	2.23219	1.15846	5.65768e-09	7.37404e-08	yes	up
ENSGALG00000035594	MYH7	0.448035	-1.15832	1.20668e-06	1.09078e-05	yes	down
ENSGALG00000035635	ACVRL1	2.61473	1.38666	6.19597e-06	4.89801e-05	yes	up
ENSGALG00000035636	PHYH	2.45925	1.29822	4.48932e-15	1.2937e-13	yes	up
ENSGALG00000035673	ADAM11	3.79535	1.92423	1.42509e-05	0.00010308	yes	up
ENSGALG00000035675		3.15454	1.65743	0.000240402	0.00130897	yes	up
ENSGALG00000035760	LENG8	2.76251	1.46598	4.72089e-08	5.44175e-07	yes	up
ENSGALG00000035803	THRSP	0.326016	-1.61699	0.00393261	0.0149269	yes	down
ENSGALG00000035804	SQSTM1	4.17157	2.06059	1.59822e-36	3.51026e-34	yes	up
ENSGALG00000035842	SLC37A2	0.350907	-1.51084	2.03229e-06	1.76164e-05	yes	down
ENSGALG00000035845	JPH1	2.80323	1.48709	3.20324e-21	1.66333e-19	yes	up
ENSGALG00000035854		2.2368	1.16143	0.01002	0.0329332	yes	up
ENSGALG00000035879	ITGA7	2.3938	1.2593	5.60349e-13	1.2391e-11	yes	up
ENSGALG00000035903	FAM46A	2.3047	1.20458	1.2422e-07	1.34327e-06	yes	up
ENSGALG00000035913	PPP1R27	10.4951	3.39164	2.13372e-55	1.82523e-52	yes	up
ENSGALG00000035916	SHANK2	0.360096	-1.47355	0.00249413	0.0100763	yes	down
ENSGALG00000035923	MTMR11	6.38022	2.67361	1.67107e-15	4.98346e-14	yes	up
ENSGALG00000035930	PHACTR3	0.450642	-1.14995	0.0159446	0.0484751	yes	down
ENSGALG00000035935		2.09409	1.06632	0.00164293	0.00704182	yes	up
ENSGALG00000035950	NGFR	0.32878	-1.60481	5.38877e-11	9.30752e-10	yes	down
ENSGALG00000035993	SUOX	2.41597	1.2726	0.0139565	0.0434634	yes	up
ENSGALG00000035996	COX6C	2.32566	1.21764	1.33438e-17	5.03194e-16	yes	up
ENSGALG00000036004	MRPL34	2.31661	1.21202	3.57448e-12	7.13711e-11	yes	up
ENSGALG00000036021	MTMR7	2.41341	1.27108	2.59099e-09	3.53877e-08	yes	up
ENSGALG00000036097	CDH18	0.322672	-1.63186	2.67917e-07	2.73349e-06	yes	down
ENSGALG00000036117	TENT5B	4.44269	2.15143	5.16504e-05	0.000330892	yes	up
ENSGALG00000036133	KLF15	2.35062	1.23304	2.08683e-07	2.1714e-06	yes	up
ENSGALG00000036142	LOXL3	2.2231	1.15257	1.16169e-09	1.6813e-08	yes	up
ENSGALG00000036229	ND4	4.53539	2.18123	7.0267e-27	6.01079e-25	yes	up
ENSGALG00000036240	AKAP12	0.377811	-1.40426	4.62984e-21	2.38503e-19	yes	down
ENSGALG00000036255	WNT7B	0.0694287	-3.84832	0.00863261	0.0290801	yes	down
ENSGALG00000036346	AMH	2.68111	1.42283	7.32305e-05	0.000452381	yes	up
ENSGALG00000036380	SLC48A1	3.06031	1.61368	1.92153e-14	5.13345e-13	yes	up
ENSGALG00000036390	PPP1R17	0.467048	-1.09836	2.79839e-06	2.37505e-05	yes	down
ENSGALG00000036391	GFPT1	0.491428	-1.02495	4.14348e-14	1.06726e-12	yes	down
ENSGALG00000036441	WIPF1	0.358606	-1.47953	7.36367e-19	3.20862e-17	yes	down
ENSGALG00000036471	RFTN2	0.468971	-1.09243	9.47362e-09	1.1936e-07	yes	down
ENSGALG00000036484	NCAN	0.0189659	-5.72045	5.94428e-05	0.000375101	yes	down
ENSGALG00000036497	SOX4	0.456178	-1.13233	1.38939e-12	2.94032e-11	yes	down
ENSGALG00000036498	EHD2	2.22178	1.15172	4.82525e-09	6.35019e-08	yes	up
ENSGALG00000036502	CDIP1	2.02721	1.0195	5.96762e-07	5.72898e-06	yes	up
ENSGALG00000036625	NDUFV2	2.20865	1.14317	3.05999e-09	4.13074e-08	yes	up
ENSGALG00000036645	KIF15	0.481165	-1.0554	1.02968e-07	1.13077e-06	yes	down
ENSGALG00000036678	ETV4	0.489025	-1.03202	0.00775535	0.0266092	yes	down
ENSGALG00000036743	MGAT3	2.10401	1.07314	6.4835e-05	0.000405294	yes	up
ENSGALG00000036754	CHKA	0.445688	-1.16589	3.52701e-07	3.52333e-06	yes	down
ENSGALG00000036798	COL4A1	2.69572	1.43067	2.23699e-28	2.25825e-26	yes	up
ENSGALG00000036824	CDH23	0.461264	-1.11634	0.000261757	0.00141293	yes	down
ENSGALG00000036838		0.339413	-1.55889	9.81253e-28	9.11332e-26	yes	down
ENSGALG00000036846		41.5691	5.37744	0.000425606	0.00215965	yes	up
ENSGALG00000036850	DNAJA4	3.04788	1.60781	1.02593e-08	1.2866e-07	yes	up
ENSGALG00000036856	CBX5	0.478177	-1.06438	1.90309e-09	2.65501e-08	yes	down
ENSGALG00000036871	NOS1AP	2.10307	1.0725	4.04541e-10	6.2979e-09	yes	up
ENSGALG00000036892	BUB1B	0.458618	-1.12463	8.13682e-11	1.36479e-09	yes	down
ENSGALG00000036901	TSPAN18	2.15061	1.10474	2.17428e-12	4.50173e-11	yes	up
ENSGALG00000036915	SQLE	0.149466	-2.74211	3.81794e-39	1.05175e-36	yes	down
ENSGALG00000036925	CADM3	3.54728	1.82671	2.92954e-06	2.4786e-05	yes	up
ENSGALG00000036942	KCNA3	4.68408	2.22777	0.0150852	0.0463389	yes	up
ENSGALG00000036969	KLHL14	0.460599	-1.11842	0.00342034	0.0132422	yes	down
ENSGALG00000036990	DECR1	3.97928	1.99251	1.00759e-44	4.96256e-42	yes	up
ENSGALG00000037011	CILP2	13.5728	3.76264	1.55158e-08	1.90467e-07	yes	up
ENSGALG00000037029		2.14114	1.09838	0.000966925	0.00444441	yes	up
ENSGALG00000037077	CCR5	0.340163	-1.5557	1.02894e-05	7.71375e-05	yes	down
ENSGALG00000037129	FAM241A	3.35465	1.74616	3.95255e-07	3.91474e-06	yes	up
ENSGALG00000037156		0.330969	-1.59523	3.80208e-07	3.77952e-06	yes	down
ENSGALG00000037193	HECW1	0.428613	-1.22225	1.47129e-05	0.000106232	yes	down
ENSGALG00000037206	ST7	2.24108	1.16419	7.80352e-09	9.97881e-08	yes	up
ENSGALG00000037249	KCNQ5	2.5806	1.36771	6.89806e-08	7.75877e-07	yes	up
ENSGALG00000037307	IQCD	0.420957	-1.24825	0.0011029	0.00499037	yes	down
ENSGALG00000037332	IGFBP7	3.01919	1.59416	3.4368e-20	1.66063e-18	yes	up
ENSGALG00000037387	CLSTN2	0.427616	-1.22561	1.78448e-06	1.56882e-05	yes	down
ENSGALG00000037401	IDH3A	2.31802	1.21289	1.59589e-13	3.77555e-12	yes	up
ENSGALG00000037414	DNAJC28	2.66991	1.41679	8.76245e-10	1.29823e-08	yes	up
ENSGALG00000037443	CRAT	4.47982	2.16344	5.94603e-49	3.86563e-46	yes	up
ENSGALG00000037453	TERF1	0.45033	-1.15095	2.54944e-09	3.49083e-08	yes	down
ENSGALG00000037485	QTRT2	0.460421	-1.11897	5.2452e-08	5.99509e-07	yes	down
ENSGALG00000037593	PINK1	2.14074	1.09811	6.70015e-07	6.3753e-06	yes	up
ENSGALG00000037599		0.107768	-3.214	0.00747546	0.0258398	yes	down
ENSGALG00000037603	SESN2	2.04854	1.0346	3.44459e-08	4.02137e-07	yes	up
ENSGALG00000037619	HOXB6	4.03794	2.01362	5.71483e-07	5.50908e-06	yes	up
ENSGALG00000037625	FBN3	0.392739	-1.34836	8.78044e-16	2.72345e-14	yes	down
ENSGALG00000037675	COL14A1	0.449482	-1.15366	1.56395e-08	1.91841e-07	yes	down
ENSGALG00000037744	CACNA1S	2.63723	1.39902	6.50087e-15	1.84074e-13	yes	up
ENSGALG00000037769	NEBL	2.75294	1.46098	1.03372e-07	1.13407e-06	yes	up
ENSGALG00000037777	MSC	0.395134	-1.33958	5.11085e-10	7.86616e-09	yes	down
ENSGALG00000037802		0.058341	-4.09935	0.00857456	0.0289374	yes	down
ENSGALG00000037812	USP43	2.14883	1.10355	0.000216704	0.00119433	yes	up
ENSGALG00000037829	LOXHD1	0.274507	-1.86509	7.19008e-11	1.21856e-09	yes	down
ENSGALG00000037838	ND6	2.50528	1.32497	1.25766e-18	5.37917e-17	yes	up
ENSGALG00000037852	HSD17B7	0.349631	-1.51609	3.42053e-12	6.84654e-11	yes	down
ENSGALG00000037864	MYH1A	2.71329	1.44004	0.0012149	0.00543813	yes	up
ENSGALG00000037880	ATP5A1Z	2.34761	1.2312	1.18672e-21	6.38669e-20	yes	up
ENSGALG00000037889	PTPRT	0.24515	-2.02826	2.56812e-31	3.4783e-29	yes	down
ENSGALG00000037896		2.27759	1.18751	2.65461e-05	0.000181512	yes	up
ENSGALG00000037939	ADGRG1	2.65434	1.40835	9.96499e-10	1.46571e-08	yes	up
ENSGALG00000037950	ALPK3	2.16899	1.11703	2.09625e-16	6.98164e-15	yes	up
ENSGALG00000037953	TUBA1A	0.388712	-1.36323	5.23089e-16	1.68352e-14	yes	down
ENSGALG00000037957		4.3393	2.11746	0.00566781	0.0203443	yes	up
ENSGALG00000037975	CA3B	2.82702	1.49928	5.22946e-05	0.000334756	yes	up
ENSGALG00000038000	CX3CR1	0.0335914	-4.89576	0.00136899	0.00601195	yes	down
ENSGALG00000038032	DUT	0.492413	-1.02206	4.54949e-12	8.98455e-11	yes	down
ENSGALG00000038043	HECTD2	2.30221	1.20302	0.000165949	0.000941093	yes	up
ENSGALG00000038225	SEMA3E	2.58339	1.36926	0.00423948	0.0159095	yes	up
ENSGALG00000038265	CREB5	2.0008	1.00058	2.81305e-05	0.000191299	yes	up
ENSGALG00000038330	ATG9B	7.76956	2.95783	5.76192e-43	2.47459e-40	yes	up
ENSGALG00000038374	SNX20	2.93794	1.5548	1.88422e-09	2.63095e-08	yes	up
ENSGALG00000038393	DMB2	0.476358	-1.06988	0.00492911	0.0180339	yes	down
ENSGALG00000038405	CASR	0.0734668	-3.76676	5.80093e-08	6.57938e-07	yes	down
ENSGALG00000038411	CENPL	0.433596	-1.20558	5.17677e-09	6.78532e-08	yes	down
ENSGALG00000038502	CCNF	0.379018	-1.39966	1.16363e-11	2.19149e-10	yes	down
ENSGALG00000038504	MID1	0.36032	-1.47265	4.01131e-15	1.16629e-13	yes	down
ENSGALG00000038506	NXNL1	5.89239	2.55885	0.00031299	0.00165432	yes	up
ENSGALG00000038512	AGTR1	3.65823	1.87115	5.98175e-17	2.08183e-15	yes	up
ENSGALG00000038520	STRIP2	5.29679	2.40512	2.28353e-22	1.31611e-20	yes	up
ENSGALG00000038529	PLPPR3	0.413277	-1.27482	0.000382075	0.00196764	yes	down
ENSGALG00000038540	ZBTB32	35.2927	5.1413	9.93559e-12	1.88648e-10	yes	up
ENSGALG00000038543	KCNH7	11.8476	3.56652	0.000502768	0.00249207	yes	up
ENSGALG00000038599	PMM1	2.57751	1.36598	8.53403e-07	7.98524e-06	yes	up
ENSGALG00000038629	EFNA2	0.264835	-1.91683	0.00011159	0.000655703	yes	down
ENSGALG00000038672		3.04198	1.60501	8.45265e-31	1.04076e-28	yes	up
ENSGALG00000038678	EPB41L3	0.480734	-1.05669	1.03755e-14	2.88756e-13	yes	down
ENSGALG00000038714	NDUFB7	2.69702	1.43137	3.75029e-18	1.52765e-16	yes	up
ENSGALG00000038748	RSRP1	3.70799	1.89064	1.53253e-18	6.52047e-17	yes	up
ENSGALG00000038771	TECRL	4.85011	2.27802	1.74682e-15	5.19982e-14	yes	up
ENSGALG00000038787	ADRA1D	2.99722	1.58362	6.5764e-05	0.000409997	yes	up
ENSGALG00000038799		0.352717	-1.50342	3.16688e-06	2.66002e-05	yes	down
ENSGALG00000038801	ATP5B	2.48873	1.31541	1.32897e-24	9.31021e-23	yes	up
ENSGALG00000038813	KLHL41	2.13945	1.09724	1.21657e-13	2.93367e-12	yes	up
ENSGALG00000038817	CKS2	0.355406	-1.49246	1.24019e-07	1.342e-06	yes	down
ENSGALG00000038848	MSX2	0.137137	-2.86631	0.0133626	0.0419028	yes	down
ENSGALG00000038884	SRL	2.32515	1.21733	4.7085e-17	1.65286e-15	yes	up
ENSGALG00000038885	FEZ1	0.329495	-1.60167	3.74582e-12	7.46088e-11	yes	down
ENSGALG00000038936	TMEM182	2.86143	1.51674	2.72178e-32	3.94975e-30	yes	up
ENSGALG00000038952	MTFP1	3.23713	1.69472	6.09269e-17	2.1114e-15	yes	up
ENSGALG00000039022	PDE1B	3.55025	1.82792	0.00623561	0.0220993	yes	up
ENSGALG00000039072		0.384642	-1.37841	0.000111231	0.000654397	yes	down
ENSGALG00000039101	ASIP	0.0200435	-5.64072	3.6727e-14	9.52033e-13	yes	down
ENSGALG00000039116		0.0194147	-5.68671	0.000433149	0.00219451	yes	down
ENSGALG00000039155	ZHX3	2.3503	1.23285	1.11157e-14	3.07775e-13	yes	up
ENSGALG00000039168	SCFD2	0.482439	-1.05158	1.79358e-06	1.57488e-05	yes	down
ENSGALG00000039170	LHFPL5	6.55491	2.71258	1.73121e-18	7.30841e-17	yes	up
ENSGALG00000039187	GKN2	0.0252817	-5.30576	0.000293381	0.00156185	yes	down
ENSGALG00000039209	WIF1	0.224963	-2.15224	0.00235951	0.00963544	yes	down
ENSGALG00000039212	NDUFA13	2.9164	1.54419	6.26855e-30	7.17485e-28	yes	up
ENSGALG00000039216	COL6A2	2.52927	1.33872	1.051e-12	2.24466e-11	yes	up
ENSGALG00000039311	SMAGP	0.0242758	-5.36434	0.000578497	0.00282606	yes	down
ENSGALG00000039320	ADGRF5	4.02003	2.00721	1.4966e-15	4.47961e-14	yes	up
ENSGALG00000039344		0.121903	-3.03619	0.0106668	0.0347362	yes	down
ENSGALG00000039354	VTG1	11.6304	3.53983	0.000696957	0.00332384	yes	up
ENSGALG00000039356	HEPACAM	4.22348	2.07843	0.0028951	0.0114738	yes	up
ENSGALG00000039376	DPT	4.53786	2.18201	8.03498e-26	6.27849e-24	yes	up
ENSGALG00000039406	CTRC	22.3616	4.48295	0.0122909	0.0390622	yes	up
ENSGALG00000039452	GJA5	0.339325	-1.55926	3.96916e-16	1.28764e-14	yes	down
ENSGALG00000039468		2.26567	1.17994	2.9835e-14	7.79594e-13	yes	up
ENSGALG00000039536	C2H8ORF22	61.8973	5.95181	1.48486e-17	5.54791e-16	yes	up
ENSGALG00000039553	SULF1	0.495209	-1.01389	5.14839e-07	5.01659e-06	yes	down
ENSGALG00000039576	KNSTRN	0.443982	-1.17143	1.4835e-12	3.12322e-11	yes	down
ENSGALG00000039587	SYNDIG1	3.97412	1.99064	0.00529792	0.0192075	yes	up
ENSGALG00000039595	BTBD11	0.174351	-2.51994	4.49542e-24	2.98221e-22	yes	down
ENSGALG00000039652		2.51641	1.33136	2.34189e-07	2.40751e-06	yes	up
ENSGALG00000039712	DHRS7C	5.81628	2.5401	7.19404e-35	1.27092e-32	yes	up
ENSGALG00000039791	DOLPP1	0.439217	-1.18699	6.50475e-08	7.33669e-07	yes	down
ENSGALG00000039977	MYH1B	2.744	1.45628	3.09888e-11	5.57148e-10	yes	up
ENSGALG00000040008	STK11	2.48465	1.31304	1.53025e-09	2.17786e-08	yes	up
ENSGALG00000040017	THRA	2.05915	1.04205	1.71924e-07	1.80393e-06	yes	up
ENSGALG00000040035	ADRB2	2.82433	1.49791	0.000119379	0.000698192	yes	up
ENSGALG00000040055		0.448228	-1.1577	9.09356e-09	1.15107e-07	yes	down
ENSGALG00000040079	ZFPM2	0.410853	-1.2833	8.94683e-06	6.82049e-05	yes	down
ENSGALG00000040114	PTPRZ1	2.53954	1.34457	1.19752e-09	1.727e-08	yes	up
ENSGALG00000040136	PSTPIP2	0.404892	-1.30439	0.00274982	0.0109434	yes	down
ENSGALG00000040156	CCDC88C	2.47555	1.30775	3.42363e-17	1.22565e-15	yes	up
ENSGALG00000040173	NDUFS8	2.58957	1.37271	7.54916e-18	2.95654e-16	yes	up
ENSGALG00000040180	CEBPD	6.98749	2.80477	3.2585e-10	5.13182e-09	yes	up
ENSGALG00000040189	RIPK4	0.0683298	-3.87134	0.0032386	0.0126349	yes	down
ENSGALG00000040212	FYCO1	2.13141	1.09181	3.43599e-15	1.00622e-13	yes	up
ENSGALG00000040220	TWIST3	0.0728182	-3.77956	0.00154545	0.00667748	yes	down
ENSGALG00000040260		0.305436	-1.71106	0.000460003	0.00230968	yes	down
ENSGALG00000040275	RCSD1	2.13543	1.09453	1.93948e-13	4.53559e-12	yes	up
ENSGALG00000040320	HOXB8	2.0029	1.00209	0.00174475	0.00743313	yes	up
ENSGALG00000040342	ADAMTS1	4.5372	2.1818	6.85705e-06	5.36064e-05	yes	up
ENSGALG00000040355	TCF24	0.216092	-2.21028	0.00061568	0.00298528	yes	down
ENSGALG00000040360	DUSP1	6.52135	2.70517	1.17894e-38	3.14121e-36	yes	up
ENSGALG00000040367	P2RY14	2.84058	1.50619	0.00174078	0.00741816	yes	up
ENSGALG00000040397	HAUS1	0.417374	-1.26059	2.58226e-07	2.64292e-06	yes	down
ENSGALG00000040418	DGAT2	0.289648	-1.78763	2.70543e-07	2.7551e-06	yes	down
ENSGALG00000040424	SCNN1A	4.95571	2.30909	4.69732e-10	7.24341e-09	yes	up
ENSGALG00000040428	MAVS	2.43332	1.28293	2.27556e-12	4.68753e-11	yes	up
ENSGALG00000040434		0.479221	-1.06124	0.00135936	0.00598583	yes	down
ENSGALG00000040504	GGT5	2.63146	1.39586	6.05424e-15	1.71727e-13	yes	up
ENSGALG00000040549	HTR7	2.42607	1.27862	6.46621e-05	0.000404368	yes	up
ENSGALG00000040553	SLC27A1	3.53207	1.82051	2.5682e-14	6.76515e-13	yes	up
ENSGALG00000040573	FMO3	5.81325	2.53934	3.14455e-06	2.64263e-05	yes	up
ENSGALG00000040582	LMX1B	0.159708	-2.64649	5.68997e-05	0.000360823	yes	down
ENSGALG00000040621	IL18R1	0.399956	-1.32209	0.00612132	0.0217322	yes	down
ENSGALG00000040626	NDUFA2	2.80817	1.48963	2.05913e-18	8.55934e-17	yes	up
ENSGALG00000040648	RGS11	6.65127	2.73363	0.000638458	0.00307645	yes	up
ENSGALG00000040681		0.415949	-1.26552	0.00100626	0.00460825	yes	down
ENSGALG00000040796	AOPEP	2.43332	1.28293	2.9595e-09	4.00506e-08	yes	up
ENSGALG00000040807	DMTN	2.0313	1.02241	5.27338e-05	0.000337036	yes	up
ENSGALG00000040833		0.440672	-1.18222	5.90083e-09	7.65413e-08	yes	down
ENSGALG00000040842	HSPB2	0.245512	-2.02614	1.32788e-16	4.46833e-15	yes	down
ENSGALG00000040869		5.78797	2.53306	0.000601177	0.00292193	yes	up
ENSGALG00000040896	FASN	0.477547	-1.06629	3.07385e-11	5.53851e-10	yes	down
ENSGALG00000040923		0.472935	-1.08029	0.0105705	0.0344846	yes	down
ENSGALG00000040954	GPR37	0.0776824	-3.68627	4.05679e-34	6.5935e-32	yes	down
ENSGALG00000040957	AGO2	2.04022	1.02872	4.14299e-11	7.30325e-10	yes	up
ENSGALG00000040969	PTP4A3	2.11182	1.07848	5.77931e-08	6.55944e-07	yes	up
ENSGALG00000040987	NDUFA8	2.80166	1.48628	6.2962e-18	2.49591e-16	yes	up
ENSGALG00000040992	C1QL2	0.23366	-2.09752	8.10227e-05	0.00049562	yes	down
ENSGALG00000040993	BAMBI	0.342721	-1.54489	4.12553e-05	0.000269828	yes	down
ENSGALG00000040995		2.07511	1.05319	9.04237e-13	1.945e-11	yes	up
ENSGALG00000041013	TNS1	2.08438	1.05962	2.45904e-10	3.91831e-09	yes	up
ENSGALG00000041028	DPYSL5	0.0333328	-4.90691	3.44293e-20	1.66063e-18	yes	down
ENSGALG00000041043	ABRA	2.12842	1.08978	0.000270445	0.001455	yes	up
ENSGALG00000041054		0.484997	-1.04395	0.000830964	0.00389661	yes	down
ENSGALG00000041086	MRPL15	2.67134	1.41756	0.00235218	0.00961518	yes	up
ENSGALG00000041091	ATP6	2.89807	1.53509	3.37748e-19	1.50395e-17	yes	up
ENSGALG00000041202	FBXO32	2.74701	1.45786	0.010759	0.0349732	yes	up
ENSGALG00000041238		0.456373	-1.13171	0.00029719	0.00158057	yes	down
ENSGALG00000041263	DCLK1	0.239228	-2.06354	3.58581e-16	1.17264e-14	yes	down
ENSGALG00000041285	MAP2K3	2.29919	1.20113	1.23802e-07	1.34101e-06	yes	up
ENSGALG00000041296		2.54566	1.34804	4.27624e-08	4.94675e-07	yes	up
ENSGALG00000041327	TRIM55	0.303241	-1.72146	8.24291e-19	3.58214e-17	yes	down
ENSGALG00000041344	FABP5	4.90631	2.29464	3.62462e-22	2.05264e-20	yes	up
ENSGALG00000041347	PROM2	0.0434404	-4.52482	0.0043488	0.0162635	yes	down
ENSGALG00000041372		2.88761	1.52988	7.36369e-05	0.000454546	yes	up
ENSGALG00000041401	SDHB	2.95661	1.56394	1.02568e-24	7.24801e-23	yes	up
ENSGALG00000041418	NDUFS2	3.17305	1.66587	2.58348e-28	2.56033e-26	yes	up
ENSGALG00000041422		4.65196	2.21784	9.3182e-36	1.86974e-33	yes	up
ENSGALG00000041456	SLC35G1	3.00327	1.58653	0.0113402	0.0365598	yes	up
ENSGALG00000041459	DDIT4	6.58957	2.72018	5.89141e-07	5.66586e-06	yes	up
ENSGALG00000041461	DNMT3B	0.27317	-1.87213	1.00917e-11	1.91165e-10	yes	down
ENSGALG00000041470	PPARA	2.32795	1.21906	3.75951e-13	8.49837e-12	yes	up
ENSGALG00000041471	TUBB	0.474789	-1.07464	9.98911e-11	1.66175e-09	yes	down
ENSGALG00000041510	DUOX2	30.3773	4.92492	5.51527e-06	4.40923e-05	yes	up
ENSGALG00000041541		0.0762439	-3.71323	5.24636e-05	0.000335651	yes	down
ENSGALG00000041643	NFIC	2.59263	1.37442	5.70703e-07	5.50483e-06	yes	up
ENSGALG00000041680	KCNT2	0.346561	-1.52882	0.00172668	0.00736193	yes	down
ENSGALG00000041706	FAM13B	2.01252	1.009	1.43407e-14	3.8782e-13	yes	up
ENSGALG00000041775	ESRRB	4.95916	2.3101	4.60188e-13	1.02881e-11	yes	up
ENSGALG00000041791	DPP6	0.173371	-2.52807	9.13978e-11	1.52671e-09	yes	down
ENSGALG00000041808	ANO1	3.70547	1.88966	3.33935e-10	5.25406e-09	yes	up
ENSGALG00000041812		2.58248	1.36876	1.20248e-27	1.09798e-25	yes	up
ENSGALG00000041898	FAM43A	2.78354	1.47692	3.52749e-16	1.15589e-14	yes	up
ENSGALG00000041907	CDK5R1	0.341409	-1.55043	1.23158e-05	9.02884e-05	yes	down
ENSGALG00000041977	RNF128	0.455984	-1.13295	6.07548e-10	9.23712e-09	yes	down
ENSGALG00000041988	SIK1	2.17779	1.12286	4.04659e-11	7.14106e-10	yes	up
ENSGALG00000042020	CG-16	0.250331	-1.99809	1.0917e-15	3.36686e-14	yes	down
ENSGALG00000042022	GSG1L2	27.953	4.80493	0.00442358	0.0164938	yes	up
ENSGALG00000042079	NID1	2.09578	1.06749	1.15364e-15	3.53109e-14	yes	up
ENSGALG00000042103	C5H11ORF96	4.57851	2.19488	3.49665e-17	1.24903e-15	yes	up
ENSGALG00000042148	FKBP5	21.3642	4.41713	8.08801e-68	1.19504e-64	yes	up
ENSGALG00000042177	GPR182	6.79068	2.76356	2.37815e-05	0.000164337	yes	up
ENSGALG00000042199	SLC12A5	5.77588	2.53004	2.62541e-12	5.36064e-11	yes	up
ENSGALG00000042246		2.05604	1.03987	8.06628e-11	1.35435e-09	yes	up
ENSGALG00000042257	MYH1F	5.06828	2.3415	0.000199321	0.00110906	yes	up
ENSGALG00000042308	FZD3	0.45273	-1.14328	5.93102e-05	0.000374502	yes	down
ENSGALG00000042351	PIK3R6	3.19812	1.67722	2.95721e-16	9.74919e-15	yes	up
ENSGALG00000042356	FSTL3	2.4057	1.26646	0.00057808	0.00282488	yes	up
ENSGALG00000042388		3.69565	1.88583	3.70847e-35	6.62349e-33	yes	up
ENSGALG00000042446	ACSM5	2.52599	1.33685	0.000137096	0.000791551	yes	up
ENSGALG00000042452	DPP4	2.82736	1.49946	6.05065e-06	4.7925e-05	yes	up
ENSGALG00000042478	ND4L	4.3085	2.10719	6.62405e-17	2.29065e-15	yes	up
ENSGALG00000042538	BAIAP2	2.51407	1.33002	0.000127652	0.000742298	yes	up
ENSGALG00000042624	CEP85	2.13523	1.09439	1.15161e-05	8.50776e-05	yes	up
ENSGALG00000042652		8.94368	3.16087	3.26316e-05	0.000218166	yes	up
ENSGALG00000042679	RETREG1	6.51418	2.70358	2.17265e-07	2.25349e-06	yes	up
ENSGALG00000042705	KCNK3	2.42498	1.27797	0.000230044	0.00125846	yes	up
ENSGALG00000042748		5.25896	2.39478	0.000465162	0.00233126	yes	up
ENSGALG00000042750	ND1	3.32519	1.73344	2.93268e-24	1.99434e-22	yes	up
ENSGALG00000042771	GBE1	2.60584	1.38175	1.35393e-20	6.81282e-19	yes	up
ENSGALG00000042798	GDAP1	0.151465	-2.72295	0.00927915	0.0309001	yes	down
ENSGALG00000042836	KCNH2	2.9052	1.53864	3.82966e-15	1.11547e-13	yes	up
ENSGALG00000042851	PPARGC1A	4.04166	2.01495	1.13955e-26	9.44953e-25	yes	up
ENSGALG00000042863	SMIM4	3.00439	1.58707	5.04476e-17	1.76708e-15	yes	up
ENSGALG00000043035	SHISA2	0.107084	-3.22318	7.72097e-62	7.84306e-59	yes	down
ENSGALG00000043036	VASH1	0.399101	-1.32517	3.22018e-08	3.77889e-07	yes	down
ENSGALG00000043080	CCDC85A	2.28479	1.19206	7.1906e-13	1.57293e-11	yes	up
ENSGALG00000043088		2.69766	1.43171	2.34121e-08	2.80204e-07	yes	up
ENSGALG00000043130		0.47982	-1.05944	0.00295182	0.0116673	yes	down
ENSGALG00000043167	TNFRSF11B	5.72238	2.51662	3.56415e-25	2.62118e-23	yes	up
ENSGALG00000043223	COL26A1	0.269412	-1.89212	2.63023e-08	3.11356e-07	yes	down
ENSGALG00000043234	HBA1	0.356453	-1.48822	4.53965e-25	3.30865e-23	yes	down
ENSGALG00000043287	CAV1	3.84748	1.94391	2.93841e-35	5.48943e-33	yes	up
ENSGALG00000043290		0.212818	-2.23231	1.90938e-18	8.0189e-17	yes	down
ENSGALG00000043307	HIBCH	2.46174	1.29968	2.98631e-24	2.01396e-22	yes	up
ENSGALG00000043435	CARNS1	7.86514	2.97547	1.12812e-17	4.29399e-16	yes	up
ENSGALG00000043448	ABLIM2	3.32185	1.73199	5.06801e-18	2.02384e-16	yes	up
ENSGALG00000043476	ARF5	0.359712	-1.47508	0.000114013	0.000668972	yes	down
ENSGALG00000043480	GPM6A	0.184387	-2.43919	0.00271589	0.0108269	yes	down
ENSGALG00000043499	EGFL7	2.8045	1.48774	4.85952e-16	1.5671e-14	yes	up
ENSGALG00000043506	NMB	2.25001	1.16993	0.00797985	0.0272586	yes	up
ENSGALG00000043583	SCG3	0.4739	-1.07734	2.12757e-06	1.83933e-05	yes	down
ENSGALG00000043584		0.230055	-2.11995	1.46237e-12	3.08675e-11	yes	down
ENSGALG00000043597	RAD54B	0.395492	-1.33828	4.38311e-09	5.79648e-08	yes	down
ENSGALG00000043727	NR4A1	5.70214	2.5115	3.35398e-23	2.08062e-21	yes	up
ENSGALG00000043734	LIPG	0.160665	-2.63788	5.66717e-21	2.87839e-19	yes	down
ENSGALG00000043768	MT-ND2	3.65122	1.86838	1.50818e-20	7.56555e-19	yes	up
ENSGALG00000043775	RAPGEF3	2.47945	1.31002	5.29418e-15	1.50694e-13	yes	up
ENSGALG00000043799	DSCC1	0.358762	-1.4789	3.50226e-08	4.0746e-07	yes	down
ENSGALG00000043829		2.67688	1.42055	2.8361e-09	3.8541e-08	yes	up
ENSGALG00000043831	LRRC73	0.381215	-1.39132	9.72169e-05	0.000582585	yes	down
ENSGALG00000043938	LIG1	0.445583	-1.16623	1.06775e-05	7.96429e-05	yes	down
ENSGALG00000044002		0.161961	-2.62628	1.06006e-05	7.92142e-05	yes	down
ENSGALG00000044293		4.585	2.19692	1.10044e-10	1.82133e-09	yes	up
ENSGALG00000044342	HINT3	2.21274	1.14583	1.46557e-13	3.47735e-12	yes	up
ENSGALG00000044383	MCL1	2.91753	1.54475	3.57305e-09	4.78753e-08	yes	up
ENSGALG00000044598	Y-LEC1	0.0399745	-4.64478	0.0161608	0.0489948	yes	down
ENSGALG00000044643		0.063994	-3.96592	7.1528e-05	0.000442537	yes	down
ENSGALG00000044675	MATN2	2.84754	1.50972	5.27938e-15	1.50694e-13	yes	up
ENSGALG00000044799	VSIG4	0.234458	-2.0926	0.0119964	0.0383135	yes	down
ENSGALG00000044841		2.17823	1.12316	0.000483123	0.00240939	yes	up
ENSGALG00000044874		0.138024	-2.85701	4.45687e-34	7.17204e-32	yes	down
ENSGALG00000044975	KY	0.450048	-1.15185	1.26368e-11	2.37166e-10	yes	down
ENSGALG00000045030		0.0670398	-3.89884	0.00125879	0.00559594	yes	down
ENSGALG00000045131		0.393351	-1.34611	0.011317	0.0365023	yes	down
ENSGALG00000045185		0.456649	-1.13084	4.83099e-07	4.73571e-06	yes	down
ENSGALG00000045199		2.48337	1.3123	3.90533e-17	1.38588e-15	yes	up
ENSGALG00000045312	SEMA6C	3.4246	1.77594	2.03037e-06	1.76091e-05	yes	up
ENSGALG00000045362		7.4014	2.8878	6.05597e-29	6.43318e-27	yes	up
ENSGALG00000045469	BCAN	0.0297829	-5.06937	1.12752e-25	8.68508e-24	yes	down
ENSGALG00000045636		2.1642	1.11384	0.000527421	0.00260013	yes	up
ENSGALG00000045668		6.67762	2.73933	9.73417e-05	0.000582724	yes	up
ENSGALG00000045684		2.1583	1.1099	2.82048e-12	5.723e-11	yes	up
ENSGALG00000045738		2.05465	1.0389	1.04802e-05	7.84589e-05	yes	up
ENSGALG00000045814	CRLF2	3.64892	1.86747	0.013115	0.0412299	yes	up
ENSGALG00000045842		0.466608	-1.09972	7.99043e-10	1.18725e-08	yes	down
ENSGALG00000045846	PDK2	2.12873	1.09	5.17303e-06	4.15402e-05	yes	up
ENSGALG00000046125	PECAM1	2.65115	1.40662	3.07416e-15	9.01883e-14	yes	up
ENSGALG00000046160		0.101477	-3.30077	1.54009e-09	2.18995e-08	yes	down
ENSGALG00000046299	CNKSR1	2.9392	1.55542	7.43938e-06	5.75498e-05	yes	up
ENSGALG00000046461	LRRC15	0.30119	-1.73125	5.54686e-12	1.08227e-10	yes	down
ENSGALG00000046507		0.464189	-1.10722	0.00819559	0.0278667	yes	down
ENSGALG00000046548		205.604	7.68372	6.9859e-16	2.20042e-14	yes	up
ENSGALG00000046550		2.76531	1.46744	5.49757e-17	1.91743e-15	yes	up
ENSGALG00000046580	MGARP	20.4841	4.35643	1.61109e-65	2.01423e-62	yes	up
ENSGALG00000046593		2.65872	1.41073	0.000548651	0.0026981	yes	up
ENSGALG00000046614	S100A13	2.043	1.03069	0.00523721	0.0190086	yes	up
ENSGALG00000046616	CHGB	0.295438	-1.75907	3.71204e-10	5.81231e-09	yes	down
ENSGALG00000046817		2.50493	1.32477	4.26326e-07	4.20352e-06	yes	up
ENSGALG00000046823	SNX22	2.85007	1.511	0.000574506	0.00281333	yes	up
ENSGALG00000046826	GYS1	2.51092	1.32822	2.93529e-19	1.31425e-17	yes	up
ENSGALG00000046840		2.29651	1.19945	0.0127127	0.0401984	yes	up
ENSGALG00000047026		0.324726	-1.6227	2.25072e-08	2.6997e-07	yes	down
ENSGALG00000047060		5.88417	2.55684	1.61417e-14	4.32922e-13	yes	up
ENSGALG00000047063		2.12689	1.08875	3.71158e-05	0.00024542	yes	up
ENSGALG00000047102	SAPCD2	0.331966	-1.59089	1.14225e-07	1.24377e-06	yes	down
ENSGALG00000047148	LIPT2	2.44628	1.29059	1.49286e-08	1.83536e-07	yes	up
ENSGALG00000047152	HBBA	0.386405	-1.37182	4.89165e-21	2.50801e-19	yes	down
ENSGALG00000047182	ACHE	0.443631	-1.17257	2.26597e-13	5.24626e-12	yes	down
ENSGALG00000047262	CHIR-IG1-5	0.213005	-2.23104	0.00282653	0.0112294	yes	down
ENSGALG00000047269	TMEM135	2.01465	1.01053	1.10339e-09	1.60549e-08	yes	up
ENSGALG00000047289	TNFAIP8L3	0.399507	-1.32371	2.11178e-11	3.86953e-10	yes	down
ENSGALG00000047320	MFAP5	2.09034	1.06373	4.68619e-13	1.04622e-11	yes	up
ENSGALG00000047321		0.233358	-2.09938	9.16523e-18	3.51327e-16	yes	down
ENSGALG00000047341		2.60256	1.37993	0.000693022	0.0033109	yes	up
ENSGALG00000047359	MAF1	2.31743	1.21253	1.60984e-09	2.27916e-08	yes	up
ENSGALG00000047461		3.32956	1.73533	1.0656e-13	2.57726e-12	yes	up
ENSGALG00000047464	FBXL22	0.359702	-1.47513	1.2198e-09	1.75446e-08	yes	down
ENSGALG00000047545		4.84202	2.27561	3.64321e-05	0.000241883	yes	up
ENSGALG00000047569		2.37522	1.24806	0.0124613	0.039542	yes	up
ENSGALG00000047578	SELENOP1	2.30882	1.20716	5.94241e-07	5.70816e-06	yes	up
ENSGALG00000047605		0.347159	-1.52633	0.00198943	0.00833357	yes	down
ENSGALG00000047662	NR1D1	17.989	4.16905	3.84716e-05	0.000253457	yes	up
ENSGALG00000047713	QPRT	0.255249	-1.97002	9.41286e-07	8.70831e-06	yes	down
ENSGALG00000047761		2.61977	1.38944	3.13825e-18	1.28479e-16	yes	up
ENSGALG00000047764	HSPB3	2.52428	1.33587	7.36106e-17	2.54011e-15	yes	up
ENSGALG00000047794		0.170545	-2.55177	0.00461665	0.0170921	yes	down
ENSGALG00000047813		2.01449	1.01041	2.16801e-13	5.0338e-12	yes	up
ENSGALG00000047828		0.417121	-1.26146	2.17158e-05	0.00015109	yes	down
ENSGALG00000047835		0.253236	-1.98145	0.000629963	0.00304273	yes	down
ENSGALG00000047861	TAMALIN	2.27715	1.18723	0.00448985	0.0167141	yes	up
ENSGALG00000047953		2.09746	1.06864	0.0118357	0.0378823	yes	up
ENSGALG00000047968		0.230128	-2.11949	0.0033309	0.0129577	yes	down
ENSGALG00000048011	SCLT1	0.400172	-1.32131	5.692e-08	6.47843e-07	yes	down
ENSGALG00000048020		5.68726	2.50773	0.00206523	0.00860008	yes	up
ENSGALG00000048064		5.48592	2.45573	1.64119e-12	3.44628e-11	yes	up
ENSGALG00000048081		0.467195	-1.0979	0.000295886	0.00157415	yes	down
ENSGALG00000048144		0.436744	-1.19514	9.03717e-09	1.14572e-07	yes	down
ENSGALG00000048178	SLC27A3	2.21793	1.14922	0.000853256	0.00398734	yes	up
ENSGALG00000048179		5.26797	2.39725	1.95694e-26	1.59829e-24	yes	up
ENSGALG00000048190		2.55264	1.35199	5.98706e-10	9.11121e-09	yes	up
ENSGALG00000048205		0.474631	-1.07512	3.15722e-07	3.18291e-06	yes	down
ENSGALG00000048210		2.2755	1.18619	3.5266e-06	2.91991e-05	yes	up
ENSGALG00000048285	TCN2	2.69155	1.42844	2.07842e-11	3.81701e-10	yes	up
ENSGALG00000048310		2.97028	1.5706	4.55901e-18	1.84322e-16	yes	up
ENSGALG00000048337		2.80059	1.48573	0.0108165	0.0351295	yes	up
ENSGALG00000048343		2.84714	1.50951	2.38594e-16	7.93019e-15	yes	up
ENSGALG00000048409	TXNIP	3.79523	1.92419	4.5505e-18	1.84322e-16	yes	up
ENSGALG00000048524	SHARPIN	2.30719	1.20614	1.16462e-10	1.92167e-09	yes	up
ENSGALG00000048539	BHLHE41	4.95345	2.30843	1.32005e-13	3.15976e-12	yes	up
ENSGALG00000048592		2.20683	1.14197	0.00275483	0.0109606	yes	up
ENSGALG00000048599		0.0461301	-4.43815	0.0136603	0.0426634	yes	down
ENSGALG00000048682	MYLPF	3.30304	1.72379	4.0328e-13	9.05907e-12	yes	up
ENSGALG00000048767		0.222914	-2.16544	3.90462e-07	3.87435e-06	yes	down
ENSGALG00000048786		4.15711	2.05558	0.00141369	0.00617821	yes	up
ENSGALG00000048814		2.3828	1.25266	3.81417e-08	4.42166e-07	yes	up
ENSGALG00000048839		0.0644153	-3.95645	8.83358e-06	6.75316e-05	yes	down
ENSGALG00000048907		3.99027	1.99649	5.76399e-05	0.000365122	yes	up
ENSGALG00000048926	WAS	4.2071	2.07283	7.65253e-25	5.45512e-23	yes	up
ENSGALG00000048940		8.82607	3.14177	1.48391e-14	4.00631e-13	yes	up
ENSGALG00000049065	ZFPM1	0.491108	-1.02589	0.000215483	0.00118841	yes	down
ENSGALG00000049073		0.267657	-1.90154	0.00317454	0.0124268	yes	down
ENSGALG00000049185		2.71365	1.44023	5.72436e-16	1.83507e-14	yes	up
ENSGALG00000049236	PEBP4	10.0133	3.32384	7.94344e-32	1.12265e-29	yes	up
ENSGALG00000049273	MICOS13	2.85294	1.51245	8.85471e-18	3.40226e-16	yes	up
ENSGALG00000049318		0.268054	-1.89941	0.00213398	0.00884108	yes	down
ENSGALG00000049351		0.399722	-1.32293	0.00909662	0.0303678	yes	down
ENSGALG00000049364		0.0620704	-4.00995	0.000131669	0.000763472	yes	down
ENSGALG00000049368		56.0325	5.80819	0.00594792	0.0212046	yes	up
ENSGALG00000049376		2.37572	1.24837	0.00979698	0.0323442	yes	up
ENSGALG00000049397		2.32779	1.21896	0.00077959	0.00368012	yes	up
ENSGALG00000049422	ATF3	3.80866	1.92929	1.28447e-10	2.10448e-09	yes	up
ENSGALG00000049427	RELT	0.386091	-1.37299	0.000107153	0.00063491	yes	down
[truncated: 168 more rows]

## Sheet: Table S7b
Table S7b. List of DE lncRNAs between E14 and E18
lncRNA id	lncRNA gene id	FC(TC_E18/TC_E14)	Log2FC(TC_E18/TC_E14)	Pvalue	Padjust	Significant	Regulate
ENSGALT00000019758	ENSGALG00000012095	8.37272	3.0657	5.57665e-05	0.000505438	yes	up
ENSGALT00000029552	ENSGALG00000018702	2.42292	1.27675	6.68891e-06	7.52029e-05	yes	up
ENSGALT00000049587	ENSGALG00000018702	2.60216	1.37971	0.00258411	0.0141717	yes	up
ENSGALT00000051385	ENSGALG00000030195	5.83319	2.54428	0.00796993	0.0363184	yes	up
ENSGALT00000051741	ENSGALG00000029565	2.81342	1.49233	0.000618369	0.00420506	yes	up
ENSGALT00000055610	ENSGALG00000043632	0.37652	-1.4092	0.000115554	0.000966966	yes	down
ENSGALT00000055899	ENSGALG00000036488	3.02137	1.5952	0.0106452	0.0460409	yes	up
ENSGALT00000058794	ENSGALG00000033140	2.23457	1.16	7.49877e-06	8.322e-05	yes	up
ENSGALT00000062420	ENSGALG00000038238	0.00747778	-7.06317	1.2194e-05	0.000128856	yes	down
ENSGALT00000065876	ENSGALG00000029209	0.289018	-1.79077	7.55721e-05	0.000662958	yes	down
ENSGALT00000066243	ENSGALG00000042565	3.81101	1.93017	0.00981291	0.0431164	yes	up
ENSGALT00000070971	ENSGALG00000034301	0.254073	-1.97668	5.19302e-06	5.98257e-05	yes	down
ENSGALT00000071020	ENSGALG00000034305	2.85383	1.5129	0.00421347	0.0214893	yes	up
ENSGALT00000072846	ENSGALG00000035976	3.09097	1.62806	0.00100345	0.00638271	yes	up
ENSGALT00000074449	ENSGALG00000042165	4.62241	2.20864	0.00735583	0.0339955	yes	up
ENSGALT00000077555	ENSGALG00000029931	0.021653	-5.52929	0.000365653	0.00264674	yes	down
ENSGALT00000077801	ENSGALG00000037026	0.3286	-1.6056	0.00702381	0.0326989	yes	down
ENSGALT00000078425	ENSGALG00000040010	2.94505	1.55829	0.00592657	0.0285153	yes	up
ENSGALT00000080413	ENSGALG00000030792	3.81746	1.93261	3.72091e-07	5.36681e-06	yes	up
ENSGALT00000082046	ENSGALG00000050581	5.60897	2.48774	6.11451e-06	6.94034e-05	yes	up
ENSGALT00000084305	ENSGALG00000043914	0.0210889	-5.56737	0.00897776	0.0400915	yes	down
ENSGALT00000085158	ENSGALG00000045154	8.40094	3.07055	9.46026e-08	1.52359e-06	yes	up
ENSGALT00000086251	ENSGALG00000045740	0.299734	-1.73825	0.00402435	0.020695	yes	down
ENSGALT00000087952	ENSGALG00000044688	16.5841	4.05173	1.33336e-10	3.32869e-09	yes	up
ENSGALT00000088776	ENSGALG00000044501	3.90822	1.96651	0.00263652	0.0144065	yes	up
ENSGALT00000089578	ENSGALG00000044191	0.355611	-1.49163	0.00246879	0.0136603	yes	down
ENSGALT00000090524	ENSGALG00000047730	4.69635	2.23154	9.40717e-09	1.7775e-07	yes	up
ENSGALT00000090755	ENSGALG00000048845	3.9503	1.98196	0.00154039	0.00917446	yes	up
ENSGALT00000090793	ENSGALG00000054878	15.1706	3.9232	0.00170169	0.010009	yes	up
ENSGALT00000090977	ENSGALG00000048184	0.0218064	-5.5191	0.0059898	0.0287434	yes	down
ENSGALT00000091012	ENSGALG00000054088	114.55	6.83983	8.08644e-05	0.000704214	yes	up
ENSGALT00000091135	ENSGALG00000018702	2.51908	1.3329	8.09202e-05	0.000704283	yes	up
ENSGALT00000091139	ENSGALG00000038238	143.853	7.16845	0.00357361	0.0186949	yes	up
ENSGALT00000092198	ENSGALG00000053819	0.135887	-2.87952	0.00127177	0.00777688	yes	down
ENSGALT00000092366	ENSGALG00000051518	3.03465	1.60153	0.000320568	0.00235664	yes	up
ENSGALT00000092459	ENSGALG00000054610	0.0199089	-5.65044	0.000523182	0.00363106	yes	down
ENSGALT00000092619	ENSGALG00000049890	0.0743429	-3.74966	0.00235409	0.0131257	yes	down
ENSGALT00000092920	ENSGALG00000047997	42.0626	5.39447	0.000115053	0.000963091	yes	up
ENSGALT00000093154	ENSGALG00000051634	6.44142	2.68738	0.00529445	0.0260358	yes	up
ENSGALT00000093277	ENSGALG00000051782	0.0608919	-4.03761	0.00533371	0.0261732	yes	down
ENSGALT00000093279	ENSGALG00000049825	0.458905	-1.12373	2.52074e-05	0.00024811	yes	down
ENSGALT00000093347	ENSGALG00000051434	0.0742887	-3.75071	0.00205133	0.0116915	yes	down
ENSGALT00000093545	ENSGALG00000046680	19.119	4.25694	0.00010964	0.000925406	yes	up
ENSGALT00000093763	ENSGALG00000050713	4.90016	2.29283	2.5648e-05	0.000251959	yes	up
ENSGALT00000094030	ENSGALG00000049873	2.4253	1.27816	0.000507214	0.00353353	yes	up
ENSGALT00000094532	ENSGALG00000053368	76.0575	6.24902	3.88069e-05	0.000365138	yes	up
ENSGALT00000094875	ENSGALG00000054234	0.135014	-2.88882	0.00259673	0.0142166	yes	down
ENSGALT00000094905	ENSGALG00000052658	2.03409	1.02438	0.00119575	0.0073849	yes	up
ENSGALT00000095177	ENSGALG00000047276	2.55693	1.35441	0.00101006	0.00641582	yes	up
ENSGALT00000095390	ENSGALG00000048054	0.329476	-1.60175	0.0048659	0.0242284	yes	down
ENSGALT00000095456	ENSGALG00000048053	0.101296	-3.30335	3.61658e-12	1.13331e-10	yes	down
ENSGALT00000095601	ENSGALG00000036780	12.7709	3.67478	0.000209482	0.00163156	yes	up
ENSGALT00000095787	ENSGALG00000052874	47.512	5.57022	0.00232433	0.0130025	yes	up
ENSGALT00000096019	ENSGALG00000054354	3.81704	1.93245	1.67212e-12	5.42725e-11	yes	up
ENSGALT00000096456	ENSGALG00000048327	25.4542	4.66983	0.00166821	0.00984809	yes	up
ENSGALT00000096832	ENSGALG00000050129	0.35033	-1.51321	0.00102201	0.00648041	yes	down
ENSGALT00000096941	ENSGALG00000048488	3.14887	1.65483	1.32993e-08	2.44743e-07	yes	up
ENSGALT00000097150	ENSGALG00000054918	77.5949	6.27789	0.00188219	0.0108738	yes	up
ENSGALT00000097292	ENSGALG00000047688	13.2076	3.7233	0.00483436	0.024095	yes	up
ENSGALT00000097778	ENSGALG00000051113	0.0101761	-6.61867	6.08875e-34	1.57897e-31	yes	down
ENSGALT00000098173	ENSGALG00000052692	0.0946103	-3.40186	6.35395e-05	0.000567789	yes	down
ENSGALT00000098999	ENSGALG00000051031	0.128359	-2.96174	0.0058352	0.0281503	yes	down
ENSGALT00000099117	ENSGALG00000048104	0.288061	-1.79555	0.000189154	0.00149337	yes	down
ENSGALT00000099153	ENSGALG00000047319	0.277624	-1.8488	0.0028608	0.0154723	yes	down
ENSGALT00000099242	ENSGALG00000048074	3.7373	1.902	3.06212e-06	3.70953e-05	yes	up
ENSGALT00000099272	ENSGALG00000051795	0.482368	-1.0518	0.00936827	0.041471	yes	down
ENSGALT00000099424	ENSGALG00000033148	0.45738	-1.12854	2.99749e-05	0.000289211	yes	down
ENSGALT00000099986	ENSGALG00000054208	2.14899	1.10366	8.53764e-08	1.38909e-06	yes	up
ENSGALT00000100026	ENSGALG00000053987	4.54803	2.18524	0.00665323	0.0313499	yes	up
ENSGALT00000100280	ENSGALG00000047853	0.0330106	-4.92093	0.00407182	0.0208927	yes	down
ENSGALT00000100380	ENSGALG00000051989	0.362147	-1.46535	0.000369992	0.00267206	yes	down
ENSGALT00000100415	ENSGALG00000052007	0.0317773	-4.97586	7.21192e-06	8.02469e-05	yes	down
ENSGALT00000100462	ENSGALG00000050522	0.413206	-1.27507	0.00773327	0.0354561	yes	down
ENSGALT00000100523	ENSGALG00000045548	0.261402	-1.93566	2.82704e-08	4.97551e-07	yes	down
ENSGALT00000101110	ENSGALG00000049457	6.40495	2.67919	0.00229505	0.0128671	yes	up
ENSGALT00000101137	ENSGALG00000053909	0.0218458	-5.5165	0.0102072	0.0444796	yes	down
ENSGALT00000101282	ENSGALG00000054303	0.188927	-2.4041	0.00740182	0.0341893	yes	down
ENSGALT00000101377	ENSGALG00000047997	10.1843	3.34827	6.84462e-26	8.69746e-24	yes	up
ENSGALT00000101579	ENSGALG00000049005	4.82794	2.27141	0.000538605	0.0037206	yes	up
ENSGALT00000101776	ENSGALG00000054850	199.697	7.64167	0.00123876	0.00760065	yes	up
ENSGALT00000101874	ENSGALG00000045154	3.9538	1.98324	6.31009e-06	7.14001e-05	yes	up
ENSGALT00000101951	ENSGALG00000029565	113.895	6.83156	0.0092364	0.0410358	yes	up
ENSGALT00000102078	ENSGALG00000049888	0.125564	-2.9935	1.81003e-11	5.0885e-10	yes	down
ENSGALT00000102283	ENSGALG00000053559	0.406479	-1.29875	2.13109e-07	3.19526e-06	yes	down
ENSGALT00000102361	ENSGALG00000048150	0.132872	-2.9119	0.00384534	0.0198778	yes	down
ENSGALT00000102454	ENSGALG00000047123	0.0854155	-3.54936	0.00121343	0.00747049	yes	down
ENSGALT00000102664	ENSGALG00000041228	2.61411	1.38632	0.00274331	0.0149386	yes	up
ENSGALT00000103321	ENSGALG00000049195	168.936	7.40033	0.00223255	0.0125983	yes	up
ENSGALT00000103362	ENSGALG00000054088	7.47783	2.90262	0.00831801	0.0376079	yes	up
ENSGALT00000103636	ENSGALG00000052530	0.250626	-1.99639	3.84599e-05	0.000362425	yes	down
ENSGALT00000103872	ENSGALG00000044243	15.963	3.99666	0.00243542	0.0135021	yes	up
ENSGALT00000104067	ENSGALG00000053941	0.185904	-2.42737	6.48437e-06	7.32417e-05	yes	down
ENSGALT00000104731	ENSGALG00000037717	0.334273	-1.5809	1.62031e-05	0.000166985	yes	down
ENSGALT00000104754	ENSGALG00000048053	0.100366	-3.31665	9.32941e-09	1.76412e-07	yes	down
ENSGALT00000105517	ENSGALG00000050492	0.0217219	-5.5247	0.00803807	0.0365633	yes	down
ENSGALT00000105536	ENSGALG00000051373	5.29423	2.40442	3.03726e-13	1.10904e-11	yes	up
ENSGALT00000105625	ENSGALG00000048581	125.408	6.97049	5.3146e-05	0.000484105	yes	up
ENSGALT00000105765	ENSGALG00000049405	0.469904	-1.08956	0.00351658	0.0184421	yes	down
ENSGALT00000105868	ENSGALG00000035554	2.8773	1.52472	0.00588595	0.0283574	yes	up
ENSGALT00000106910	ENSGALG00000049888	0.0902073	-3.47061	0.00501715	0.0248792	yes	down
ENSGALT00000106965	ENSGALG00000047636	0.378978	-1.39981	7.17659e-17	3.93073e-15	yes	down
ENSGALT00000107014	ENSGALG00000051939	2.26783	1.18131	0.00118913	0.00736011	yes	up
ENSGALT00000107079	ENSGALG00000053941	0.00800316	-6.96521	0.000187766	0.00148472	yes	down
ENSGALT00000107220	ENSGALG00000047487	0.0218106	-5.51882	0.00520832	0.0256918	yes	down
ENSGALT00000107231	ENSGALG00000050843	3.90098	1.96384	0.00855327	0.0385208	yes	up
ENSGALT00000107394	ENSGALG00000047636	0.49152	-1.02468	2.99304e-06	3.63955e-05	yes	down
ENSGALT00000107924	ENSGALG00000054431	0.472556	-1.08144	0.00108664	0.00681707	yes	down
ENSGALT00000107929	ENSGALG00000051057	2.71384	1.44033	0.000499748	0.00348535	yes	up
ENSGALT00000108011	ENSGALG00000052257	83.6294	6.38594	0.00123519	0.00758237	yes	up
ENSGALT00000108235	ENSGALG00000053724	5.91939	2.56545	0.00146883	0.00881439	yes	up
MSTRG.1173.3	ENSGALG00000047296	0.00280842	-8.47602	1.72602e-10	4.24638e-09	yes	down
MSTRG.1173.4	ENSGALG00000047296	4.86913	2.28366	5.88497e-06	6.69775e-05	yes	up
MSTRG.1193.1	ENSGALG00000054159	13.3506	3.73883	0.00273746	0.01491	yes	up
MSTRG.13730.1	ENSGALG00000052689	4.84465	2.27639	0.0101077	0.0441903	yes	up
MSTRG.14444.1	MSTRG.14444	23.7695	4.57104	0.000223492	0.00172221	yes	up
MSTRG.15439.4	ENSGALG00000009303	28.3855	4.82708	1.08104e-17	6.44922e-16	yes	up
MSTRG.16871.5	ENSGALG00000042005	2.0722	1.05116	2.35595e-05	0.000233883	yes	up
MSTRG.16871.6	ENSGALG00000042005	2.0722	1.05116	2.35595e-05	0.000233883	yes	up
MSTRG.17320.5	ENSGALG00000050005	2.20328	1.13965	0.000524269	0.00363739	yes	up
MSTRG.17517.1	ENSGALG00000031325	3.26573	1.70741	1.8142e-09	3.85179e-08	yes	up
MSTRG.20376.4	ENSGALG00000006300	4.10285	2.03663	0.00102514	0.00649388	yes	up
MSTRG.21490.14	ENSGALG00000012263	2.26825	1.18158	4.8431e-08	8.2055e-07	yes	up
MSTRG.21490.15	ENSGALG00000012263	0.447779	-1.15914	6.40723e-05	0.000571546	yes	down
MSTRG.21490.2	ENSGALG00000012263	2.55853	1.35532	0.000855466	0.00556458	yes	up
MSTRG.21490.6	ENSGALG00000012263	2.57765	1.36606	2.80827e-05	0.000273027	yes	up
MSTRG.21491.1	ENSGALG00000012244	2.35996	1.23876	2.35317e-08	4.18791e-07	yes	up
MSTRG.21491.14	ENSGALG00000012263	7.04663	2.81693	2.36758e-05	0.000234945	yes	up
MSTRG.21491.6	ENSGALG00000012244	210.358	7.7167	0.000495152	0.00345614	yes	up
MSTRG.21491.7	ENSGALG00000012244	2.99236	1.58128	0.000804306	0.00527773	yes	up
MSTRG.21648.3	ENSGALG00000050806	0.0347769	-4.84573	1.79246e-05	0.000183093	yes	down
MSTRG.21984.2	ENSGALG00000035293	210.362	7.71673	0.000996254	0.00634874	yes	up
MSTRG.22029.1	ENSGALG00000027353	5.70331	2.5118	0.00529828	0.0260496	yes	up
MSTRG.22803.1	MSTRG.22803	3.73115	1.89962	4.08649e-19	2.86099e-17	yes	up
MSTRG.22805.1	MSTRG.22805	3.32281	1.7324	1.26613e-17	7.50059e-16	yes	up
MSTRG.23104.2	ENSGALG00000011686	0.431583	-1.21229	0.00689114	0.0322111	yes	down
MSTRG.2360.1	MSTRG.2360	6.33052	2.66232	0.00716813	0.0332732	yes	up
MSTRG.2895.1	ENSGALG00000016975	0.241514	-2.04982	7.16724e-06	7.98196e-05	yes	down
MSTRG.365.1	MSTRG.365	2.24005	1.16353	0.00970478	0.0427596	yes	up
MSTRG.4220.1	ENSGALG00000033068	2.61719	1.38802	0.00830896	0.0375869	yes	up
MSTRG.5174.3	ENSGALG00000052318	3.06683	1.61675	1.4021e-24	1.56285e-22	yes	up
MSTRG.557.6	ENSGALG00000052108	0.174171	-2.52142	5.42788e-05	0.000493362	yes	down
MSTRG.6624.1	MSTRG.6624	11.3018	3.49848	1.71236e-08	3.1218e-07	yes	up
MSTRG.7257.16	ENSGALG00000050132	7.18396	2.84478	2.78035e-09	5.75407e-08	yes	up
MSTRG.7257.17	ENSGALG00000050132	2.82271	1.49708	3.17306e-13	1.15496e-11	yes	up
MSTRG.7257.18	ENSGALG00000050132	3.26187	1.7057	4.36507e-20	3.40288e-18	yes	up
MSTRG.7260.12	ENSGALG00000050132	4.41953	2.14389	5.90596e-33	1.2613e-30	yes	up
MSTRG.7875.25	ENSGALG00000039977	3.27571	1.71181	0.000103018	0.000875326	yes	up
MSTRG.840.10	ENSGALG00000037666	0.352168	-1.50566	0.00176996	0.0103359	yes	down
MSTRG.845.2	ENSGALG00000034631	0.391963	-1.35121	1.43191e-05	0.000149141	yes	down
NONGGAT000245.2	ENSGALG00000009875	0.297497	-1.74906	0.000160686	0.00129108	yes	down
NONGGAT000500.2	ENSGALG00000013022	3.61052	1.85221	0.00836907	0.0378118	yes	up
NONGGAT000712.2	ENSGALG00000054115	5.63959	2.49559	2.13675e-06	2.66847e-05	yes	up
NONGGAT000773.2	ENSGALG00000049649	0.0506898	-4.30216	0.0109053	0.0469342	yes	down
NONGGAT001161.2	ENSGALG00000016867	4.65572	2.219	0.0116334	0.0494977	yes	up
NONGGAT002474.2	ENSGALG00000052007	0.085926	-3.54076	0.011688	0.0496387	yes	down
NONGGAT002481.2	ENSGALG00000007593	0.244015	-2.03496	0.000764051	0.00503437	yes	down
NONGGAT004602.2	ENSGALG00000047850	4.63666	2.21309	6.51101e-05	0.000579379	yes	up
NONGGAT006878.2	ENSGALG00000043529	0.0289921	-5.1082	0.00213896	0.0121203	yes	down
NONGGAT007438.2	ENSGALG00000033055	2.26942	1.18233	0.00224123	0.0126224	yes	up
NONGGAT007468.2	ENSGALG00000048192	2.41801	1.27382	0.00636759	0.0302139	yes	up
NONGGAT008756.2	ENSGALG00000054260	103.31	6.69084	0.0116207	0.0494603	yes	up
NONGGAT010187.2	ENSGALG00000014121	2.90773	1.53989	2.30064e-05	0.000229288	yes	up
XR_001464032.2	ENSGALG00000049603	0.0242668	-5.36487	0.0116805	0.0496237	yes	down
XR_001464514.2	ENSGALG00000050998	10.9553	3.45355	0.00889722	0.0398439	yes	up
XR_001464672.2	ENSGALG00000047067	0.342228	-1.54697	2.37556e-06	2.93213e-05	yes	down
XR_001464757.2	ENSGALG00000045948	2.26572	1.17997	0.0047346	0.0236938	yes	up
XR_001465698.2	ENSGALG00000049657	0.0251459	-5.31353	0.00994806	0.0435972	yes	down
XR_001465861.2	ENSGALG00000052874	9.21517	3.20401	0.000233318	0.00178547	yes	up
XR_001466259.2	ENSGALG00000048101	0.435142	-1.20044	0.00241314	0.013402	yes	down
XR_001466260.2	ENSGALG00000048101	0.201358	-2.31216	4.61307e-14	1.88483e-12	yes	down
XR_001467243.2	ENSGALG00000051099	240.296	7.90867	0.000489903	0.00342138	yes	up
XR_001467272.2	ENSGALG00000053759	6.38593	2.6749	0.00917393	0.0408312	yes	up
XR_001467383.2	ENSGALG00000054647	4.64179	2.21468	4.91089e-05	0.000450073	yes	up
XR_001467384.2	ENSGALG00000054647	150.581	7.23439	8.03497e-05	0.000700277	yes	up
XR_001467555.2	ENSGALG00000054168	0.489619	-1.03027	0.000375538	0.00270443	yes	down
XR_001467721.2	ENSGALG00000050904	0.0137199	-6.18759	0.0002909	0.00216611	yes	down
XR_001467769.2	ENSGALG00000053577	0.0591037	-4.08061	0.00223274	0.0125983	yes	down
XR_001467812.2	ENSGALG00000053598	0.048389	-4.36918	4.40862e-08	7.51447e-07	yes	down
XR_001467842.2	ENSGALG00000049177	185.674	7.53663	4.18448e-05	0.000390542	yes	up
XR_001467846.2	ENSGALG00000049177	0.397168	-1.33218	0.00224083	0.0126224	yes	down
XR_001467913.2	ENSGALG00000029375	4.74734	2.24712	0.00358626	0.0187495	yes	up
XR_001467936.2	ENSGALG00000036522	0.0161239	-5.95466	0.000881761	0.0057166	yes	down
XR_001468227.2	ENSGALG00000035438	0.00712519	-7.13286	0.00405829	0.0208401	yes	down
XR_001468244.2	ENSGALG00000054062	0.0546068	-4.19478	0.0099888	0.0437679	yes	down
XR_001468307.2	ENSGALG00000051849	0.297701	-1.74807	0.00909509	0.0405727	yes	down
XR_001468665.2	ENSGALG00000052039	14.4787	3.85586	0.00444437	0.0224775	yes	up
XR_001468924.2	ENSGALG00000052007	0.184821	-2.4358	0.00223393	0.0126022	yes	down
XR_001469000.2	ENSGALG00000053454	0.258145	-1.95375	0.00649193	0.0307237	yes	down
XR_001470011.2	ENSGALG00000055112	0.00224445	-8.79942	5.19929e-12	1.57303e-10	yes	down
XR_001470014.2	ENSGALG00000055112	228.143	7.83379	0.000957	0.00613397	yes	up
XR_001470026.2	ENSGALG00000055112	0.233118	-2.10087	0.0012596	0.00771547	yes	down
XR_001470036.1	ENSGALG00000053135	0.0541591	-4.20665	0.00543895	0.0265563	yes	down
XR_001470468.2	ENSGALG00000038462	2.35371	1.23493	9.46049e-05	0.000810343	yes	up
XR_001470486.1	ENSGALG00000051057	2.56199	1.35727	7.73746e-05	0.000677368	yes	up
XR_003070962.1	ENSGALG00000030592	0.34228	-1.54675	3.08701e-07	4.50881e-06	yes	down
XR_003071253.1	ENSGALG00000053948	87.7955	6.45608	0.000569258	0.00390476	yes	up
XR_003071400.1	ENSGALG00000052222	135.304	7.08006	0.000131568	0.0010821	yes	up
XR_003071917.1	ENSGALG00000050007	0.0231177	-5.43486	0.00913596	0.0407166	yes	down
XR_003072078.1	ENSGALG00000054934	0.0203287	-5.62034	0.00368078	0.0191726	yes	down
XR_003072407.1	ENSGALG00000051828	0.0151235	-6.04706	0.00184277	0.0106972	yes	down
XR_003072409.1	ENSGALG00000044243	18.7531	4.22906	2.22095e-07	3.31435e-06	yes	up
XR_003072920.1	ENSGALG00000043988	168.503	7.39663	0.00204702	0.0116754	yes	up
XR_003072923.1	ENSGALG00000043988	0.0601352	-4.05565	0.00468163	0.0234626	yes	down
XR_003072926.1	ENSGALG00000043988	0.00965645	-6.69429	0.000148412	0.00120503	yes	down
XR_003073023.1	ENSGALG00000054276	0.0102561	-6.60737	5.4583e-05	0.000495773	yes	down
XR_003073303.1	ENSGALG00000053141	4.70588	2.23446	0.00838561	0.0378798	yes	up
XR_003073406.1	ENSGALG00000038613	0.122203	-3.03265	0.00959525	0.0423137	yes	down
XR_003073708.1	ENSGALG00000048667	2.79632	1.48353	0.00696848	0.0324889	yes	up
XR_003073710.1	ENSGALG00000048667	86.5281	6.4351	0.00203868	0.0116403	yes	up
XR_003074265.1	ENSGALG00000031361	0.0340845	-4.87474	0.000153903	0.00124524	yes	down
XR_003074343.1	ENSGALG00000029333	0.00576524	-7.4384	0.00126138	0.00772453	yes	down
XR_003074396.1	ENSGALG00000048607	0.00722573	-7.11264	0.00338443	0.0178745	yes	down
XR_003074563.1	ENSGALG00000032541	0.351536	-1.50825	0.01015	0.0443278	yes	down
XR_003074777.1	ENSGALG00000051641	175.963	7.45913	1.40556e-05	0.000146758	yes	up
XR_003074838.1	ENSGALG00000046979	0.0190145	-5.71675	0.00224148	0.0126224	yes	down
XR_003074841.1	ENSGALG00000046979	0.12567	-2.99229	0.000750236	0.00496135	yes	down
XR_003075079.1	ENSGALG00000049729	5.37866	2.42725	0.000320328	0.00235556	yes	up
XR_003075143.1	ENSGALG00000054461	4.42616	2.14606	0.000466271	0.00327524	yes	up
XR_003075161.1	ENSGALG00000047842	0.015829	-5.98128	0.000763813	0.00503437	yes	down
XR_003075169.1	ENSGALG00000049284	0.0226392	-5.46503	0.0101431	0.0443142	yes	down
XR_003075388.1	ENSGALG00000048897	0.312629	-1.67748	0.00667943	0.0314587	yes	down
XR_003075390.1	ENSGALG00000048897	0.00820084	-6.93001	0.000100169	0.000852259	yes	down
XR_003075866.1	ENSGALG00000049040	0.00464707	-7.74946	3.03675e-06	3.68557e-05	yes	down
XR_003076047.1	ENSGALG00000037870	0.0186869	-5.74183	0.00593851	0.0285393	yes	down
XR_003076105.1	ENSGALG00000054647	66.9967	6.06602	0.00280539	0.0152115	yes	up
XR_003076216.1	ENSGALG00000034363	7.09189	2.82617	0.00874437	0.039277	yes	up
XR_003076370.1	ENSGALG00000054073	0.00809533	-6.94869	0.00415666	0.0212379	yes	down
XR_003076388.1	ENSGALG00000050904	0.0240955	-5.3751	0.0105647	0.045732	yes	down
XR_003076466.1	ENSGALG00000053577	75.4	6.23649	0.00147726	0.0088525	yes	up
XR_003076660.1	ENSGALG00000046846	0.272624	-1.87502	0.000698949	0.00467819	yes	down
XR_003076813.1	ENSGALG00000046680	8.6865	3.11878	3.80377e-05	0.000358698	yes	up
XR_003077015.1	ENSGALG00000047560	0.0243999	-5.35698	0.00792909	0.0361919	yes	down
XR_003077017.1	ENSGALG00000047560	0.0240372	-5.37859	0.0106381	0.0460182	yes	down
XR_213809.3	ENSGALG00000050239	0.196201	-2.3496	7.56541e-06	8.38497e-05	yes	down

## Sheet: Table S7c
Table S7c. List of DE miRNAs between E14 and E18
miRNA id	FC(TC_E18/TC_E14)	Log2FC(TC_E18/TC_E14)	Pvalue	Padjust	Significant	Regulate
4_13343	0.0167249	-5.90186	0.000441444	0.00369285	yes	down
gga-let-7a-2-3p	0.450078	-1.15175	0.00981835	0.0496626	yes	down
gga-miR-10c-3p	2.14241	1.09923	0.00114877	0.00861579	yes	up
gga-miR-122-5p	2.09087	1.0641	0.00470428	0.0300935	yes	up
gga-miR-126-3p	2.61176	1.38502	2.98139e-16	2.16151e-14	yes	up
gga-miR-1329-3p	0.459429	-1.12209	0.00875634	0.0458917	yes	down
gga-miR-133a-3p	2.70561	1.43596	1.12907e-18	1.22786e-16	yes	up
gga-miR-133a-5p	2.28225	1.19046	1.05439e-13	5.09623e-12	yes	up
gga-miR-133c-3p	2.15627	1.10853	3.08283e-10	1.11753e-08	yes	up
gga-miR-1416-5p	0.429558	-1.21907	5.93988e-09	1.72257e-07	yes	down
gga-miR-146a-5p	3.11764	1.64045	1.62842e-12	7.08364e-11	yes	up
gga-miR-146b-3p	2.41796	1.27379	6.92707e-07	1.31012e-05	yes	up
gga-miR-146b-5p	3.29322	1.7195	4.69871e-16	2.61891e-14	yes	up
gga-miR-1662	0.429709	-1.21857	8.24078e-08	2.10867e-06	yes	down
gga-miR-1684b-3p	0.347236	-1.52601	7.63749e-05	0.000830577	yes	down
gga-miR-181b-1-3p	0.487944	-1.03521	0.000789619	0.00624517	yes	down
gga-miR-184-3p	0.373885	-1.41933	0.00283333	0.0192578	yes	down
gga-miR-1a-3p	3.92373	1.97223	1.8531e-23	2.68699e-21	yes	up
gga-miR-1b-3p	4.88466	2.28826	5.97508e-28	2.59916e-25	yes	up
gga-miR-1c	2.6285	1.39424	6.79885e-05	0.000772	yes	up
gga-miR-210a-3p	2.1915	1.13192	4.06741e-07	8.42536e-06	yes	up
gga-miR-210a-5p	2.04113	1.02937	1.19038e-06	1.91783e-05	yes	up
gga-miR-2184a-5p	4.99267	2.31981	1.95196e-26	4.24551e-24	yes	up
gga-miR-222a	0.478747	-1.06266	3.43179e-07	7.46415e-06	yes	down
gga-miR-23b-3p	2.41545	1.27229	2.8613e-16	2.16151e-14	yes	up
gga-miR-24-3p	2.16692	1.11565	3.9801e-12	1.57395e-10	yes	up
gga-miR-30b-5p	2.5979	1.37735	4.81639e-16	2.61891e-14	yes	up
gga-miR-30c-1-3p	2.00948	1.00682	1.55609e-07	3.76055e-06	yes	up
gga-miR-30d	2.04503	1.03212	1.35391e-09	4.53039e-08	yes	up
gga-miR-338-5p	2.26614	1.18024	9.20571e-07	1.57134e-05	yes	up
gga-miR-3523	2.01479	1.01063	0.00167542	0.0121468	yes	up
gga-miR-458a-3p	0.376962	-1.40751	5.09862e-05	0.000616083	yes	down
gga-miR-92-5p	0.413302	-1.27473	6.06496e-07	1.19921e-05	yes	down
